# Supplementary material for: SLC43A2-mediated immune cell infiltration: a potential therapeutic target in acute myeloid leukemia
Source: Front Immunol. 2025 Sep 25;16:1655766. doi: 10.3389/fimmu.2025.1655766 (PMC12507577; doi:10.3389/fimmu.2025.1655766)
Supplement: Supplementary file 2 [file DataSheet2.csv]

	logFC	AveExpr	t	P.Value	adj.P.Val	B	significant
RNU6-1034P	8.57489260724968e-05	-1.273722353	0.000731275061537231	0.99941758074115	0.999578485247049	-6.398038136	Not sig
TEX22	8.43693367831128e-05	1.69197820648858	0.000683058025103038	0.999455982879479	0.999578485247049	-6.715106137	Not sig
VIPAS39	8.38047425900522e-05	5.32725426563294	0.00159996863084637	0.998725715840212	0.999231093135268	-7.15801965	Not sig
AL591719.1	5.45594387695535e-05	0.320388896204102	0.000531667429482593	0.999576556921431	0.999658231681975	-6.604436803	Not sig
CD300E	4.91234544473447	2.94455343729336	9.41560032533325	1.4288977664825e-16	2.69061449428654e-14	27.1592591085888	Up
RPS6KA2	4.88731709426876e-06	3.80826634891046	1.64611224334053e-05	0.999986889645098	0.999986889645098	-6.965857613	Not sig
CD14	4.3263868264947	3.76049349719743	10.6560414734704	9.97254539989138e-20	6.25943432933182e-17	34.2812903245516	Up
VCAN	4.25921847491716	7.34215424403439	10.7889985392469	4.54853845891e-20	3.27481390987229e-17	34.9955704441854	Up
LGALS2	4.24603326693008	0.229660698204221	8.99634181757609	1.60717938834059e-15	2.17341751855651e-13	24.6781536253565	Up
LILRB4	4.20326647711464	3.0862820237234	9.81095111567896	1.4299042890918e-17	3.76372334329872e-15	29.4115687636668	Up
AC064805.1	4.15064213086807	0.249300248663983	10.6632391292595	9.55779873250294e-20	6.15698303086683e-17	34.0176049159412	Up
LILRA5	4.14032794206369	1.881988233	10.7904297707759	4.51024523744702e-20	3.27481390987229e-17	34.9904663156001	Up
ARHGEF10L	4.12441263029673	2.19238406518056	11.0132296283694	1.20851545505279e-20	1.47916249121187e-17	36.2955679454055	Up
TLR8	4.04787531451517	3.2943291700485	9.59642150418738	4.99674052801578e-17	1.07294045074823e-14	28.187766231086	Up
CD163	3.9821284148845	3.65579523479714	8.31278859361374	7.82715277259227e-14	7.04414973236347e-12	20.981477357519	Up
RPL7AP64	3.97337629610987	-1.930657336	10.223870024238	1.27147999915691e-18	4.7158422574791e-16	31.1707733149561	Up
MPEG1	3.95987309115702	6.58605302596114	11.7045657229683	2.01772383097636e-22	5.48798462871892e-19	40.3747245574107	Up
S100A9	3.94695203952089	6.96535853562236	10.0006758190227	4.71152228463616e-18	1.40650431714157e-15	30.4138759218111	Up
CLEC10A	3.86348325340507	0.333172200943661	7.75860779179548	1.70343333343133e-12	1.12092324110391e-10	18.0034744056347	Up
VCAN-AS1	3.86229522190588	-0.629891698	8.37487867045553	5.51928717591259e-14	5.15674163279253e-12	21.2044133475856	Up
S100A8	3.84263583352507	6.21503082805784	9.59765032781924	4.96112615852451e-17	1.07294045074823e-14	28.1194487297434	Up
MARCO	3.83239737984023	-0.150694359	8.7490321321699	6.61844874517769e-15	7.71490508729547e-13	23.2903556783693	Up
S100A12	3.73660239176735	2.51453490401199	7.80394282384491	1.32766433938883e-12	9.07818306254164e-11	18.2444059301588	Up
SIRPD	3.67788773821341	-1.177522049	9.56095267856756	6.14218125275305e-17	1.27314856182893e-14	27.5745201159674	Up
MAFB	3.66258920515258	3.55462328936785	9.78168258715599	1.69652078311252e-17	4.28135384018673e-15	29.2453979806317	Up
ASGR2	3.65461739170689	1.07054040008671	10.2061635909329	1.41090061269649e-18	5.07903472032315e-16	31.5798473502745	Up
MEFV	3.65171506370564	3.13579084319976	10.5608424432138	1.74867616429749e-19	9.51240973907517e-17	33.7233818454394	Up
CES1	3.52661203832459	0.0799808333963132	5.65025377043167	8.79429707355504e-08	1.65589408350644e-06	7.61325622975825	Up
MYCL	3.51441862567897	0.510489348289741	10.3252356026987	7.00561269845638e-19	2.87125027281909e-16	32.1852426509928	Up
LILRA6	3.5124358671805	2.83638113111475	11.1699957528377	4.78033525380401e-21	7.02655090832875e-18	37.2364301300944	Up
LILRB2	3.4770614475475	4.67629261887039	12.3193746649961	5.30611138203246e-24	2.59776601041545e-20	43.9700223871355	Up
TLR7	3.46045644277881	2.38753226261144	11.133039135026	5.94888914817951e-21	7.93269141513057e-18	37.001715926589	Up
NLRP12	3.43912823669194	3.31160610447414	11.1272236203203	6.15716070458273e-21	7.93269141513057e-18	37.0054755566031	Up
FPR1	3.43474443554712	3.11972819953196	8.90411608098472	2.72767687023164e-15	3.51425274244212e-13	24.2740619403249	Up
LRP1	3.41391472105984	6.39826150310083	10.5177647261479	2.25430227291983e-19	1.14964719455843e-16	33.433903922244	Up
KCTD12	3.38719307837063	5.55755825099604	11.917491828439	5.71928226832442e-23	1.75002888307892e-19	41.6337771908783	Up
SECTM1	3.36641970512337	2.14229356150344	10.8062117136393	4.10875800065663e-20	3.1430714718148e-17	35.1037620229824	Up
AQP9	3.2956108619252	1.85593228352412	7.79785884124095	1.37286210588893e-12	9.30922201940588e-11	18.2246139630982	Up
SLC6A12	3.29301378363019	-0.76360705	10.3368310879879	6.54358028430041e-19	2.76172934102396e-16	32.0076558466298	Up
FCN1	3.28920197763379	6.34536807972622	9.25836362792925	3.55139691637596e-16	5.83453994066893e-14	26.1607313233353	Up
UNC5A	3.28604476344057	0.414577691578456	9.70111406572858	2.7149842180229e-17	6.26982062952666e-15	28.6562098397194	Up
SIGLEC9	3.26365064618469	2.8277842077043	10.5959711309026	1.42144613987497e-19	8.48672684341448e-17	33.9196190589621	Up
HTR7	3.26223596874635	-0.139868095	7.27988892660229	2.28831452455221e-11	1.09834610287281e-09	15.5002171266933	Up
CD1D	3.26209987221534	2.91913419339348	9.36503856336828	1.91555891028637e-16	3.3734508320072e-14	26.8730392205273	Up
CD300H	3.25671198770544	-1.06082096	7.78178682826573	1.49973280076297e-12	1.00857030851309e-10	18.0387757510853	Up
C5AR1	3.24787514558589	4.23513589587652	9.40266179937387	1.54023941495245e-16	2.83754914684105e-14	27.0706724303507	Up
CLEC7A	3.24401506354902	3.87669096486709	9.29559563294048	2.86350242767938e-16	4.80107369364134e-14	26.4697160258619	Up
SLC15A3	3.23380121239556	2.95744993840233	12.4383328364522	2.62705724998281e-24	1.60769336055823e-20	44.5825779674825	Up
PLBD1-AS1	3.22059816288933	-1.638621015	7.91867129906948	7.0497845729422e-13	5.09060992805464e-11	18.6974610799722	Up
AC008753.2	3.21605648145648	-1.128542043	9.78824897126856	1.63269040858053e-17	4.1631904699628e-15	28.8734511821864	Up
IL1RN	3.21550938147752	2.67900661363657	10.0634471211803	3.26096334878849e-18	1.06433495753325e-15	30.853205296663	Up
VNN3	3.20762172586684	0.649729488267893	8.49038286908166	2.87572571499162e-14	2.79344800703491e-12	21.9578919097371	Up
AL683842.1	3.19243275631415	-2.21795664	11.3878872234729	1.31609089114048e-21	2.68471574368566e-18	37.5423837973577	Up
MS4A6A	3.17276940279657	5.64735533531797	9.07708675534962	1.01034763352811e-15	1.4213965356974e-13	25.1636531750024	Up
PLBD1	3.17029677373939	3.15032088724303	7.85177628492107	1.02009802204633e-12	7.19150851418834e-11	18.4824459542263	Up
CYBB	3.16802059797257	7.21494252328086	11.1665176663918	4.87974857802969e-21	7.02655090832875e-18	37.1990689640555	Up
VNN1	3.16580650947202	3.51068651041946	6.75609733997889	3.62392151884747e-10	1.28565180956329e-08	12.7395628409367	Up
CHST15	3.16456369175852	3.85322418852206	10.8335974821516	3.49495098810848e-20	2.85176350793025e-17	35.3143774893697	Up
AL049634.1	3.15741526615065	-0.757514858	8.64583903609862	1.19104018062259e-14	1.28438205204672e-12	22.6798818595134	Up
PELATON	3.14096428364343	2.45548656567209	7.57750245761323	4.58548863247556e-12	2.69180278739495e-10	17.0381436732331	Up
LINC00482	3.12179966334742	-0.215770264	6.89695415269498	1.73970332736786e-10	6.66450669024066e-09	13.55773638	Up
SLC11A1	3.10994378499218	4.90042475205783	9.65842912816773	3.48209142241909e-17	7.6791095431889e-15	28.5126882959055	Up
CCR2	3.10918867602326	4.06733382751078	9.03527215539524	1.28505258890966e-15	1.76723608561345e-13	24.9912425772642	Up
CD300LB	3.10525075866726	2.7709081891037	10.4516776542688	3.32773154207547e-19	1.59724589055815e-16	33.086557167126	Up
MSR1	3.09632461565428	0.547565354540625	7.46673335584422	8.3659279054246e-12	4.46164595200193e-10	16.4818443185845	Up
NCF1	3.07840493785925	3.33175318706137	10.8728095792159	2.77208206730213e-20	2.53079943993708e-17	35.5332628357632	Up
MS4A4A	3.06804406371611	2.49248029988244	9.7777411069435	1.7360239103594e-17	4.33633972466201e-15	29.2162122514395	Up
LYZ	3.05664136995553	9.77717403875941	8.58912220517321	1.64369412143564e-14	1.71216971909034e-12	22.2597788948294	Up
TLR5	3.04816804565518	2.51586291238286	9.94606614199982	6.48756448912792e-18	1.78437181044227e-15	30.177989935751	Up
SIRPB1	3.0365622012546	4.73275362175311	9.01542785714973	1.44029377266388e-15	1.95871951450218e-13	24.8553381378686	Up
RBM47	3.03345821220561	4.63688285287511	9.90016295214379	8.48725736541957e-18	2.28307223129787e-15	29.9090164725757	Up
AC063977.2	3.02657567644363	-2.539670972	10.2135860632478	1.35068913120706e-18	4.93485361833101e-16	31.0011103000644	Up
MYOF	3.02239669929247	3.78815099260816	8.69568475919591	8.96958004484542e-15	9.93512895555525e-13	23.0931225253859	Up
CD1E	2.99159919840295	-2.342395724	5.65297387151282	8.68198154867637e-08	1.63986285748495e-06	7.64457280246852	Up
CD86	2.98603529488618	3.75748102890791	10.2520583404646	1.07734140146525e-18	4.12066252601062e-16	31.9486874504168	Up
SLC8A1	2.97289581868651	2.74279796375434	9.22722376494804	4.25147992857488e-16	6.85762980084344e-14	26.0937138621842	Up
SHTN1	2.94572368081833	1.97524784446251	7.56178730274285	4.99485558845264e-12	2.8822532085678e-10	16.9669738790592	Up
LINC02723	2.9431918171009	-1.351836996	7.32474243657215	1.7989475441725e-11	8.86045008728344e-10	15.6644917544767	Up
LILRB3	2.94187788115979	4.38879169257187	12.8738416752739	2.01196567312392e-25	1.64169692374668e-21	47.1849399417228	Up
FGD2	2.9388965914981	5.07883700085322	12.2448614397146	8.24337886407774e-24	2.88270958876799e-20	43.5448017697652	Up
CDA	2.92583963752101	2.39652084082626	7.44090358717554	9.62031964076797e-12	5.02123250503964e-10	16.3186040015801	Up
AC116353.6	2.92188399715095	-1.196601473	9.52963726496887	7.36904792524477e-17	1.47858134559071e-14	27.4497232982681	Up
NCF1C	2.91952406746303	2.30873165375707	10.5276125477016	2.12715904294553e-19	1.10788779175029e-16	33.5085037704282	Up
SIGLEC7	2.87648932947432	0.989082759874446	9.72374538808666	2.37922044524092e-17	5.60009012298583e-15	28.85027266	Up
CYP27A1	2.86743602400249	0.895031282223769	7.46697737687973	8.35488556570141e-12	4.46164595200193e-10	16.4841211585327	Up
LILRA1	2.86381759013567	4.28683881405376	11.2727114529879	2.60270655058082e-21	4.55083240369057e-18	37.8713665526639	Up
LRRK2	2.86159497385688	4.03047410613286	8.72154315311393	7.74120430430083e-15	8.77300648911944e-13	23.2285549366309	Up
AC098869.2	2.85734890553273	-0.829500295	8.4612057418729	3.39138336636818e-14	3.26841233957979e-12	21.6857532709567	Up
APOBEC3A	2.8510398558786	2.07483109502972	7.77321897028951	1.57204870589537e-12	1.04856077034367e-10	18.0887520264087	Up
CX3CR1	2.84402293507576	5.11408306651157	9.16138280627495	6.2168408446666e-16	9.5711979268298e-14	25.6627680968483	Up
NCF1B	2.84324787539615	2.00501361709346	10.363123991868	5.60549445749016e-19	2.4948527059073e-16	32.5508265920499	Up
MIR4802	2.8410045498299	-1.981661661	9.79017997739976	1.61437931848164e-17	4.15983066706443e-15	28.7312541700529	Up
IL31RA	2.83993108297934	-0.799744941	6.39517195884755	2.29871717442554e-09	6.69087963290878e-08	11.0892888770795	Up
DHRS9	2.83650101727913	2.62582585841029	7.40658733	1.1579004170784e-11	5.99244065743387e-10	16.1308140629756	Up
LRRC25	2.83296296869062	4.15627632789757	10.9366033529227	1.9012371592096e-20	2.11547201910417e-17	35.9152574922617	Up
IFI30	2.82636277287153	0.367176453982413	10.6400446522126	1.09598205224302e-19	6.70713616421425e-17	33.9780717200655	Up
AC008753.3	2.82571416458844	-2.091888618	8.60760434752596	1.48000083203364e-14	1.55489014452152e-12	22.3057036080966	Up
SLC8A1-AS1	2.80969418097034	0.522677417870798	8.65391377688962	1.1375988099813e-14	1.23218058714745e-12	22.8516432119417	Up
HSPA7	2.8067458444235	1.15341226503393	8.20369361992463	1.44323459856989e-13	1.20576586137857e-11	20.4135066547279	Up
JAML	2.79186422821866	5.42779578819997	10.8686668128422	2.84079100406911e-20	2.53079943993708e-17	35.5045946104849	Up
LINC02705	2.77560911470494	-1.653713343	8.21492785179209	1.35526301691943e-13	1.13614669147845e-11	20.2576606915229	Up
LINC01127	2.76894809435972	-0.404915666	6.99455100289473	1.04211802610215e-10	4.25166786015908e-09	14.0464239461857	Up
CCR1	2.76209246143855	4.06723244896513	10.1324254157004	2.17556219875806e-18	7.39660931436092e-16	31.2565712041919	Up
FGR	2.74709297512192	6.40873198962655	10.3860982564727	4.89642765941339e-19	2.3037848299314e-16	32.6589347221363	Up
MTMR11	2.74339780825168	1.80479250998178	7.29973796598187	2.05733471384101e-11	9.99236040875282e-10	15.5962056095375	Up
SIGLEC1	2.73885038824588	1.89200783953944	6.49082620495477	1.41559960055079e-09	4.35880032979656e-08	11.4929919652226	Up
AC245884.11	2.7333766637079	-1.458138859	7.56661301640481	4.86544058759011e-12	2.83270903445499e-10	16.897064673567	Up
CCNG1P1	2.72588004015752	-1.718861841	7.17114897314697	4.09020790401741e-11	1.85415183856375e-09	14.8606757283595	Up
AC066616.2	2.72291445761695	-1.814711758	6.57351820625677	9.28310435091739e-10	3.0258470227178e-08	11.9121931057039	Up
MYBPH	2.7152524856583	-2.421153116	5.96478462093916	1.9444527032404e-08	4.49040167194544e-07	9.04271660867335	Up
HAUS1P1	2.71519095910886	-2.099534239	7.82281554683539	1.19663900491051e-12	8.2514158313252e-11	18.1662101942287	Up
PDK4	2.68284661074617	1.92337600092273	7.02279590170987	8.97945120223231e-11	3.7574014697341e-09	14.1633065026694	Up
SLC7A7	2.67477629116843	4.48263068323379	10.5022371551208	2.47036422901754e-19	1.23412338698205e-16	33.3908038823271	Up
FXYD6	2.67043214472395	0.273098275853753	8.85848427798607	3.54195298154568e-15	4.44633164283368e-13	23.9631043607295	Up
RNASE6	2.66662762330789	4.28221438484193	8.60875445681656	1.47036787685889e-14	1.55142824386331e-12	22.587298218061	Up
LILRP1	2.66559667550781	-1.95388599	7.91913514666466	7.03171925183727e-13	5.09060992805464e-11	18.6740694562813	Up
GLT1D1	2.66300186978102	0.419068284805005	6.03699077006238	1.3664750143074e-08	3.27940606619909e-07	9.36973949290326	Up
FCGR2C	2.66209287017717	2.37461699546322	7.84680320301461	1.04846050976189e-12	7.31265323121859e-11	18.4767648028927	Up
EPHB2	2.66028131004851	-0.273815101	7.24523930419313	2.75460559463447e-11	1.30425513251561e-09	15.3235498661424	Up
LINC02812	2.64489734230142	-1.080052164	8.03192443568164	3.76218303925608e-13	2.86007697571272e-11	19.3720070334377	Up
TNFRSF1B	2.64170628819946	6.42040055227388	14.0084987303329	2.61179949512846e-28	3.19671199206248e-24	53.7864923565128	Up
FPR2	2.6395331877534	1.81005062885079	6.84570189699948	2.27397875429527e-10	8.42128985270711e-09	13.2662877601041	Up
AC138207.1	2.63038563466171	-2.03263679	8.96716364698525	1.90023558293705e-15	2.5008530556299e-13	24.2343039794011	Up
KLF4	2.63019925686666	4.93174557500101	8.08213404567748	2.84517054273357e-13	2.22514152445927e-11	19.6438938345098	Up
NAPSB	2.62563280872328	2.96900277945345	7.92507737624551	6.80431200681458e-13	4.95722480996471e-11	18.8823083474403	Up
SIGLEC11	2.62013707648635	-1.252612525	7.58725511663918	4.34834309821334e-12	2.57108914737112e-10	17.0277187973394	Up
FGL2	2.61900028562778	5.84299301972229	9.54914625817775	6.57878980835966e-17	1.33092723734575e-14	27.8390730052046	Up
CCR5	2.61520548900405	2.24869116697037	10.0237377473629	4.11587240055642e-18	1.25940550616526e-15	30.615729562632	Up
AC098869.1	2.60673243450016	-1.369877131	9.44029132585054	1.23819685764513e-16	2.36795475611681e-14	26.9386484045712	Up
VNN2	2.6056042060302	3.22303728299373	8.77712160242767	5.63844247900669e-15	6.66779871708235e-13	23.5605314436213	Up
FAM198B-AS1	2.58826126793791	0.889934377544147	6.80886184843521	2.75515766244858e-10	1.00511929089536e-08	13.1080325674167	Up
TNNI2	2.58240134628369	0.12523178055416	8.39888249829293	4.82099820042031e-14	4.53896980569573e-12	21.4401468617513	Up
AC007877.1	2.57959496531665	-1.848067932	7.3462089625187	1.60292955641873e-11	8.04059684663403e-10	15.7350115247414	Up
SERPINB2	2.57127568904889	1.46353545102572	5.41174021240539	2.67676919266636e-07	4.36562859234883e-06	6.46302572925619	Up
LINC00968	2.56559185176105	-0.291155819	8.31587948956446	7.69235227917142e-14	6.9504534896169e-12	20.9633732303644	Up
LILRB1	2.54316630703598	4.03390569159791	10.528119029654	2.12081710880219e-19	1.10788779175029e-16	33.544384028647	Up
HMOX1	2.53860474287726	3.18936305210054	8.81774154489726	4.47108610852853e-15	5.49988526887788e-13	23.7881401157321	Up
ADGRE3	2.53006630596983	0.717242297900648	6.40386719966774	2.19993895815904e-09	6.47263290345854e-08	11.1111659312367	Up
RAB39A	2.52884899998198	-0.609465176	8.69800911466806	8.85165829405401e-15	9.84907924455219e-13	23.0062793605484	Up
IL1R2	2.50721491351981	-0.039571858	5.09600464708809	1.1175314756804e-06	1.4989618078455e-05	5.19046736317112	Up
SORT1	2.50593116058751	4.84346332050677	6.82023644781206	2.59675202844072e-10	9.50162823680124e-09	12.967041259731	Up
LUCAT1	2.50498061660436	1.79435668406951	8.35023814775449	6.3406619061873e-14	5.83507754893079e-12	21.2145876765104	Up
AC092868.1	2.48552631587975	-0.637623021	6.71779773561577	4.41885638989598e-10	1.53431468891154e-08	12.6638212649872	Up
TIFAB	2.48173102750146	1.46697144316318	5.35759420915452	3.43273784343996e-07	5.41779430493661e-06	6.22425477534045	Up
AL356417.3	2.48060149855376	0.592864179335415	5.69277165725048	7.19067822691609e-08	1.39809858869483e-06	7.76964436041448	Up
MEIS1	2.47891733025791	4.14880502772178	4.31350806883262	3.03715793763426e-05	0.000248650799850666	1.73374156631269	Up
SPOCK1	2.45905746726755	-0.397857932	6.39635838556581	2.28498639094406e-09	6.66676780261258e-08	11.0969039967406	Up
TGFBI	2.45658519255724	2.92371186298782	6.00387597018966	1.60687699835058e-08	3.79678977245404e-07	9.08855204761706	Up
CD1C	2.45179459572712	0.281279828115168	5.98525336473391	1.75983079852237e-08	4.1105818813959e-07	9.13044593458744	Up
ADAP2	2.44562349512701	3.15578454102158	9.91647438715654	7.71459298853467e-18	2.09828357518156e-15	30.0172638117358	Up
NCF2	2.44044960843168	6.13590879678767	10.5661117127369	1.69517416342975e-19	9.43094735149927e-17	33.7141911401571	Up
CD300C	2.43948857476395	3.04648803880899	9.14619559711399	6.78577157993188e-16	1.0317323136966e-13	25.6349185445358	Up
ITGAM	2.43708491076181	6.4589588102209	11.1954955123965	4.11072057152962e-21	6.70842192469824e-18	37.3833984979874	Up
ADGRD1	2.43634280148641	0.212193288326273	7.68191339334953	2.59362885933283e-12	1.61962859305124e-10	17.6072990607981	Up
SLC43A2	2.43622350420583	4.9963418534393	15.6943850729662	1.61910466275737e-32	3.96340630396378e-28	63.3002707424977	Up
IL10	2.43104554017086	-1.272510758	7.09676582776049	6.07235482634461e-11	2.64023399279022e-09	14.5277987993721	Up
ZNF366	2.42881763534539	-0.203712094	8.05789444719816	3.25622759112131e-13	2.52244288617274e-11	19.5866082652839	Up
FCAR	2.42386271473148	3.0470084947586	6.33908517523391	3.04937736763341e-09	8.60965496912321e-08	10.6912352251471	Up
SERPINA1	2.41788919460181	5.74829437012796	5.32550374324541	3.97520870343466e-07	6.13164044432117e-06	5.7479305910099	Up
RN7SL138P	2.41573688815666	-0.702543995	8.16209988883945	1.82120237244887e-13	1.4910104640527e-11	20.108335188697	Up
IRF8	2.41117625196279	5.7617117109007	8.23191437453458	1.23226032107116e-13	1.04015518618969e-11	20.4112938890992	Up
CR1	2.40977899297212	4.18818167916522	7.15635892273365	4.42515644437375e-11	1.98758540553807e-09	14.741122055193	Up
MYO7A	2.40944877662417	1.60995786270228	6.78365106189286	3.14103834014623e-10	1.13072761071235e-08	12.9598937506397	Up
TNFRSF11A	2.40922779339874	1.18258413494493	7.90765011895475	7.49283011412035e-13	5.36306983519158e-11	18.8173158202716	Up
AC138207.5	2.40892401790355	-0.367553464	8.3158263999315	7.69464804806643e-14	6.9504534896169e-12	20.9606560607854	Up
FOLR3	2.40863709400711	-1.397112138	5.66076084058912	8.36815532615084e-08	1.59660229328797e-06	7.68417162332409	Up
SCIMP	2.40849268519358	3.66841094497743	9.22492118445375	4.30839856301322e-16	6.85762980084344e-14	26.0699866006616	Up
CXCL16	2.4075630759963	2.26619476778707	9.57704046416555	5.59336947564444e-17	1.19060949038522e-14	28.0703601283584	Up
CD1A	2.40479583527571	-2.455657076	6.97403584286498	1.16095306280028e-10	4.66649754093401e-09	13.8393897379526	Up
MTND5P32	2.39631926350605	-1.649184472	5.94726080641865	2.1175143700515e-08	4.84435834247576e-07	8.97575278765234	Up
CDC42EP1	2.36733370186438	0.479740506471222	6.69843061286922	4.88401394389443e-10	1.67915417601955e-08	12.5645582481865	Up
SGMS2	2.36672119951664	2.97259915288173	6.40625480651216	2.17355496951679e-09	6.41041591551824e-08	11.0242098213432	Up
DTX4	2.36339968255117	3.2345459506323	10.571115354305	1.64588314040849e-19	9.43094735149927e-17	33.7873381111006	Up
FFAR2	2.36117396309434	0.25695729613602	7.31320335114155	1.91393286293899e-11	9.38901053143957e-10	15.6838741440579	Up
GASK1B	2.36015959715311	4.09166063797002	6.74810812132835	3.77715133579226e-10	1.33037248271739e-08	12.6531085549322	Up
DTNA	2.36014738632945	0.217927994796926	4.42126039285497	1.96945407829589e-05	0.000173445459730852	2.458912278	Up
SLC37A2	2.35526474691818	3.36022200478936	10.0093898746809	4.47696469726523e-18	1.35298294844883e-15	30.5512258833838	Up
AL133371.2	2.35295265442704	-0.224572348	7.78953788780685	1.43715807767435e-12	9.69151310837201e-11	18.1612136162969	Up
CD101	2.35077858717069	2.26665890517556	8.17732547205153	1.67262264102552e-13	1.38793659761572e-11	20.2666366951531	Up
KCNQ1	2.34745641759467	3.0272464033725	10.6934092858699	7.99868507869299e-20	5.29188681192772e-17	34.4892741551459	Up
AC005280.2	2.34734326858147	-2.396507213	8.04735991345199	3.45276388902175e-13	2.66625259430168e-11	19.304197645712	Up
S1PR3	2.34167041027245	2.35076241948638	6.99694977123797	1.02903310132447e-10	4.20529236850111e-09	14.0162750269626	Up
CRISPLD2	2.34048693905954	2.82008193312061	7.37021872898632	1.40865304120901e-11	7.16890182863936e-10	15.9322053226497	Up
AC007728.3	2.33553447952827	-0.695946691	7.33400206058955	1.71164354755311e-11	8.49884835711008e-10	15.7674516781284	Up
AC119428.2	2.32933636364757	-2.331712627	7.24979772715765	2.68826683002137e-11	1.27778803363288e-09	15.2169636852144	Up
C1QA	2.32642139921056	1.33226201321586	5.65429469021281	8.62795122903893e-08	1.63246273214979e-06	7.55570035313612	Up
KCNE1	2.32377580385743	1.95983047312899	7.77927160348708	1.52061321437987e-12	1.01981070889876e-10	18.1231041898753	Up
CACNA2D3	2.32291928690957	1.15086908288221	5.35102684260128	3.53752506004317e-07	5.55452700094912e-06	6.21280847848712	Up
LY86	2.32110294454339	3.66475015368646	6.54333374193446	1.08321173692227e-09	3.45709779766886e-08	11.6556372974468	Up
AC007556.1	2.31555933126502	-1.955452927	6.44400398901965	1.79553798795804e-09	5.42295678230346e-08	11.2857098160801	Up
IER3	2.31034449993996	0.0684023238828426	8.52954622899871	2.30404118408987e-14	2.29684545412017e-12	22.1517839015354	Up
AL354813.1	2.30193750697579	-0.629586115	8.2443360946983	1.14939308203834e-13	9.80348197045868e-12	20.5575836819795	Up
TMEM105	2.30099738454601	-0.526374775	4.84092996173723	3.4093492168168e-06	3.87633346393211e-05	4.15980579977039	Up
CLEC4A	2.29127365849191	-1.058006287	8.99539694148831	1.61592380561822e-15	2.17341751855651e-13	24.578666128059	Up
NOD2	2.28947855642484	3.70941991235044	8.72854545243569	7.43838866015114e-15	8.50861289774952e-13	23.2749500526936	Up
ITGB2-AS1	2.28314449039336	3.34004424724782	9.98717065045232	5.09949252483395e-18	1.47716107031037e-15	30.4235815528085	Up
AC108210.1	2.27461181339947	-2.034438656	7.04988506392197	7.78254597853697e-11	3.30744692723275e-09	14.2327672220442	Up
HSPE1P18	2.26905006309112	-1.109966387	6.93628784240892	1.41562113669587e-10	5.5267926324048e-09	13.7352128603686	Up
PTPRO	2.25945963938983	2.64659554192765	8.7944973724698	5.10596994968698e-15	6.18757615833602e-13	23.665701450937	Up
LINC02432	2.24922709373567	-1.84909159	5.20880545840502	6.7472670413499e-07	9.67582600499146e-06	5.72820548959407	Up
F5	2.24578724709193	2.72496105443506	7.63630934068648	3.32779414993332e-12	2.01138451842513e-10	17.3415852087574	Up
AC000403.1	2.24515496269606	-2.227995487	8.56008878000907	1.93791153447406e-14	1.98485926579039e-12	22.0176661483956	Up
METTL7B	2.23942574895358	1.64076307304283	5.53289093681663	1.52609861269133e-07	2.67602922206812e-06	6.99178834439372	Up
ANXA5	2.23899704290669	5.20571469122634	7.58479717735946	4.4069394496487e-12	2.5994571274205e-10	16.9281078657712	Up
KCNC3	2.23704016854407	1.22812352176228	6.50734399681907	1.30144889573947e-09	4.05836528901994e-08	11.5983067505055	Up
SAMHD1	2.23520368967182	7.86882517212224	9.46240712793518	1.08902968175545e-16	2.13266860637533e-14	27.2626406776619	Up
KCNJ2	2.2292461713088	-0.921174127	5.2263060743551	6.23544766609088e-07	9.03715354755705e-06	5.77920404659594	Up
LINC01270	2.22897725369013	-2.543567975	7.48689574885365	7.50057067697256e-12	4.07109688695369e-10	16.4003746045087	Up
SULF2	2.22799973862213	4.67673813907295	9.95341974507009	6.21414579880229e-18	1.72859176146456e-15	30.2086617321148	Up
RAB31	2.22743077909267	5.15264413202007	7.85137394883935	1.02236405201909e-12	7.19150851418834e-11	18.366297722453	Up
CLEC4E	2.22052891097007	0.665071730497709	4.48571160951425	1.51473967025963e-05	0.000137995207995108	2.67056378433738	Up
NFAM1	2.21919559711084	5.51677558182637	6.29897248815548	3.72947500820366e-09	1.02815335720092e-07	10.303148930882	Up
FCER1G	2.21919186914307	5.80468802220732	9.49382613349445	9.07391751988392e-17	1.79129376588095e-14	27.5180345651439	Up
ZMYND15	2.21037446377611	-0.861345248	8.51440355766615	2.51028801088385e-14	2.4678449886918e-12	21.9915601972881	Up
ST14	2.20174444259955	2.66300967326794	6.92171456510433	1.52807320711717e-10	5.91862405649068e-09	13.6190314543342	Up
SGSH	2.19977037581858	3.73369817776586	9.71945690198317	2.43949857835205e-17	5.6872843523314e-15	28.8855640308596	Up
CLEC1A	2.19462861726946	-1.970869072	7.76058656576681	1.68502210491181e-12	1.11179666054276e-10	17.8470288584833	Up
AC007342.3	2.19323011798119	-0.531147458	6.43901933116745	1.8414722986504e-09	5.54457569479253e-08	11.3030735929903	Up
CLEC4C	2.19232790200418	-2.009908846	3.98416595199947	0.000109055577916525	0.000730788801483331	1.02154144428273	Up
PTAFR	2.18780205939969	5.42451070550039	7.83196107493622	1.13784207983263e-12	7.91285121369968e-11	18.2417742007441	Up
P2RY13	2.18690169513366	3.62855325099218	7.4625712983726	8.55650853161092e-12	4.54348746952936e-10	16.3787794715137	Up
OR52K3P	2.18643241974037	1.49973665871455	5.76796390905866	5.02623702530789e-08	1.02445675389269e-06	8.06619742913465	Up
CUEDC1	2.18390992000584	2.29977655391847	10.3715607042097	5.33392335627351e-19	2.41794647848554e-16	32.611117653016	Up
SGK1	2.18335368677109	4.09077314978314	8.8789697463275	3.15013972812814e-15	3.974859299219e-13	24.1035622939947	Up
GIMAP8	2.18002091867122	3.53367330885957	8.40764132772117	4.58868719985603e-14	4.33692949672879e-12	21.4980126448611	Up
FCGR1CP	2.1629018097633	-0.595433015	6.88501089328435	1.85188554717895e-10	6.9957262823138e-09	13.4964094038888	Up
CD36	2.16203784062741	6.59142703789075	6.75059200854404	3.72883901447699e-10	1.31554579024286e-08	12.4829555975183	Up
PADI2	2.15474429360791	3.43751990576125	6.75454921532525	3.65312680618172e-10	1.29413735294533e-08	12.7277861178254	Up
SIGLEC16	2.14956430807405	1.46248368005488	9.73803620611795	2.18886885259897e-17	5.20206996531748e-15	28.9613854638354	Up
TMEM30BP1	2.14895232699682	-0.534032767	8.72032211790236	7.79524974703029e-15	8.79354463398868e-13	23.1479659619055	Up
HSPA6	2.14661727708209	0.653524010339362	8.09644984737894	2.62704961990942e-13	2.08115040924798e-11	19.8278937074328	Up
MS4A4E	2.14618968843178	4.58844868187338	6.49535471952298	1.38335764684565e-09	4.28106344337985e-08	11.3457764444821	Up
ALOX5AP	2.1400223842417	4.83815189003748	8.14729071908314	1.97827332882598e-13	1.60351499391825e-11	19.9981906402601	Up
FBP1	2.13822613884725	2.19241714183487	6.11582351335875	9.27309512379692e-09	2.31628668913699e-07	9.66190188686557	Up
HOXB3	2.1362576145117	3.87770055728871	3.91646524021954	0.000140595655466417	0.000901661265434224	0.302594021831819	Up
IL10RA	2.13457284217706	5.8873197476922	11.3372669287982	1.77602365779536e-21	3.34425254762865e-18	38.2265591343849	Up
VDR	2.13389155762028	3.51633565894953	9.79435517249486	1.57548440551756e-17	4.10279603858132e-15	29.3169662499831	Up
KIAA0513	2.13034386746579	4.72795014446215	11.4786373863054	7.68973070153483e-22	1.71124470766246e-18	39.0729817416295	Up
AL390236.1	2.12885361574045	-0.538126203	7.03352020355882	8.48528525629889e-11	3.57630013281166e-09	14.243938510451	Up
TNFAIP2	2.12853961451661	6.67800922246648	10.2687830140971	9.76448269156272e-19	3.8552382549478e-16	31.9618851467926	Up
SMPDL3A	2.12741748431625	-0.381936028	5.17400568909136	7.88942661440371e-07	1.10673509509449e-05	5.53270558348722	Up
CCR5AS	2.12189453225769	-1.018277784	8.2748283378515	9.68704683723822e-14	8.46890069745551e-12	20.6870563012611	Up
AL158166.1	2.12181568972002	-0.900641673	7.3703645935051	1.40754707558315e-11	7.16890182863936e-10	15.9466282127052	Up
FOLR2	2.12131936017258	-0.62907485	7.21799586638128	3.18621587448809e-11	1.48846141968691e-09	15.1781866293644	Up
IL13RA1	2.12020752029214	5.33281788997925	9.25506151957739	3.61982887434613e-16	5.90731940100793e-14	26.1748384146055	Up
LINC00877	2.11852346754957	2.01413008095372	10.3829518347102	4.98797320096264e-19	2.3037848299314e-16	32.6650384026049	Up
SLC46A2	2.11106228419051	0.144980583282941	9.09222010053063	9.26064530145963e-16	1.32568032944111e-13	25.2585158649478	Up
SLC9A7P1	2.10879240288565	1.60105360551666	6.24123054780195	4.97752869991047e-09	1.33895522027592e-07	10.2894626357543	Up
KYNU	2.10613792556215	3.98897425840806	6.42010249713025	2.0265641291364e-09	6.02042030547693e-08	11.0197591337011	Up
EPHB3	2.09999949095682	1.04323531396413	5.85379476058997	3.32904326291105e-08	7.17356074232391e-07	8.4832458058974	Up
C19orf38	2.09795827372149	3.64026599844084	10.2322963425196	1.21004688856043e-18	4.55703658231857e-16	31.8346513536703	Up
ABCC3	2.09541360283315	1.59905492804067	7.33015036924572	1.7474376907344e-11	8.64285995794219e-10	15.7589158495067	Up
HOXB5	2.09540864811322	-0.4892077	3.30106663317435	0.00122555371061264	0.00538992620950177	-1.318035919	Up
GIMAP4	2.09162136381144	3.74689437188898	8.09114111953565	2.70592771692222e-13	2.12302578790189e-11	19.7507869374668	Up
BCL6	2.09028720907046	5.22805719980162	10.3594594282431	5.72771274776486e-19	2.50372643486672e-16	32.5398373508252	Up
HTR1F	2.08723263324561	1.28791867688905	3.56443399293246	0.000501118997993082	0.00257275418453705	-0.656303963	Up
EPB41L3	2.08559768331417	1.54686378458061	4.96744987423991	1.96949559233772e-06	2.43737525808064e-05	4.54830209805282	Up
AC093520.2	2.08148542252494	-1.465590545	8.0746666811146	2.96598599949722e-13	2.30936498785233e-11	19.5664973491527	Up
AC087741.1	2.07609687879513	1.27940968740007	9.1381829426214	7.10653028998871e-16	1.06724389551309e-13	25.5735690934498	Up
ITGAX	2.07492224288199	6.75738871075155	9.44433319659345	1.20949132758818e-16	2.33127072504181e-14	27.1931098221723	Up
HOXB4	2.07038928409257	2.3298076021162	4.10791961846772	6.80133911095875e-05	0.000493555885359218	1.13213558913081	Up
QPCT	2.06767084961076	1.24339961396959	5.67513458549437	7.81777089628407e-08	1.50095069623637e-06	7.653900169	Up
RGS2	2.06701175262132	5.02307004032446	7.63928752643431	3.27412009401148e-12	1.98384123221057e-10	17.2290553646617	Up
LRRK2-DT	2.06595755680719	-2.169601681	6.65590366894461	6.08156621439855e-10	2.05056004631215e-08	12.2912271401339	Up
MS4A14	2.06387493747856	3.31015045815673	7.19474482054821	3.60701726593652e-11	1.66282816672053e-09	14.9914406059666	Up
LINC01506	2.06270404460162	-1.836694948	6.68169312158622	5.32469174313825e-10	1.8128390706576e-08	12.4387326950245	Up
CD209	2.06126708654083	-1.786309587	6.06781999504194	1.17460683424194e-08	2.8667199098114e-07	9.52822852692502	Up
TMEM176A	2.0600396037613	1.37445577528744	5.10072102496739	1.09435136940648e-06	1.47433281077057e-05	5.11943842119336	Up
GPAT3	2.05438415068302	2.85021443635964	6.72945789827024	4.16017704650108e-10	1.45689519200715e-08	12.6361175390265	Up
ACVRL1	2.04993670527486	0.0187792679510376	6.14033627289872	8.21548738099283e-09	2.06900118929345e-07	9.86469490969448	Up
TMEM132A	2.04867386729935	-0.450918728	8.54546492305793	2.10537028766792e-14	2.13847963783498e-12	22.2055210331548	Up
HOXB-AS2	2.04492536069505	0.481343223137592	3.50549827217405	0.000614769804816449	0.00304572961993561	-0.778151921	Up
LY96	2.03964994248453	1.40536359550186	8.98727238850425	1.69309413999757e-15	2.25245931809786e-13	24.7333908151263	Up
FFAR4	2.03277521576912	-1.861499783	5.50308352340088	1.75354008787963e-07	3.01549634158668e-06	6.98871750782448	Up
AL137789.1	2.02932317644678	-1.341819963	5.44181989192672	2.32980395615673e-07	3.87177671709169e-06	6.71805174782176	Up
RUFY4	2.02899745927311	-0.317099854	5.82996364872638	3.73374865735482e-08	7.89278353915273e-07	8.42809877136103	Up
CXCR2P1	2.02855221681295	1.12209348249453	5.51425041773556	1.66469653877043e-07	2.8859848847423e-06	6.93484737194725	Up
APOA2	2.02799536350406	-0.035044745	8.03326183785364	3.73431851843905e-13	2.84773778856291e-11	19.4687645626786	Up
PLD2	2.02766515521966	2.81193037157688	10.3095646547456	7.68219261526482e-19	3.08282611523062e-16	32.2703729952595	Up
CREB5	2.02619742714427	3.65549752346795	7.54810226752498	5.38069900641945e-12	3.06311932507306e-10	16.8295166058899	Up
LIPN	2.02613597120431	0.822992844799423	6.21712450719832	5.61274855733873e-09	1.48214101332357e-07	10.2033060193766	Up
MNDA	2.02283929574198	6.54532877869172	6.87416494061717	1.95993308535911e-10	7.36976989193634e-09	13.1140274454114	Up
LGALS3	2.02031039450337	3.89102878824201	8.02285835199313	3.95659129802669e-13	2.9801045656737e-11	19.3709926716377	Up
AC215522.2	2.0201716366672	-0.745886577	5.84333689591419	3.50105061716927e-08	7.50457250942966e-07	8.49998054720915	Up
GPBAR1	2.01726475304968	2.03793365957057	8.75429086889987	6.42289953839953e-15	7.52278266987953e-13	23.4435290720188	Up
BASP1	2.01684909093736	3.78499232578578	5.38743757247978	2.99349375213049e-07	4.81773396176215e-06	6.19092238892028	Up
MIR6503	2.01626871803358	-0.907562917	6.22221368600541	5.47232726458204e-09	1.44818485524004e-07	10.2655606843238	Up
VSIG4	2.01367253127509	2.59217824665043	5.51098137128503	1.69023929421009e-07	2.92405425321333e-06	6.83772226946754	Up
PID1	2.01360036827379	-0.496274287	5.54656426437842	1.43167038427983e-07	2.5340462282564e-06	7.15514520764873	Up
CTSL	2.01325598599214	2.45161534883883	6.8378932381877	2.36849602046466e-10	8.73168886821601e-09	13.2026801990156	Up
THBS1	2.00935491496533	4.36319552879287	4.95798354835386	2.05267705543856e-06	2.52626855907896e-05	4.28190272578749	Up
PNPLA1	2.0091251009335	-0.047285925	6.33337448879235	3.13816915530815e-09	8.82979801756185e-08	10.7873653876825	Up
PRR16	2.00486516728959	-1.466949921	3.76713513013116	0.000243559766861986	0.00141785957978943	0.245669760506818	Up
CPM	2.00452790994753	2.98892263511618	6.19748493606937	6.18864207178729e-09	1.61333087620108e-07	10.0072174637591	Up
AC073850.1	2.00269131397665	-0.325378125	5.71662841413836	6.42021365449981e-08	1.27049644339936e-06	7.9120758141484	Up
ABI3	1.99631800236417	2.71861543390144	8.90680717186717	2.68594919525763e-15	3.48214893860164e-13	24.2925230514183	Up
SERINC2	1.98714718245218	1.57639253545887	5.60462105701247	1.09048693684233e-07	2.00255286773919e-06	7.31778377399502	Up
MIR6774	1.9857187659788	-1.708258794	6.14515430557686	8.02201359559916e-09	2.02653117447546e-07	9.89034698465721	Up
LSP1	1.98348764872015	6.15874471212961	8.41483789349829	4.40616357922566e-14	4.18056117270794e-12	21.3960266215487	Up
KLK1	1.98269537044577	-1.632039477	5.94827263573031	2.10712312178786e-08	4.82712452605374e-07	8.98242028981783	Up
AL158166.2	1.98132990366352	-0.811633099	6.45651590865443	1.68515151875121e-09	5.13069950590932e-08	11.3870599319582	Up
DOCK1	1.98029659953489	2.18273251831018	3.41838494960642	0.000827892107956689	0.00389805172353756	-1.19141187	Up
ZNF703	1.97191468011497	0.894474944913356	6.76778376603576	3.41076744502921e-10	1.21531552091514e-08	12.8995105669098	Up
TNFSF15	1.97146851214522	-0.60172652	7.00695510835922	9.76183857932912e-11	4.03441381017692e-09	14.1095986185776	Up
CLEC12A-AS1	1.96896006120266	-0.883612754	6.24713913641564	4.8329533447011e-09	1.30292802780769e-07	10.3837526148283	Up
OR51R1P	1.96604888244537	-1.594711867	4.93184329276662	2.3004797260843e-06	2.77542844824138e-05	4.57543126159672	Up
AL929091.1	1.95866869805866	-2.061503548	7.22310537130519	3.10046368904384e-11	1.45117114042264e-09	15.0966839197938	Up
IGF2R	1.95256475044416	6.12946961378401	8.88126819771738	3.10896324163138e-15	3.95544530541981e-13	24.0120064443591	Up
CSTA	1.94928640548796	3.92449114151597	5.1438433638107	9.02997122689797e-07	1.24883991900133e-05	5.11238962782482	Up
LINC01503	1.94824777931564	0.631347805946561	9.12982759763443	7.4570945138638e-16	1.09965190725826e-13	25.5021092637545	Up
PHACTR3	1.94801655746803	-1.014404906	3.70068510828035	0.000309514339432067	0.00172823939666003	-0.014927427	Up
MMP8	1.94280181919428	1.13602420365985	3.5397080559993	0.000546151790107461	0.0027605305946811	-0.724877681	Up
TYMP	1.94166322614117	5.11286870923703	9.20409792482927	4.85885849167662e-16	7.67354819469368e-14	25.8933079765699	Up
TMEM176B	1.93195747271705	2.00336706207289	4.59601961348742	9.60900164129297e-06	9.34891697842649e-05	3.00955288109578	Up
HOXA5	1.93171740731672	2.07106693114514	2.88108588769633	0.0045954402466899	0.0158082886170211	-2.749237127	Up
HOXB6	1.9296720685846	-1.041817762	3.11960317175798	0.00220442147420878	0.00871620631031446	-1.799715442	Up
TBC1D9	1.92816102274833	3.03847976532715	8.22685822304631	1.26766584453742e-13	1.06636399341689e-11	20.5201659370418	Up
AC072022.1	1.92687261534933	-2.065434653	6.49187899789433	1.40803854454989e-09	4.34097928615071e-08	11.5092141258466	Up
MCEMP1	1.92459049708164	2.60595513736113	7.39153734167495	1.25580174474555e-11	6.43112362126071e-10	16.0520643725811	Up
CARD14	1.92158500329968	-0.389018682	10.0364078714101	3.82124323906693e-18	1.19923350319384e-15	30.4827647302057	Up
SCPEP1	1.9198780140084	5.63826303248657	7.09414127303102	6.15741376163357e-11	2.67247041615298e-09	14.3040525512722	Up
NIBAN2	1.91697230184445	4.25766289648103	7.53277183569929	5.84807780219804e-12	3.28337377339463e-10	16.710309376573	Up
EGR2	1.91563650489898	2.00287340765029	5.89639381421482	2.71003707828403e-08	5.99615627085075e-07	8.63637844790891	Up
AC098679.5	1.91160747510498	-2.28165242	5.18356303371567	7.55823558253776e-07	1.0670014349766e-05	5.62360770880876	Up
SFXN4P1	1.90505799192888	-1.186130914	5.50627773867776	1.72766442913322e-07	2.98037333056744e-06	6.99626356584471	Up
VSIR	1.90033825439858	7.77888146735229	10.8171913288229	3.85069630091599e-20	3.04068370161685e-17	35.1325922293885	Up
LGALS1	1.89570093252476	6.2626126490752	7.60253393257587	4.00102976595285e-12	2.37721377768835e-10	16.9498275556893	Up
RNU6ATAC6P	1.89550780514182	-0.771331005	3.51993607735398	0.00058487604739064	0.00292068151041931	-0.621287818	Up
TLDC2	1.89089856436123	1.45884568226859	7.91539464844528	7.17871737323632e-13	5.16846536998388e-11	18.8578646284835	Up
CYP1B1-AS1	1.89013094529497	-0.649335794	7.15513056386757	4.4541650577089e-11	1.99695066753949e-09	14.8591231064885	Up
FCGR1B	1.88983430979513	1.15261516849451	7.55450151136534	5.19673245134422e-12	2.98616933512806e-10	16.9407316676115	Up
ZNF415P1	1.88711669380794	0.12651049063734	6.79432739224773	2.97151281073562e-10	1.07603050434907e-08	13.0459150063453	Up
RAB17	1.8842055731454	-2.249304548	5.4038499229329	2.77583360533804e-07	4.50594368866511e-06	6.55651428347593	Up
CTSS	1.88413601785064	7.98825715401188	10.8654786698902	2.89482349435182e-20	2.53079943993708e-17	35.4107535021613	Up
STX11	1.88270833438417	4.80001118055481	9.1222032501335	7.79198941092769e-16	1.14215634006047e-13	25.442838643896	Up
TFEB	1.88155539563705	3.9759672014922	12.2690028128805	7.14677241156549e-24	2.88270958876799e-20	43.6679240144882	Up
ITGB2	1.88043032928376	8.67556502047687	10.5679091649534	1.67730001944774e-19	9.43094735149927e-17	33.6554386068151	Up
OR52P2P	1.87476294679124	-1.493894819	4.90317962556324	2.60557717676096e-06	3.09170740232339e-05	4.45462344043103	Up
PDE4A	1.87289580569971	2.78191808807606	7.22878055779337	3.00789192658819e-11	1.41324734109313e-09	15.1945464940176	Up
RPH3A	1.86919243718656	-1.465052664	4.70930290641545	5.97603248724758e-06	6.2144137321722e-05	3.67716033454309	Up
PACSIN1	1.86825604348277	0.213157170230527	4.04638701590506	8.61180809910241e-05	0.000602999000165698	1.06701633077813	Up
LFNG	1.86542434072679	4.30220242548428	10.2576059587571	1.0427715951385e-18	4.05174696466594e-16	31.9734390128798	Up
SDC3	1.86427496650127	1.48746394032665	5.75550545415552	5.33446953929475e-08	1.07830288895455e-06	8.00929426173894	Up
AC006238.2	1.86314397767569	-0.456848558	6.49345779039001	1.39677432020602e-09	4.31168204089827e-08	11.5666293413554	Up
CASP5	1.85997758836841	-1.457411507	6.51367809674819	1.2601239447813e-09	3.93953691498103e-08	11.6490881464976	Up
POU2F2	1.85884481881493	6.79989236470047	10.8775085923266	2.6961550514365e-20	2.53079943993708e-17	35.5091721624858	Up
SAMD4A	1.85880881375562	0.936928639280559	8.07431917180598	2.97173075359894e-13	2.30936498785233e-11	19.7127170871848	Up
MRC1	1.8585900096399	2.22799311844571	3.85321919000418	0.000177761450291177	0.00109397765321311	0.237328843119097	Up
FCGR2B	1.85815018284807	1.95574517490878	7.51023626016714	6.60902779026865e-12	3.64602883521325e-10	16.6952414416208	Up
AL844908.1	1.85766491766077	-1.001257941	8.09201788740962	2.69274031791213e-13	2.11947235505373e-11	19.7203483210368	Up
LST1	1.8571584778608	5.37548002903506	9.13432195881618	7.26643755265977e-16	1.07803105970642e-13	25.4819500423986	Up
DACH1	1.85692240528774	3.52494814942857	4.40366545036559	2.11483999290623e-05	0.00018423191525392	2.12988290522589	Up
AP000902.1	1.85574719269902	-0.539962118	6.9121734506108	1.60642832438013e-10	6.1829809673744e-09	13.6346171321793	Up
CYP2U1-AS1	1.85114363329627	0.446324235751743	6.17603588453193	6.88404566324542e-09	1.76270453755842e-07	10.0192906580947	Up
RCN3	1.85110561929397	1.90266355591704	7.47885148701779	7.83464933588992e-12	4.20579783099231e-10	16.5311405824947	Up
L3MBTL4	1.84967587193018	0.722038978572367	3.74323490769911	0.000265576510913325	0.00152071284459585	-0.024690884	Up
FGD4	1.84923070763928	4.53118144268294	6.53664872569223	1.12082085278459e-09	3.54936269797075e-08	11.5504144694479	Up
RIN2	1.84877934337145	3.00388171504202	7.5008591625785	6.95383786846401e-12	3.79962047281541e-10	16.6116721000164	Up
TMEM150B	1.84728662612995	2.03609847169646	7.06461891073042	7.19923598532725e-11	3.08094576372073e-09	14.3742297914509	Up
IGSF6	1.84676740756247	4.6592653020569	9.98910122799422	5.04213828259555e-18	1.47716107031037e-15	30.4122185306062	Up
TNFRSF8	1.84594811474969	0.801093755946576	7.42870563414827	1.0275765906806e-11	5.34056207288118e-10	16.2836505658313	Up
AL161785.1	1.84460089559285	-0.952508605	4.95391185230607	2.08949544872675e-06	2.55743795446911e-05	4.63705660216351	Up
RASSF4	1.84370558395328	5.54367930963259	7.3120211345508	1.926116509689e-11	9.42988120813539e-10	15.449424442809	Up
FAM20C	1.84024324349467	2.73350422134181	6.11364642515776	9.37325070369645e-09	2.33891747172055e-07	9.62122786742178	Up
AL627309.7	1.83744962012911	0.640588350154113	5.27992113810013	4.89185846914194e-07	7.30615030299729e-06	5.9278337619026	Up
C9orf106	1.8364314790061	-0.636629842	6.09767997038361	1.01409739526695e-08	2.51255973064166e-07	9.67629130692085	Up
ITGA7	1.83059811518838	3.01642018053646	6.72953931459528	4.15842441952944e-10	1.45689519200715e-08	12.6266989656358	Up
SYT17	1.82948467781767	-0.33888249	5.62663564680171	9.83119632951442e-08	1.82593213164024e-06	7.50471123625064	Up
NLRC4	1.82887051053585	3.44866085910819	8.8154445608003	4.53015687250904e-15	5.54468550410743e-13	23.7675555159829	Up
AC103702.1	1.82491661675369	-0.463660787	2.93989046524888	0.00384937893029059	0.0136940774356319	-2.361849349	Up
SLC26A11	1.82210374359165	1.86384083319717	9.76805936644099	1.83699543475255e-17	4.49678112473076e-15	29.1459366645251	Up
AC138207.9	1.82099508623385	0.283570309203767	8.43334099571185	3.96932951464454e-14	3.78074775054411e-12	21.6451343474618	Up
FCER2	1.81753584652259	2.38146776939199	5.9469070001389	2.1211597286511e-08	4.84816703992999e-07	8.85258767182265	Up
CMKLR1	1.81618430911229	1.83878788744438	6.24038525313281	4.99855671365031e-09	1.34069652598387e-07	10.275558441968	Up
AL928654.3	1.81603758907152	-1.319903102	7.0211838473849	9.05615177745786e-11	3.78302968191793e-09	14.1538826277106	Up
CKAP4	1.81226612659253	3.84284758020344	6.63394729451219	6.80885104333409e-10	2.2800802283143e-08	12.0900550795667	Up
NRGN	1.8115466849404	4.32346844343386	6.3538406416509	2.83124169645606e-09	8.01225034538125e-08	10.6633867920935	Up
VENTX	1.80433207466028	0.840337271403647	3.76036169041507	0.000249617060457809	0.00144624284566786	0.0234593592569023	Up
TLR4	1.80313669759497	5.80666139951522	6.75372553797615	3.66875996262094e-10	1.29779732839593e-08	12.5416053158363	Up
NUAK2	1.80119851116509	2.29530320331336	9.09242407154377	9.24977726293483e-16	1.32568032944111e-13	25.333618358881	Up
LILRA2	1.80008088601121	5.491819514	8.12625476911329	2.22476752868831e-13	1.79145014259082e-11	19.8362490325808	Up
BLNK	1.79501410895451	3.1423356363383	5.58395783781342	1.20165272873557e-07	2.17890793679393e-06	7.12544411711398	Up
AC010247.2	1.78880874467979	1.18946201822113	9.55357591870545	6.4114660552835e-17	1.30788564639404e-14	27.9067907192605	Up
HORMAD1	1.78795582930029	0.285622875659492	7.46169696200021	8.59708754320550e-12	4.55515380887722e-10	16.4560408200143	Up
AC104623.2	1.78514309366292	-0.477826374	6.97693787036775	1.14336346267808e-10	4.60595027863949e-09	13.9613997078589	Up
S100A6	1.78480857094138	5.69678124429458	9.49819461922344	8.8465244170184e-17	1.76060220491214e-14	27.5431248668693	Up
HOXA9	1.78386581348003	2.78321570498269	2.5362477388177	0.0123157575705583	0.0350188674142987	-3.698085315	Up
CDH23	1.77961785932536	3.56020130967204	9.60502865123262	4.7525424055618e-17	1.0387275495156e-14	28.2330039769833	Up
TREM1	1.7758138254674	4.55122282561297	5.62050878896541	1.01191577326412e-07	1.87393304431498e-06	7.16621805526246	Up
NPL	1.7749579135592	3.40927784192895	7.15730738260034	4.4028857412626e-11	1.98121764816852e-09	14.7898552349227	Up
AIRN	1.77319775898879	-1.607272716	6.11928115725969	9.11618552391504e-09	2.28174954437542e-07	9.77379871269537	Up
CPVL	1.77293953796807	4.23810503620489	5.00359142668397	1.68099314865793e-06	2.12986704378869e-05	4.48173867792694	Up
CD4	1.76678221474832	6.31894428564823	7.33517926828497	1.70084913247336e-11	8.46241583614134e-10	15.5230566249362	Up
SLC4A3	1.76656071659805	0.0392964623856562	4.88544438458002	2.81363887460824e-06	3.2954577039012e-05	4.29885845235954	Up
FCGR3A	1.76443204813642	3.905626131	5.76166204893619	5.17990403617453e-08	1.05227278756445e-06	7.87413543397173	Up
AC144831.1	1.76372845455569	0.022729157739851	7.55264181662325	5.24954332866327e-12	3.00945131480909e-10	16.9281390460699	Up
CSF2RA	1.76356441866436	5.41659404853884	10.3244597305994	7.03766560599476e-19	2.87125027281909e-16	32.3268678372348	Up
VSIG2	1.76279237009607	1.52581656630523	5.72099141646483	6.28832983630544e-08	1.24844562172256e-06	7.84929062134632	Up
TREML4	1.76172781390644	-0.364243878	4.83980193201396	3.42593131055115e-06	3.89157181211052e-05	4.13708386984057	Up
AC013644.1	1.75834179766543	-2.049343207	5.96409261039105	1.95101571804986e-08	4.50015845858762e-07	9.04362093706973	Up
MS4A7	1.75550533366333	5.06583139649458	6.78303454950125	3.15111405652373e-10	1.13268900131636e-08	12.7448219389091	Up
ADM	1.75489658592424	0.366870840210885	5.72311188123944	6.22519459698627e-08	1.23992301496849e-06	7.91078796437582	Up
HCK	1.75444199993493	6.02705883719716	7.6541116458604	3.01945409534905e-12	1.85711600000124e-10	17.2381396686882	Up
AC005071.1	1.74231497111281	0.53940893436162	7.67657530818125	2.67049055694543e-12	1.66338265505005e-10	17.5860557694552	Up
CSF1R	1.73436618680573	6.97255300545167	8.15813806757915	1.86196677844907e-13	1.51930282565516e-11	19.9364396095159	Up
PILRA	1.7304849458302	4.32572264237253	8.83953226877289	3.94746409952097e-15	4.90507480670933e-13	23.8681375445555	Up
OTOA	1.72863417171817	-0.921865333	6.45069129847843	1.73568169726098e-09	5.25838518159053e-08	11.3584953952256	Up
HOXA-AS3	1.72556771976104	0.4947870242992	2.72043622331543	0.00735711850622489	0.02323505404643	-3.03853758	Up
ARHGAP24	1.72344797545109	1.82556432076799	7.05224828641273	7.68593629812606e-11	3.27207016768396e-09	14.3171267702168	Up
SH3TC1	1.72006377881503	5.40022772353956	9.09848911817775	8.93235632422016e-16	1.29381745834666e-13	25.2756672163986	Up
CAMP	1.71632241581522	-1.561647258	4.33139712423705	2.82782384142353e-05	0.000234811057714405	2.23451677625668	Up
DOK2	1.71626053621179	4.45061021859345	9.87452692217309	9.86049223778952e-18	2.62364119009619e-15	29.7575922188659	Up
AL391903.1	1.71190345919004	-1.33525016	5.03916767550209	1.43730187221856e-06	1.86255757173309e-05	5.00484572417476	Up
AC005162.2	1.71162026746891	-0.822590087	4.95471656730011	2.08216832701491e-06	2.552298371407e-05	4.63236941267509	Up
OR52K2	1.71099715367989	-1.312360705	4.42595366675105	1.93232950291434e-05	0.000170455833880505	2.57269958001407	Up
FAM157C	1.71044112982306	1.24040884176609	6.12553351406038	8.83904701755388e-09	2.21468058308791e-07	9.74970025577981	Up
HOXB2	1.70989900356737	1.87143135922502	3.72969696130536	0.000278871045333657	0.00158423864440069	-0.155620226	Up
EPS8	1.70569559421129	2.70158956481413	5.67852416220727	7.69323654003011e-08	1.48285619892439e-06	7.58870194806084	Up
ANXA2	1.70257959317169	6.80079956414059	6.79590125973468	2.94729790771066e-10	1.0720193979621e-08	12.6979909416283	Up
AC012349.1	1.70146972317373	-0.210395644	6.44363878844391	1.79886470330912e-09	5.42295678230346e-08	11.3218185487018	Up
CPED1	1.70024906201912	1.04789257455272	4.79872404847229	4.08599371990004e-06	4.51096435897898e-05	3.88215585567541	Up
NACC2	1.69910943719771	4.61751716556599	8.45286867269783	3.55493011814308e-14	3.41259350439311e-12	21.6923602556756	Up
ADAMDEC1	1.6979686341931	-0.87167289	4.74489224921917	5.13970488258387e-06	5.47974023609628e-05	3.7844382341196	Up
AC104623.1	1.6979370765901	-1.160517304	7.62646062570407	3.51157761996068e-12	2.1017092557217e-10	17.2593994434141	Up
NKX2-3	1.69355344933391	-1.445659541	2.29087615826379	0.0234824864228653	0.0587518177785486	-3.836894615	Not sig
ADA2	1.69167021577172	7.65948248587991	8.23997946947543	1.17780673280614e-13	1.00109482681811e-11	20.3631215674723	Up
ADGRE4P	1.69138868529147	1.77407343698795	4.68890134053459	6.51331155272039e-06	6.69576066670256e-05	3.39475924986589	Up
MPZL2	1.69006868360598	0.129186241523481	4.8411817773252	3.40565815072186e-06	3.87393614644612e-05	4.11143278746942	Up
IL15	1.68979949167692	1.46789399357366	5.92476788097474	2.36193836865529e-08	5.34855590437676e-07	8.79398183097369	Up
PPM1J	1.68921934126096	-1.851135394	5.07456241686194	1.22907708480415e-06	1.61731518972957e-05	5.16695684024478	Up
TRPS1	1.6886945343538	4.29949421792742	5.40830725148431	2.71943925033572e-07	4.42319956205768e-06	6.2316790918483	Up
CD93	1.68832804209855	6.1646345193945	4.93813546667353	2.23830360214419e-06	2.7124472216281e-05	4.03179104027489	Up
AC010082.1	1.68826555278121	-0.266825076	5.44594697658208	2.28576557933771e-07	3.821943689659e-06	6.69768062534396	Up
CXCL10	1.68769449294074	-1.562160508	4.97590351811949	1.89798632261118e-06	2.36201358369085e-05	4.75271182494565	Up
IL17RA	1.6872667891659	7.73212550889864	8.53913997499677	2.18218238879672e-14	2.20734060724607e-12	22.0248614749765	Up
RNASE1	1.68603115455993	0.595995969847857	4.71932056337294	5.72816479769114e-06	5.99053420341994e-05	3.58839537736472	Up
ZNF532	1.68464380158542	2.55664455338927	5.12902248166543	9.64769379277392e-07	1.3260297380871e-05	5.16595377582354	Up
HOXB-AS3	1.67913747144416	-1.128579085	2.33819413284739	0.0208107887223692	0.0533041014057628	-3.77402097	Not sig
TNFSF10	1.67823422074503	4.85693387978424	8.77854622019793	5.59278131218645e-15	6.64590746315593e-13	23.4973764043513	Up
MEIS1-AS2	1.67600763081726	-1.012192188	3.25963296291151	0.00140432511526267	0.00603307730721566	-1.400813862	Up
HOXA3	1.67581058785229	1.59766118189027	2.89097610129148	0.00446135301498568	0.0154534399962975	-2.682892427	Up
AL627309.6	1.6753208719679	-0.062409674	4.98595947314354	1.81620300510266e-06	2.27294649089509e-05	4.7186038544832	Up
AC010247.1	1.67259395983158	-0.162537649	9.55964255592888	6.18916944555099e-17	1.27314856182893e-14	27.846093391928	Up
FCGR2A	1.67165783799823	5.00416700044121	6.26597941239762	4.39898916073928e-09	1.20450621550041e-07	10.1728865809393	Up
IL4I1	1.67087896792259	-0.008747688	7.21276364740148	3.2764585359593e-11	1.52190566416978e-09	15.1659561547042	Up
HOXB-AS1	1.67048387502948	0.594133053497991	3.79532310216367	0.000219817117305334	0.00130266278031705	0.15895948878519	Up
AL121894.2	1.66744522897963	-2.022397891	5.72799446469875	6.08217027905899e-08	1.21539139804967e-06	7.97901512446031	Up
TMCC3	1.66604242804763	1.13274404217651	7.73607455118048	1.9276930248658e-12	1.25167102269735e-10	17.9015168880579	Up
LPAR1	1.66482385998842	0.889532918983405	4.63641270023772	8.11910075761169e-06	8.08573911495429e-05	3.23939398573724	Up
SLC24A4	1.65934188504042	4.33079691101575	4.86280416944832	3.10276141105079e-06	3.59113459012351e-05	3.8812202718455	Up
SORCS2	1.65620513863693	0.43256223452981	4.05186794438185	8.43349851520297e-05	0.000592207717021381	1.06557506875754	Up
ALOX5	1.65473144179677	5.59837147169824	6.01481188046602	1.52322073058491e-08	3.61657810513947e-07	8.9133823155532	Up
MFSD2A	1.65458469770655	2.54140467712605	7.54346776562134	5.51794649499315e-12	3.13396316127465e-10	16.8549245776656	Up
S100A10	1.6536795594452	5.34889797059139	5.65076954061971	8.77289175423398e-08	1.65448087251074e-06	7.23018801076242	Up
CRIP3	1.65256460853901	-0.836318289	6.45170180016418	1.72680955876382e-09	5.24646526904655e-08	11.3641047883065	Up
SLITRK5	1.65020438758593	0.092543687283314	2.78702896692628	0.00606768887872827	0.0198498010357594	-2.829097049	Up
MIR3690	1.64893183153477	-0.888703349	7.8305400472289	1.14678623818037e-12	7.95245901541567e-11	18.3496056087812	Up
CYTH4	1.64721620775561	6.45929123005342	9.01742280142375	1.42387866848758e-15	1.94721373887752e-13	24.7654641580989	Up
SDC2	1.64654011811023	-1.638167483	3.81146256492028	0.000207229511097926	0.00123968015693209	0.402461512364469	Up
AL035588.1	1.64589566307323	-2.037567609	8.37361636028068	5.55867040312703e-14	5.15770969422502e-12	21.0578234518256	Up
RN7SL862P	1.64526219623789	-2.140417306	5.96664474988841	1.92691847683883e-08	4.46253901556648e-07	9.05210915293251	Up
DUSP6	1.64220551111691	6.72178168053714	7.61878903258516	3.66167239946364e-12	2.18619704064562e-10	17.0122541471178	Up
C1orf127	1.64108671381159	0.263773988253809	6.36898299612192	2.62336228121658e-09	7.50796015125234e-08	10.9496939523283	Up
OAS1	1.64073922231771	4.15622464000166	8.6155631024505	1.41460443654976e-14	1.49905203473167e-12	22.621840910765	Up
HOXA6	1.6404295005168	0.290070990828441	2.51079288298861	0.0131973628194809	0.037009765661367	-3.536401842	Up
AC018695.7	1.6401067475496	-1.283871608	4.20267081582167	4.70631853523425e-05	0.000362282929006287	1.74194521106844	Up
NHSL2	1.63866975038964	5.48528312107523	5.97365706788819	1.86220208941819e-08	4.32083838358938e-07	8.72574079785884	Up
HPSE	1.63708772654083	3.20011361593507	6.63855028134583	6.64959974679762e-10	2.22980208495697e-08	12.1580693710725	Up
AL109809.1	1.6356998640713	-1.621967019	6.41656938065262	2.06310995727701e-09	6.12155983565865e-08	11.1771939630475	Up
AC072022.2	1.63193454644252	-0.097512399	7.2161822074762	3.21721503335675e-11	1.49722826618897e-09	15.1829043322619	Up
CD180	1.63179895265869	5.606449512	6.1595531776292	7.4701076433224e-09	1.89689590249885e-07	9.60719936869183	Up
H2AJ	1.63167624585111	2.99836633535702	7.23535625344401	2.9040464289607e-11	1.36707985643325e-09	15.2181027100766	Up
CPNE8	1.63161794179853	3.55317237159914	3.07195886829544	0.00256150070460256	0.00981572898205637	-2.369293821	Up
RNA5SP498	1.63054085108176	-0.068985735	5.85736354507244	3.27226316292746e-08	7.07612455523864e-07	8.54209810777953	Up
SCO2	1.62911513325889	-1.134717711	8.10645663171183	2.4845219256281e-13	1.98106228721336e-11	19.7874980746398	Up
MMP17	1.62908995672837	2.6520520243856	5.38618452634405	3.0107796884543e-07	4.83284432745395e-06	6.27758283198653	Up
AOAH	1.62592410790273	6.19417611827434	6.75996043781163	3.55204533645208e-10	1.26198139029043e-08	12.5462238916999	Up
CD300A	1.62580937679912	4.97736354261488	9.05272768587979	1.16233632477473e-15	1.6166381189864e-13	25.0369932806972	Up
HOXA10	1.6234876978973	2.22498472403723	2.79411856746981	0.00594329783074646	0.0195309420860307	-2.994031963	Up
AC130371.2	1.62219983262225	-1.155290349	7.08110666175216	6.5976173124815e-11	2.84336398225765e-09	14.4662237643213	Up
ACP3	1.62085134297649	3.62980781339576	7.10806891310449	5.71911376648925e-11	2.50892806254284e-09	14.5197680617804	Up
GNGT2	1.61972925524919	-0.353980725	7.32877197731596	1.76042639253223e-11	8.68820114169285e-10	15.758115743558	Up
ARHGEF11	1.61840633053119	4.78179754099526	5.24306545835786	5.78086701969295e-07	8.45339568548768e-06	5.45427309869175	Up
OR52K1	1.61767156674906	-0.751776667	4.7396211590405	5.25600426644022e-06	5.57891768151344e-05	3.75538820914987	Up
AC092053.5	1.61709622012928	-2.041395529	6.40303965661234	2.20915701668637e-09	6.48416721960019e-08	11.0896967838609	Up
AC011899.2	1.61640448393354	-0.836966232	5.74080144450943	5.7221351460646e-08	1.15001762102229e-06	8.03328605059092	Up
WNT5B	1.6153330669813	-0.139127672	7.56358226498623	4.94632511016176e-12	2.86243717190661e-10	16.9827847400568	Up
HLA-DQB1	1.61401255940255	5.89953819131207	5.07955550658332	1.20217321825553e-06	1.59156291020428e-05	4.64926882083118	Up
HOXA-AS2	1.61305663883212	1.55110602428688	2.725886248	0.00724292959451522	0.0229425043405976	-3.114025543	Up
APCDD1	1.60971167395053	-0.205701727	4.33952379749646	2.73737391618285e-05	0.000229087781518769	2.16768065133493	Up
NAIP	1.60900395651348	3.77861170767927	6.86573538808979	2.04818633645731e-10	7.67803266924018e-09	13.264414400196	Up
NHS	1.60843291686412	0.356323992760529	5.63857550640063	9.29287671243657e-08	1.73914624651173e-06	7.5266836443653	Up
RRN3P4	1.60720777698408	-2.135440822	5.38622958256343	3.01015644689626e-07	4.83284432745395e-06	6.4820056114943	Up
CEACAM3	1.60697956123927	-0.601680039	4.1211910276023	6.46170634210949e-05	0.000473014681664169	1.39507323774074	Up
RNF217	1.60417283164359	3.73995207238384	3.52653536745682	0.000571672514963054	0.00286292379168998	-1.004827007	Up
PTPRJ	1.60366413421725	5.96091383217333	7.45501892372616	8.9133745292061e-12	4.6821994656746e-10	16.1761233241142	Up
C10orf105	1.60169937941657	-1.610966959	6.08577085721135	1.07535087178122e-08	2.65090775330639e-07	9.61848677613007	Up
ITGB7	1.59742690008473	4.48034872270563	8.99156313683294	1.65189256021555e-15	2.20965453450909e-13	24.7160038099621	Up
SLC9A9	1.59616828354403	2.25657462134689	6.64405458143238	6.4639816641713e-10	2.17487661031484e-08	12.2372319214441	Up
CFP	1.59574534283356	3.50990915439789	8.81932885642947	4.4307141414775e-15	5.47775007420342e-13	23.7868676038002	Up
HOXA10-AS	1.59407504376331	0.0915715825639711	2.79999361601998	0.0058419817997969	0.0192444990549359	-2.79608167	Up
UPP1	1.59316733853647	3.8561753815774	7.0398672131323	8.20558338136102e-11	3.47516393758368e-09	14.151446015414	Up
CD200R1	1.59205493771974	1.79217716918746	6.20517730816182	5.95646779239692e-09	1.55944786192603e-07	10.1083877968853	Up
LINC01547	1.59012655856409	1.82283474790576	9.27774593912795	3.17492754597765e-16	5.25128725662073e-14	26.3697769279835	Up
NID1	1.58402756265909	4.2035958830967	4.1369197777787	6.08018387595941e-05	0.000448844454462034	1.05161677240625	Up
TUBA4A	1.58248667091407	4.58789772480064	7.06103113944119	7.33716538871819e-11	3.13449339529551e-09	14.2052562523441	Up
MIR4298	1.5806011617846	-1.771013112	6.11303622797607	9.40151262562571e-09	2.34358072874431e-07	9.74077440242702	Up
AC055839.2	1.57633025832511	1.45721583399461	9.33986030114329	2.21632117130421e-16	3.79393887778711e-14	26.7109467313139	Up
SLC16A6	1.57350185312762	0.673151513867941	6.19016908023116	6.41769636641868e-09	1.65891013044945e-07	10.0773302486207	Up
RXRA	1.57340815818119	5.83098518096879	8.90137996611335	2.77076408064476e-15	3.55107507487450e-13	24.1359140798115	Up
L3MBTL4-AS1	1.57135895276759	-0.63579315	3.24065799961793	0.00149406127185581	0.00635170647338632	-1.496718336	Up
ANXA2P2	1.57122725156236	0.775716862412028	5.85352423662587	3.33338652833592e-08	7.17660235946659e-07	8.49086755412618	Up
EXT1	1.57094680767188	1.74101785759924	6.30665643123833	3.58856070288868e-09	9.93714676991087e-08	10.5998777230957	Up
IFNK	1.57041004790355	-0.819738374	7.15400780151948	4.48084437756996e-11	2.00523929649973e-09	14.8503078734369	Up
LINC01353	1.56979781465443	-1.981298423	7.46517427136495	8.43682089753397e-12	4.4896725815377e-10	16.3376812761529	Up
NLRP1	1.56610382781589	6.91965586931732	9.7753867765468	1.76005615151072e-17	4.35196106392232e-15	29.0902136681748	Up
MAPK8IP1P2	1.56605821310418	-1.632260585	2.08110974530236	0.0392680179944054	0.088622241369252	-4.247531038	Not sig
AC083855.2	1.56394413511912	-0.650470953	4.01142615060885	9.83678697110696e-05	0.000671672826403702	1.00694498928799	Up
TMEM121B	1.56360245546743	2.13795647313089	4.40829050790847	2.07565297940007e-05	0.000181075941848661	2.26934591534643	Up
GRN	1.5632242851913	8.46325181128036	7.54254306390702	5.54574304701371e-12	3.14245935295946e-10	16.5404646831607	Up
ADGRE1	1.56023599603917	4.07553589280277	5.27566030717259	4.98739092994494e-07	7.43069644395144e-06	5.66530466482313	Up
DES	1.55938026283486	-2.076652366	3.87618920677255	0.00016329623158854	0.00102311964501046	0.653071757627942	Up
METRNL	1.55802679889166	3.5270376809344	7.80099148191427	1.34940244050915e-12	9.17556176145094e-11	18.1865363373388	Up
LILRA4	1.55759899703396	-0.400174846	4.52970345012711	1.26441824275965e-05	0.00011836211917596	2.90619763488619	Up
THEMIS2	1.5564681018413	6.65996854001775	11.490578226036	7.16476910699071e-22	1.71124470766246e-18	39.1034400883024	Up
FCGR1A	1.55420488503459	2.59126286820922	6.30583342001529	3.60339964209607e-09	9.9669626936576e-08	10.5553107210414	Up
GIMAP1	1.55397095858998	3.56095508752656	10.1545304426015	1.91077256119896e-18	6.7788118153028e-16	31.3863088627671	Up
ODF3B	1.5516724349321	3.31542539056648	7.48132908407465	7.73021398865571e-12	4.15885512589677e-10	16.4921931344781	Up
FCGRT	1.54967189570426	5.87448398481446	7.10341882643234	5.86190762495958e-11	2.56238637056045e-09	14.331173620735	Up
TNFSF12	1.54902097510219	1.56515380878405	6.58332600238185	8.82844885871427e-10	2.88919250818806e-08	11.9615205949008	Up
C5AR2	1.54831876316659	2.15850524955915	5.70202652005176	6.8815995745534e-08	1.34763740788394e-06	7.7302458866889	Up
HLA-DMB	1.54656744102705	5.04930224154704	6.20234755486231	6.04086337466445e-09	1.57816749784857e-07	9.85758732645473	Up
TNNT1	1.54637590603908	-0.344834724	3.58457771909097	0.000467042819896608	0.00243213171907877	-0.460986141	Up
MEGF9	1.54625962065417	6.30672555778907	8.90663929186343	2.68853363861151e-15	3.48214893860164e-13	24.1436353603143	Up
HLA-DQB1-AS1	1.54527677717676	0.747563147329083	4.84270536349579	3.38340818368802e-06	3.85399948480685e-05	4.07764673066317	Up
AC133919.2	1.54373515912961	0.0592772527300895	3.82274189453111	0.000198842037089137	0.00119799513312945	0.292899601436736	Up
PPARGC1A	1.53924787111072	-0.443887236	2.47308081767505	0.0146072676568948	0.0400892080709467	-3.551326969	Up
PHOSPHO1	1.53907336154498	1.8406669989142	6.56059497520497	9.9175780686012e-10	3.20280202561067e-08	11.8393828839146	Up
AL118508.3	1.53856750552502	-2.530548537	4.53522956975885	1.2359490239784e-05	0.000116096685180228	3.03853832357135	Up
CRYBG3	1.53804034106966	3.87885962270509	6.23628234248824	5.10187055386783e-09	1.36192681884548e-07	10.1240320602065	Up
ZNF385A	1.53437390124923	5.49395731050329	8.71660957074457	7.96189050385782e-15	8.94032649742823e-13	23.1121195947446	Up
PTPRN2-AS1	1.53302955743453	1.4440909066727	7.03291944438843	8.51224279003645e-11	3.5802610181667e-09	14.2280161087345	Up
OASL	1.52662809585339	1.23997423857736	6.7778159073309	3.23769044806641e-10	1.16040152969572e-08	12.9405934316636	Up
AP005060.1	1.52590657366489	-2.121905507	3.35062543672866	0.00103966177523721	0.0047042293153478	-1.022246658	Up
GLIPR2	1.52467610674045	5.72536227843838	9.96469680899935	5.81701101881099e-18	1.63671968654568e-15	30.2270881048091	Up
TNRC18P1	1.52445248913377	-0.896046005	6.47903292626287	1.5030800873413e-09	4.59349531311207e-08	11.4961209153194	Up
PROM1	1.52339652711425	4.80553802898089	2.36844255769505	0.0192466594631804	0.0499935247240229	-4.331170512	Up
BCL2A1	1.5217274161149	2.85922758058835	6.03718969580453	1.3651434174676e-08	3.27940606619909e-07	9.24856163122762	Up
GPR84	1.52106220698348	0.317633989933117	5.91654812160987	2.45799651937768e-08	5.52011897227947e-07	8.80046393265994	Up
HLA-DQB2	1.5210306419757	0.85287573495365	3.65804571979181	0.000360387114922155	0.00196086156616569	-0.321038169	Up
GIMAP7	1.5204362873736	2.92459162289056	5.63128590445077	9.61800196076799e-08	1.79177374427427e-06	7.35667776739432	Up
HLA-DRB1	1.51993823046789	7.22944771398069	5.83125803688714	3.71057904351274e-08	7.87099344940628e-07	7.94834943682457	Up
HLA-DRB6	1.51969775410205	3.42283318190505	3.9926411672145	0.000105619470127111	0.000712443926492572	0.613212242385205	Up
MARCHF1	1.51921833134482	5.55504236981149	9.29076336832154	2.94467523638142e-16	4.90358538172658e-14	26.3603071058517	Up
CATSPER1	1.51843695969378	0.612134976431361	6.35664090767729	2.79161371218429e-09	7.91841391199992e-08	10.8794988306845	Up
GPR65	1.51698151467693	2.84639177088872	7.54838075878402	5.37256025562842e-12	3.06311932507306e-10	16.8695452139572	Up
CEBPB	1.51613878895218	4.61619452227635	8.27405559214606	9.72914811007909e-14	8.47543831269132e-12	20.7007808016334	Up
AC034234.1	1.51315001227656	-2.079559501	3.78588242181541	0.000227513032582485	0.00133909389867436	0.350194710997198	Up
GDF15	1.51107196855159	-0.36267664	5.82824136243931	3.76479767293705e-08	7.95155153026972e-07	8.41749184443505	Up
SCUBE1	1.50794742771896	2.95299292694259	3.50280027910499	0.000620513073338193	0.00306921388608722	-0.995937609	Up
ABCA9	1.50575067311643	0.785260141641465	5.12340291407273	9.89250508523699e-07	1.35435476499729e-05	5.24581123888855	Up
CDC42EP3	1.50471009868659	5.79224191320264	6.87982030069424	1.90283980155626e-10	7.17713644103171e-09	13.1812918104238	Up
S100A11	1.50288662395459	5.93916407938874	7.53695058021143	5.71683398139133e-12	3.22447877950411e-10	16.6126182097789	Up
COTL1	1.50271044019364	7.48061105319201	9.69495182906643	2.81432575769184e-17	6.43849347874193e-15	28.6088160017182	Up
BPI	1.50143014014824	1.9580590379469	3.10556610117729	0.00230451620861588	0.00902884959518377	-2.112589778	Up
HOXA2	1.50054139753272	-0.155131175	3.65041701582301	0.000370284689876704	0.00200579750464524	-0.264651031	Up
KCNMB1	1.50047596406329	2.35441997450574	5.58642686592379	1.18780792449122e-07	2.15946872019737e-06	7.19289889359419	Up
INSYN2A	1.50000804139997	-1.555825778	3.20246567969377	0.00169109402999108	0.00702340852026152	-1.514778156	Up
AC024909.1	1.49880846460285	0.484045691058208	8.26797384012494	1.00669051402362e-13	8.73857343715751e-12	20.7543295145594	Up
TYROBP	1.49634605693894	6.56891900998304	7.49666902026746	7.11361938808061e-12	3.86965086668501e-10	16.3647824790367	Up
HSPA8P14	1.4905796588917	-0.871379259	6.77039161069261	3.36491727073434e-10	1.20072609140388e-08	12.9238909759462	Up
SMIM35	1.49015744975342	0.353537687729837	5.96103233518854	1.98030089363546e-08	4.55171695542745e-07	9.00629354816562	Up
SPON1	1.48834663202533	1.33370388394357	3.53155090163145	0.000561825874579227	0.0028234316534233	-0.766795492	Up
DKK2	1.48797863774461	-1.595470307	2.86502969454989	0.00482099929732238	0.0164122830948419	-2.445534659	Up
HOXA7	1.48775826631175	-0.147150666	2.55108364808649	0.0118266068303384	0.033967324721325	-3.398898262	Up
FCGR3B	1.48774859475089	-0.1468384	3.31632422044022	0.00116525292004049	0.0051674322879839	-1.318896633	Up
SERPINI2	1.48717320537969	2.24555918756295	4.04237042636009	8.74475892259875e-05	0.000609865964861238	0.90248632952662	Up
AANAT	1.48658418046901	0.493577027036563	8.53031783333886	2.29399509497433e-14	2.29684545412017e-12	22.1848636390999	Up
TMPRSS13	1.48642278131312	0.292635692999515	6.7713799369068	3.34770027388047e-10	1.19752484277808e-08	12.9278631829079	Up
RBP7	1.48500748813593	-1.417307485	4.81367643688599	3.8325967272786e-06	4.28393311813027e-05	4.08765126101394	Up
POU5F1P3	1.48398741442093	0.0905970027910845	8.29715043626258	8.5459857000345e-14	7.66290051103093e-12	20.9003680669964	Up
C1QB	1.48181588715173	1.07525509463168	3.40132450286257	0.000877028803408879	0.00409163104224242	-1.159379437	Up
HDAC9	1.47574501755685	4.90399662488219	5.83007678550934	3.73171786011663e-08	7.89278353915273e-07	8.09656594698438	Up
AC136297.1	1.47484686093684	-0.44443917	8.16297665991482	1.81230145517398e-13	1.4887022591008e-11	20.1499916230294	Up
CYRIA	1.47414622339658	4.96725501996875	7.85249651852612	1.01605396916075e-12	7.18843500320405e-11	18.3723457560265	Up
C1orf162	1.4734253777734	5.69228761151563	7.5835072526462	4.43800309995224e-12	2.61148744912814e-10	16.8757537039491	Up
DGAT2	1.47265743845618	1.87153765439253	5.96781665688407	1.91595144446328e-08	4.4413423682781e-07	8.97758560119867	Up
CAMK2D	1.47243200512086	2.95490716845248	5.8895259140681	2.80158331991693e-08	6.13965605087257e-07	8.54602886789539	Up
RMDN2	1.47226597593394	1.36415810581339	5.61793331103793	1.02426535274895e-07	1.8937304811134e-06	7.38809934346244	Up
HCAR3	1.47210702674753	-0.378093246	5.55562160366691	1.37229104735386e-07	2.44036024693277e-06	7.18537367196253	Up
AC107959.3	1.47178188435006	-1.840618503	5.50566302336405	1.73261493989461e-07	2.9868085291324e-06	7.00029626866407	Up
KRT80	1.47028821946835	-1.514699198	4.05213728589896	8.42482763932911e-05	0.000591768596221341	1.21874134956281	Up
WDR49	1.46996437242043	3.16810686312987	4.34371720355329	2.69179543981026e-05	0.00022589119153622	1.9336748950353	Up
PLEC	1.4675692246687	8.33516380723656	8.88072783816573	3.11859530187517e-15	3.95544530541981e-13	23.9289755284365	Up
ANG	1.46714066385145	-1.962028503	6.16412530620741	7.30279625063116e-09	1.85826558647817e-07	9.97139668670643	Up
RIN1	1.46698088139986	2.48459617962403	6.6782093572218	5.4212303900939e-10	1.84058666739402e-08	12.3974233148767	Up
NINJ1	1.4649563394264	4.13492436434489	7.64808884477864	3.12046244542756e-12	1.90964500504053e-10	17.3287426041444	Up
AC087385.1	1.4644097087933	-1.285031051	5.68700040085402	7.39025415024881e-08	1.42782976593481e-06	7.79907755574725	Up
PLA2G7	1.46352890111594	-1.493675488	3.55180971030422	0.000523655133014997	0.00266830849314615	-0.459524026	Up
C1QC	1.46227671099739	0.729608514758682	3.32503109483654	0.00113209558565786	0.00504415140904967	-1.368498483	Up
MIR22HG	1.46055318665561	3.33812729947639	7.79645799269692	1.38348319339982e-12	9.3553273732691e-11	18.1714458706891	Up
MICAL2	1.46050335677517	5.14013907976436	7.48394067011754	7.62162312416772e-12	4.12764850567481e-10	16.3817637705337	Up
HLA-DRA	1.45857587374888	8.96943406025106	5.55046347425224	1.40580568848556e-07	2.491869474905e-06	6.58848875123363	Up
PTGFR	1.45828865827075	-1.703390356	3.07846570720574	0.00250976532840067	0.00965831559093224	-1.853705701	Up
SRC	1.45774977247345	3.99233787564774	6.69714047016293	4.91666206916602e-10	1.68800800548548e-08	12.3926291499039	Up
AC004584.3	1.45711537735928	-0.808776144	5.82083887768473	3.90115456446582e-08	8.19711266811664e-07	8.39581883593835	Up
AC109322.2	1.45576173505762	-1.582153478	6.09599496711296	1.02255118449247e-08	2.52838691365568e-07	9.66708974754187	Up
CEBPD	1.45453883438748	5.03898540791638	5.65657151706922	8.53558530781825e-08	1.62348556915371e-06	7.28022260374566	Up
ZNF467	1.45357170437673	4.36093194509098	7.70275909617157	2.31391539050052e-12	1.46741800114151e-10	17.606578444642	Up
TNS3	1.45296976373745	6.54768354382441	6.73443142633238	4.05443949051228e-10	1.4239400902188e-08	12.3959517425248	Up
PLD4	1.45200753128661	4.84941047177936	4.84777939730357	3.31032000472454e-06	3.78306831912475e-05	3.76198861541918	Up
GPR132	1.4509612188158	4.2271764253596	8.94196741103635	2.19572205184118e-15	2.87428235866418e-13	24.4470514106665	Up
SIGLEC14	1.4509204383874	3.87721126813794	4.54364422784627	1.19378292569197e-05	0.000112938932635262	2.63454676139405	Up
VIPR1	1.44981088967085	2.46261884621123	6.1977801408999	6.17957011277893e-09	1.61268333465581e-07	10.0403393902856	Up
HVCN1	1.44760631177037	4.08745934096459	9.57272314291686	5.73565921139274e-17	1.21037242961796e-14	28.0353778795642	Up
SLC49A3	1.44714643063523	2.25953178423495	7.84678802497186	1.04854825938875e-12	7.31265323121859e-11	18.4793308212468	Up
GPRIN3	1.44650725428047	4.48268586596034	6.57607841747291	9.16224295986888e-10	2.99043393886174e-08	11.744656749531	Up
HLX	1.44623853303964	3.47251513567606	7.95483234486593	5.77081081367032e-13	4.2421524897248e-11	19.0198127664821	Up
DPYD	1.44435228810323	5.93059472404856	8.72201316915614	7.72049994869122e-15	8.77300648911944e-13	23.1191027650048	Up
PDZD7	1.44324627383199	1.61167761356428	5.55505767040095	1.37591679182131e-07	2.44419935754673e-06	7.09290096367659	Up
MT1E	1.44278758486471	-0.969500818	3.93938984498287	0.000129051275957606	0.000838833293724436	0.780021828446509	Up
SH3BP5	1.44161001808424	1.61947536079964	6.39252356225374	2.32966138821867e-09	6.74884983694732e-08	11.0219628993843	Up
MANSC1	1.44113738878052	2.1818609719356	5.69205336649037	7.21522697661479e-08	1.401758263179e-06	7.68341430317858	Up
ZFP36L1	1.44092585564078	5.6862344245273	6.89655367562222	1.74335387369871e-10	6.66805616785482e-09	13.2733031430011	Up
SETBP1	1.44081873060858	3.0208001311571	4.16725746214365	5.4043318944748e-05	0.000406929069347428	1.28744834961824	Up
TMTC1	1.4404742418906	-1.041388152	3.49981406282958	0.000626928709192888	0.00309407013555095	-0.668197205	Up
PF4	1.44008530294569	0.569949372102867	3.08110806580587	0.00248903334646717	0.009596636838584	-2.075379781	Up
HLA-DRB5	1.43815892716412	5.77600211475297	4.69852187821702	6.25437535968288e-06	6.48183126289912e-05	3.066863322	Up
SASH1	1.43548229021023	-0.39913871	3.50865542919145	0.000608112599471461	0.00301824580747402	-0.700430597	Up
PSAP	1.43517812404564	9.50288789398079	9.68188498201406	3.03712782101595e-17	6.82072036061004e-15	28.4872507677907	Up
MIR3161	1.43447329377933	-1.434373745	5.81540473939309	4.00432318216733e-08	8.37077943435305e-07	8.37920808676792	Up
LINC01220	1.43209816353483	0.044661400681846	6.18402992034345	6.61632432649034e-09	1.70127104189241e-07	10.0668765277136	Up
CASP1	1.43129861673784	5.57699182907997	9.69028127308779	2.89202686969662e-17	6.55499312437996e-15	28.6486716913597	Up
AC020633.1	1.42978702149888	-1.139643928	5.92703259984992	2.33612586868243e-08	5.30482607972887e-07	8.88783611649256	Up
AP001021.3	1.42813862508962	-2.321044173	3.40645539951662	0.000861970868284309	0.00403368091851111	-0.838913689	Up
RELL2	1.42723898008046	1.35415341253996	6.75054841301581	3.72968167992381e-10	1.31554579024286e-08	12.8008529113482	Up
S100A4	1.42548820434211	6.69019962253386	8.25450304250122	1.08570555226494e-13	9.29265252234034e-12	20.4778193347081	Up
DPYSL2	1.42312270914245	5.7948319595073	5.83443307651917	3.65434087809656e-08	7.76515714886508e-07	8.04335323230706	Up
OLR1	1.42004911902034	-0.426384449	3.93297614897967	0.000132186732147102	0.000856258009057664	0.7111130941803	Up
AC084871.1	1.41952380236306	1.38896383754337	5.26184701425353	5.30977182549456e-07	7.85839809651036e-06	5.80950293359422	Up
TLR6	1.41928861814489	4.52981477587838	7.51665179169209	6.38293096378521e-12	3.55108561505677e-10	16.5992718440205	Up
LDLRAD3	1.41763826762185	2.54298638734757	3.25799824607681	0.00141185363329093	0.00606010259325418	-1.715439649	Up
AIDAP2	1.41634026030732	-0.067898694	4.71002711624037	5.95777075741621e-06	6.20332923737948e-05	3.59092842044737	Up
AP001063.1	1.41501157790175	-2.197638797	4.90850736542027	2.54604538609354e-06	3.0284084065201e-05	4.49438773509218	Up
ITGAL	1.41415235603385	7.71191490187017	9.10249674631357	8.72858750235353e-16	1.2718279373221e-13	25.2048318261247	Up
HFE	1.41191533323587	0.511190431382299	6.28545345000404	3.99073095138401e-09	1.09763037032505e-07	10.5383696673808	Up
AC055839.1	1.4104942406765	0.277865096600073	7.13558328247687	4.9419157202951e-11	2.19552005294199e-09	14.7702779272743	Up
VIPR1-AS1	1.40979413195977	0.406592054815383	6.40672486685637	2.16839744613023e-09	6.40291931047308e-08	11.127825442479	Up
AC145676.1	1.40930750688923	-1.749849382	3.98934940916439	0.000106941599984595	0.000719973439500251	1.01633967201916	Up
HLA-DPA1	1.4062565960261	7.32473677717869	4.89062609297863	2.75123834135008e-06	3.23593669075524e-05	3.76575346555575	Up
DAGLA	1.40553081325202	2.04069195356417	4.71169858573935	5.91582869794343e-06	6.16490296709055e-05	3.46914195015023	Up
LINC02174	1.40523226179173	-2.443301525	2.21100156506924	0.0286782286327001	0.0690008215745888	-3.890819771	Not sig
PECR	1.40404577532872	0.453041247997157	4.66101549495897	7.32378553247827e-06	7.38685397814321e-05	3.36163070873464	Up
LILRB5	1.40398799788106	-0.592595789	4.89670390696989	2.67975621870379e-06	3.16591469486729e-05	4.37827059249813	Up
TAS2R60	1.40384571711538	-0.237521999	4.67703515167812	6.84699131602206e-06	6.97783099187777e-05	3.46995892300237	Up
FAM32BP	1.40351519715779	-0.843988096	6.55912969125143	9.99216095102104e-10	3.22263646798477e-08	11.886015720275	Up
AF178030.1	1.4030644537456	-1.386374355	3.73472137104752	0.000273865046729485	0.0015615985275777	0.122671721853099	Up
FZD2	1.40110292354878	1.97864783397294	3.93647940983421	0.000130465214618287	0.000846674970477479	0.547383485990888	Up
SLCO4C1	1.39709811844654	3.22779814833363	5.16488717104828	8.21855849721032e-07	1.14829962016673e-05	5.26384036935766	Up
CCL23	1.39546019076006	0.113636237624288	2.92244003732656	0.00405826003016556	0.0142938341407802	-2.477239892	Up
DNAJC5B	1.39422488622442	-1.805396554	4.56752165621472	1.08155209462739e-05	0.000103459608145306	3.13832617862998	Up
RTN1	1.39407922116545	0.0324582645731765	3.58006421104312	0.000474482571083957	0.00246193158549006	-0.512223749	Up
CRIP1	1.39092960312763	1.06140646890638	7.08047081544817	6.6198691715912e-11	2.84793984976065e-09	14.4788455497291	Up
ME1	1.39026502384586	0.712020084831899	3.75215869796256	0.000257144026138056	0.0014803924308169	0.00162190278822294	Up
CTSZ	1.38959048981999	6.73565822909368	9.34978920670376	2.0924745568259e-16	3.63274359408094e-14	26.647843831853	Up
SLC2A6	1.38802106311909	3.17018338724143	5.98368839537274	1.77331683647915e-08	4.13813373118904e-07	8.97207281657663	Up
COBLL1	1.38547587623399	3.75927737057956	4.40988344448391	2.06231891104004e-05	0.000180233861561404	2.12517391089036	Up
PPFIBP2	1.38544827819779	2.53389774323637	6.03617511603032	1.37194830156291e-08	3.28931659882061e-07	9.2646820155713	Up
ADAP1	1.3845779080249	3.35249511703082	8.29056377047871	8.86803750471257e-14	7.8938432755585e-12	20.8574888348938	Up
ATP10A	1.38387146479028	4.59760142807814	4.14539628454065	5.88361320929236e-05	0.000435779024962988	1.03616744837298	Up
AC068580.3	1.38374003252061	-0.959990016	7.15863653003832	4.37186252548045e-11	1.97088071383492e-09	14.86966326	Up
CCR3	1.38162832175748	-1.020217544	4.73604364509423	5.336383792772e-06	5.64761516918572e-05	3.75449540928993	Up
AC110048.2	1.37950627624047	0.497828042451595	4.76937709308326	4.63135018031749e-06	5.02918846306248e-05	3.7928911613116	Up
FMN1	1.37811034309522	1.98049319844625	4.20789384797972	4.61098460663063e-05	0.000356064013204136	1.52608501762635	Up
C3	1.37721300772585	0.517846909662768	5.20773552510773	6.77985168083081e-07	9.71117550000336e-06	5.61886653389153	Up
HNMT	1.37658725361161	2.1754696338109	3.0319015375772	0.00290232329757952	0.0108882715711033	-2.341134315	Up
BMP2	1.37479893252203	-2.179675322	3.28335273410375	0.00129921288621737	0.00565494883387537	-1.218359205	Up
ADGRA2	1.37465704266527	4.61998639203068	4.47716588863941	1.56862028825051e-05	0.000142215763096608	2.2931188640824	Up
MIR4518	1.37384200469567	-1.279422889	7.54003847668047	5.62172956250306e-12	3.17815976814116e-10	16.8050518764725	Up
AREG	1.37332552537819	2.49145083294696	2.58981570032562	0.0106306538730029	0.0312435798003649	-3.538441209	Up
RPS26P21	1.37286971278887	-1.788743301	5.31560989569606	4.15871365178182e-07	6.37053513654362e-06	6.17906319825814	Up
ASGR1	1.37191930236602	0.973063100457081	7.96069602486988	5.58632809484747e-13	4.13135122156408e-11	19.1016767546677	Up
TNFSF8	1.36648432925313	3.51476624506287	7.13382789759774	4.98821815457332e-11	2.20807580842315e-09	14.6595141669342	Up
AC005632.3	1.36566703724635	1.90136273979849	9.14350086130981	6.89200380382924e-16	1.04141580934528e-13	25.616305104407	Up
AC096733.2	1.36515177989287	-1.766480005	5.67719731592825	7.74175236164004e-08	1.48986128978449e-06	7.75707415025471	Up
AC022217.3	1.36029020506613	-1.406596254	6.85090002787214	2.21313433166364e-10	8.26160003277331e-09	13.3039741799908	Up
SEMA3C	1.35852994660076	-0.638093413	2.81715364936364	0.00555500122478827	0.0184882222952539	-2.682023547	Up
CCIN	1.35819978551629	-0.367655913	5.67357809383792	7.8756160475022e-08	1.50968837295855e-06	7.71284069044612	Up
OSCAR	1.35748152816797	4.63202907489414	4.35162939162649	2.60777611271734e-05	0.000219880670344523	1.80586924895228	Up
AC105235.1	1.35707157022629	-2.268442252	3.35043786821975	0.00104031272655879	0.0047055887979497	-1.011774252	Up
PTK2	1.3561744950067	3.12167693770924	3.47024058517187	0.000693921952689774	0.00337368728498371	-1.11806917	Up
SLED1	1.35575720551728	0.660202642988594	4.84590002237796	3.33721094048069e-06	3.80669089524822e-05	4.09432157343831	Up
ARPIN	1.35380846538488	1.04211772040541	4.06935351601079	7.88791726911406e-05	0.000560488611990256	1.08357818765686	Up
AP1S2	1.35327841774356	5.89805652232725	8.10240203397474	2.54132260933557e-13	2.01977390110148e-11	19.6765327162682	Up
AC068580.4	1.35282189854397	1.11701000213447	5.70796994888755	6.69001001189261e-08	1.31749601835172e-06	7.80772456971226	Up
IFITM10	1.35157019498811	-0.245807233	5.15726289049896	8.5039836026839e-07	1.18412408765699e-05	5.44423089603639	Up
SPRED1	1.35088867074609	0.96862255353081	3.1104659545067	0.00226910808046248	0.00892583909716232	-2.022601893	Up
LAMP5	1.35029383605275	-0.829290124	2.15353129386242	0.0330108532510069	0.0770988146867091	-4.209731448	Not sig
ZBTB7B	1.34602977011544	5.91217222063796	8.85495506203514	3.61419047769292e-15	4.51386575017577e-13	23.8677948738231	Up
PTPRJ-AS1	1.34572161435034	-0.04634338	5.47014874533983	2.04341792268808e-07	3.44733475737295e-06	6.79019590121089	Up
AP001363.2	1.34290788166152	-1.348613638	6.79497745478931	2.96148749538155e-10	1.07466142870754e-08	13.0305724253989	Up
DEPP1	1.34250630175695	2.96608777998289	7.64253420736664	3.21658421223704e-12	1.95867574456096e-10	17.3645676139463	Up
ZFP36	1.34230023976856	7.93133631506813	8.78676572338013	5.33642702837103e-15	6.40345084448502e-13	23.4086494736678	Up
UNC93B1	1.34093324906323	5.6885654358013	9.38723632181278	1.68433047291669e-16	3.00954201799473e-14	26.9036166688094	Up
AL356417.1	1.33758085648948	-1.858984595	4.59197045032147	9.77214578959819e-06	9.46625867762461e-05	3.23454136027741	Up
GABBR1	1.33599674438885	4.6412145505244	3.98865475272818	0.000107222617711934	0.000721196449967388	0.461547803542201	Up
AOAH-IT1	1.33153277474576	-0.177824769	4.95207879144437	2.10627947995384e-06	2.57411959010435e-05	4.57988851406138	Up
NAIPP1	1.33137708678492	-0.661368023	6.72208320276436	4.32199004919107e-10	1.50709393752348e-08	12.6880081730096	Up
OR2R1P	1.32927003402563	-0.897117597	4.19645037694384	4.82232326609132e-05	0.000369469956903441	1.68586100080708	Up
PPFIA4	1.32668831714888	1.70318462913899	4.26980263430416	3.61305811322893e-05	0.000289127327733674	1.77583361572667	Up
AL359094.1	1.32638735443753	-2.07341521	2.87594838948764	0.00466653891926703	0.0159886174986126	-2.366559789	Up
ARAP3	1.32455987407159	3.58492551497044	4.51884764442711	1.32219740627833e-05	0.000122971391748812	2.56683768780662	Up
SLC22A18	1.32426452593718	3.05669822966919	8.2657758039168	1.01918196759855e-13	8.80140265989397e-12	20.7320247260791	Up
CARD16	1.32368613926688	3.05174300760051	10.698959346547	7.74086496430123e-20	5.26357315169805e-17	34.5233292457008	Up
HHLA2	1.32345018928564	-0.253850467	4.4463072714309	1.77898128079117e-05	0.000158701467829764	2.5708792925648	Up
SLC22A18AS	1.32205017555549	-1.497819733	7.29788991281774	2.07782805820466e-11	1.0071911492434e-09	15.5436966527773	Up
C9orf72	1.31935305293988	5.68132526665967	9.45470883433731	1.13880301941502e-16	2.21244119938573e-14	27.2902026189098	Up
AC080112.4	1.31911869991723	-1.511407385	6.11627848165724	9.25229781028194e-09	2.31345248312453e-07	9.76327760814194	Up
RPL26P9	1.31777635748867	-1.182286755	6.52327523015509	1.19996184555807e-09	3.77556118475785e-08	11.7067056431308	Up
CDKN2B	1.31715460680949	0.334099984654849	4.39867449183065	2.15792563208815e-05	0.00018745160237007	2.34798433627857	Up
S100A16	1.31685995004528	-0.872440704	2.39326934788276	0.0180414429813987	0.0475696340738539	-3.689239953	Up
CD74	1.31608708889307	10.5557343996588	5.70705827402178	6.71905548376749e-08	1.32109043523811e-06	7.27127173738269	Up
KCNH3	1.31170877033677	1.42149277645218	7.34719990225071	1.59441030526263e-11	8.01428539271539e-10	15.8509987580084	Up
AL451123.1	1.30942097527142	2.73456084667991	7.77873187630165	1.525131245071e-12	1.02004611333587e-10	18.1013184691039	Up
HLA-DPB2	1.30689401760222	-1.128126128	3.48670813457871	0.000655830432737601	0.00320953082026864	-0.702247349	Up
AC098679.4	1.30602228168951	-1.118130944	4.38288362386062	2.2998786276233e-05	0.000198165184532175	2.39310792239414	Up
HLA-DQA1	1.3054294809726	5.30831716424962	4.33504852360098	2.78683397996673e-05	0.000231958208077544	1.67338498732382	Up
RHBDF2	1.30534409964602	5.91707083910569	9.37876054497321	1.76914171733665e-16	3.13817536946985e-14	26.8448815686663	Up
MIR6753	1.30493613218332	-1.064221832	8.35286084371375	6.24775612507472e-14	5.7712763088945e-12	21.1187044537468	Up
SMCO4	1.30461894401477	2.60850446005769	6.59234679479727	8.42969291551127e-10	2.77352759245699e-08	11.9627187212475	Up
GAA	1.30383468231717	6.06332176651207	7.40016054178463	1.19874676738448e-11	6.16473153756403e-10	15.8760465870995	Up
EREG	1.29716718199016	3.05933352695442	2.274466038	0.0244769404081322	0.0607863471898822	-4.33195573	Not sig
AL451123.2	1.29681621726265	-0.700874284	5.69703035668602	7.0468010591766e-08	1.37558726577021e-06	7.83004112746768	Up
ADORA3	1.29623173778791	-0.185742866	5.88594434663822	2.85052042121347e-08	6.21906322556903e-07	8.67561509231198	Up
MVP	1.29301657393709	5.87806083507602	11.001129430947	1.29816991175359e-20	1.51323339380077e-17	36.2548295971977	Up
LRRC74A	1.29080435113426	-2.131661312	4.31525076664976	3.01612826530193e-05	0.000247259892184615	2.20467838042558	Up
AC116348.2	1.29074267550065	-0.345799193	7.80222770974552	1.34025438037142e-12	9.13874289056047e-11	18.2343640862045	Up
NLRP3	1.28979036120558	5.64185764614087	8.03606122328698	3.67665520399232e-13	2.812526335579e-11	19.3264077338536	Up
CCL3	1.28922481051317	-1.010669475	4.87660282326818	2.92329610748129e-06	3.41246377754098e-05	4.31892246120819	Up
STAB1	1.28833034788901	7.94360926320154	2.8838438772191	0.00455768238053262	0.0157022319397826	-3.270179749	Up
EPHA1-AS1	1.28786136425577	2.45438554490059	4.65893722606332	7.38794500703768e-06	7.43930505254115e-05	3.22730598153932	Up
TMEM169	1.28673177314827	-1.973632548	4.46156448866179	1.67178692599545e-05	0.000150565386907442	2.74198084453259	Up
PDE2A	1.2840986830262	0.502121087270627	4.94365540983757	2.18510385775157e-06	2.65868469237598e-05	4.5049429737111	Up
RNF217-AS1	1.28407717253433	-0.254532531	2.99329934974325	0.00326990440786716	0.0120005982009266	-2.249068102	Up
AL136146.1	1.28401231041419	-2.15485948	3.02679072932677	0.00294869776093812	0.0110194752461305	-1.951979317	Up
RASGRP4	1.28309770948608	6.17368400711577	6.85407224698015	2.17679601502945e-10	8.14767425870122e-09	13.0240474206327	Up
CTSD	1.28145897353602	6.58511240834507	7.69447502942115	2.42130037159299e-12	1.52367639578984e-10	17.4229725037642	Up
LINC00865	1.27973849484829	0.449214969732018	2.88671329817298	0.00451870065917246	0.0156211045630482	-2.605819633	Up
LINC00671	1.27885445546703	-1.49860297	4.36374222049735	2.48401537676438e-05	0.000211499869244575	2.34747075456674	Up
TCIRG1	1.2786319044816	7.21173257493139	8.58354164273569	1.69657042018429e-14	1.752335329776e-12	22.2886987766712	Up
PPARD	1.27565553108584	3.71738172919188	8.44018813487964	3.81882884199083e-14	3.65160590715209e-12	21.6666962946423	Up
HRH2	1.27512452636819	6.01051006001478	5.08148363429184	1.1919380609276e-06	1.58057702023005e-05	4.64534084371479	Up
RAB11FIP5	1.27487871115278	1.13968917736219	3.98095605401804	0.000110384593594627	0.000737814874662895	0.762086336954986	Up
NAGA	1.27447207282066	6.13857655985228	9.22569994260691	4.28906362205136e-16	6.85762980084344e-14	25.9609321800379	Up
AC105074.1	1.27415378955193	-0.194007202	3.69639653170887	0.000314305826365399	0.00174821457023372	-0.114449171	Up
TRIM7	1.27310958172201	0.496971090982173	5.96223328610543	1.96875737450154e-08	4.52943719646835e-07	9.00515004799998	Up
AC002044.2	1.27084995350429	-1.306790204	4.07466630817543	7.72894255998556e-05	0.000550310601878669	1.28024720512029	Up
RRAS	1.27063549169381	2.93507216638828	7.72955905988713	1.9978289235183e-12	1.28696984786328e-10	17.8304460358411	Up
ARHGAP31	1.27031788518462	3.75534221544305	5.49992780323075	1.77947564509656e-07	3.05682696956622e-06	6.68889352647396	Up
UBXN11	1.27031080018817	5.63857116195796	9.22468787412834	4.31420805314714e-16	6.85762980084344e-14	25.977095519031	Up
HOXA4	1.26783775616268	-0.964754057	2.54865150166346	0.0119055834951316	0.034146078310173	-3.31826287	Up
AC002525.1	1.26769420515164	0.257417581451194	4.81809841540239	3.76062162838501e-06	4.20924814088873e-05	4.00341046494814	Up
BST1	1.2675174305714	4.51257406223192	5.31974424823861	4.08104880867963e-07	6.27906937697478e-06	5.81115167892721	Up
AC020895.2	1.26574956758803	0.234656261666263	4.39400675855527	2.19898438349016e-05	0.000190747479530317	2.33611793765098	Up
CAPN2	1.2656576449353	6.68367139997172	7.71360928022311	2.18037761575944e-12	1.38993394937957e-10	17.521651203056	Up
SHISA4	1.26546053721857	-0.849228544	5.42193109101597	2.55391541544055e-07	4.17896359990435e-06	6.61282337616136	Up
ZCCHC24	1.26446592693039	2.9327504607817	6.25800233740025	4.57784232241107e-09	1.24236144357318e-07	10.3016013957186	Up
SIRPB2	1.26364137097477	5.93242590488165	4.63492085476501	8.16992014612434e-06	8.13304088072297e-05	2.79628787055343	Up
AIM2	1.26196164602147	0.922301359964341	5.6475525253435	8.90724074914971e-08	1.67465703762239e-06	7.54091873663125	Up
ABLIM3	1.26078923793262	-0.444738312	3.65193131157757	0.000368299814834428	0.00199902686637072	-0.238478174	Up
TLR1	1.25952104890354	4.69075104589348	7.84957146074781	1.03257743371833e-12	7.24253954154472e-11	18.3728283115867	Up
TMEM117	1.25913331296551	-0.564226441	4.34705672908165	2.65602051197062e-05	0.000223425175644429	2.21727168247066	Up
LINC02207	1.25893022543499	1.30971711689416	4.31682725709115	2.99722483253187e-05	0.000245957313696104	1.97755573703157	Up
AC006946.1	1.25780052560613	1.17425797053192	6.16663358471609	7.21257920266687e-09	1.84297209083593e-07	9.94750555530135	Up
ARHGAP26-AS1	1.25664033367668	0.0209836719556109	6.50456289884097	1.32001249396699e-09	4.11101601015495e-08	11.612832857101	Up
ZNF503	1.25663895587693	1.60518539787233	3.35648839502458	0.00101950559007948	0.00462671066732582	-1.336720767	Up
ACOX2	1.25603649086328	-0.571738642	4.62512738662793	8.51124477164746e-06	8.4316778941788e-05	3.28574052845484	Up
PMM1	1.25480114421872	1.90995005433307	7.68487297729388	2.55196368621868e-12	1.59768590984519e-10	17.620972936317	Up
RXFP2	1.25428450756523	2.31770157757262	2.65933576844607	0.00875371160659401	0.0267354579087971	-3.348804454	Up
DPPA4	1.25203272710815	0.389173748033769	2.18697834195904	0.0304251524444379	0.0722525060184355	-4.276112509	Not sig
SLC12A9	1.24997577671999	5.76026053835554	9.39481049558774	1.61197479374082e-16	2.92292822044308e-14	26.9431276519753	Up
SCAT8	1.24948601750767	-1.381477346	4.62040093187166	8.68086161379238e-06	8.58234295008173e-05	3.31951702256313	Up
P2RY6	1.24865777617614	0.334880167724381	4.48698918580239	1.50683942671776e-05	0.000137491245502761	2.68567233636849	Up
AC116348.3	1.24791717134492	-0.993999483	6.94001750144682	1.38818091263852e-10	5.42831957835117e-09	13.766571831533	Up
IGLC7	1.24765195838709	-0.726453165	3.19258639600848	0.0017458572894612	0.00719838985829893	-1.635312072	Up
AC103996.2	1.24615034242589	-0.828146227	3.75000976595865	0.000259151134496269	0.00149019511894154	0.120059966637871	Up
AC114878.2	1.24608161932003	0.42799596448589	5.92532218282756	2.35559488182094e-08	5.33913028815692e-07	8.83541406002468	Up
SLC16A3	1.24492914311793	5.59954471051069	8.1674940689606	1.76712113408082e-13	1.45647670845671e-11	20.0495900978946	Up
IRF4	1.24424306056771	3.1937242062767	5.69443471052037	7.13415409280825e-08	1.39152954611835e-06	7.62280182913072	Up
CADM1	1.24377964436634	0.000667124733875473	3.69632574650902	0.000314385498102604	0.00174826047434203	-0.132165487	Up
MYOSLID	1.24356019154064	-1.307304028	4.38785264876553	2.25426778511575e-05	0.000195128080310638	2.42441170757138	Up
SPINT1	1.2409070114583	3.51556847351221	4.85701479735429	3.18119891093372e-06	3.66977229692491e-05	3.93601917486491	Up
AP000640.1	1.2402767392971	-0.849296415	6.36786297309256	2.63820957710125e-09	7.53567470686831e-08	10.9602280478079	Up
PPM1M	1.23984540076581	4.79583089001244	10.8370425232849	3.4245268914633e-20	2.85176350793025e-17	35.3259975650152	Up
OAS2	1.2395186859868	5.68799099103502	5.8879153511974	2.82348659976634e-08	6.16557791932919e-07	8.2994211477149	Up
IQSEC1	1.23893251093269	6.41759183531705	9.18256175967807	5.50190721315463e-16	8.57841953317275e-14	25.7036565000367	Up
AC244453.2	1.23891941231646	-1.916914303	4.84612356266454	3.33400136496161e-06	3.80480276983195e-05	4.2366817028018	Up
AMZ2P2	1.2385662710879	-0.921233654	5.30386559993599	4.38727941628956e-07	6.65404044803916e-06	6.10342017378933	Up
TSHZ3	1.2377038670121	1.93359204565151	3.28111487851625	0.00130880692666766	0.00568760602838589	-1.592087161	Up
JAZF1	1.2374826128674	3.51018006369521	6.53990939989451	1.10231864146635e-09	3.50892822164563e-08	11.6425577640736	Up
CLCN1	1.23581533526129	-0.365401267	4.69679247587526	6.30017621062593e-06	6.52377383502167e-05	3.55462255016696	Up
EHD4	1.23566161387356	4.0425869443993	6.99357466773981	1.04749073988754e-10	4.26647684221416e-09	13.896151662024	Up
AC087175.1	1.23504252199502	-2.180731501	5.09754595252967	1.10990420642673e-06	1.49200137666776e-05	5.26583418277471	Up
NAMPT	1.23354473617892	6.19433409931836	6.09810577914377	1.01197197127094e-08	2.51237950149506e-07	9.26668623623761	Up
LMNA	1.23248887758954	5.87566189575631	4.02800100600839	9.23662465039311e-05	0.000637629257803082	0.484449161274203	Up
SIGLEC10	1.2313354496381	3.74788119865165	6.52228363708223	1.20604441343596e-09	3.78982813818983e-08	11.5361113382773	Up
APOBR	1.23090192170501	5.74991570322708	7.64595963143918	3.15696682640726e-12	1.92716685644946e-10	17.2043955909435	Up
AL117335.1	1.22937074651576	1.02479619004135	5.34293393070809	3.67095208520347e-07	5.73826539551058e-06	6.18002453043455	Up
CLCN5	1.22911343410707	3.9514091038913	6.18212290560656	6.67924557840484e-09	1.7138496070626e-07	9.85324121727468	Up
TPPP3	1.22898675574893	1.10690833101239	3.47640774476733	0.000679419361303833	0.00331107038529893	-0.926982985	Up
CD300LF	1.22867286670968	5.25261448021455	7.59788484323493	4.10369582960387e-12	2.43230920612283e-10	16.978189413476	Up
GPNMB	1.22865859236538	-0.187584214	3.85929670414372	0.00017381994334911	0.00107488757707702	0.433406613877144	Up
CTSB	1.2279545548167	8.1088349642614	8.53276125484247	2.26246876800562e-14	2.27913469020615e-12	21.9761211349535	Up
DPYD-AS2	1.22717683691654	-0.454657525	4.55856856852783	1.12238631143343e-05	0.000106947818285633	3.01738733354465	Up
CRTAM	1.22433568221019	0.632680696073922	6.60112053077682	8.05890744671528e-10	2.66226714423945e-08	12.0742888631486	Up
AC019197.1	1.22296965862642	-1.295058041	3.36458017900221	0.000992286929576765	0.00452219359500844	-1.063160613	Up
CCDC170	1.22214933594477	-0.070177493	3.45182382214844	0.000738980522497484	0.00355138474318779	-0.913876081	Up
SYTL3	1.2220400899378	2.99694735691961	6.39354881653083	2.31763383386698e-09	6.73234545416607e-08	10.9574957361736	Up
CD52	1.22189716700387	4.72847106248082	4.27993754375566	3.47084351440592e-05	0.000279390918741014	1.52067163765425	Up
HLA-DPB1	1.22172267984118	6.71897870512441	4.61747297409827	8.78756931235853e-06	8.66683759859889e-05	2.67685315958502	Up
GPR162	1.21950116314889	3.39386138955932	5.31045671088876	4.25753748193766e-07	6.48943088545155e-06	5.88093162045299	Up
AC004947.3	1.21935623939671	-1.330340739	4.48092237233459	1.54471204291619e-05	0.000140255957338819	2.77820006012802	Up
TBC1D2	1.21818857381583	4.9759001876674	9.30028297248216	2.78689452809439e-16	4.70485456229121e-14	26.440016760007	Up
LPL	1.21719696678595	1.19081064520746	2.81275574764795	0.0056272989126643	0.0186780542485572	-2.860233172	Up
TDRD9	1.21645752658634	1.77291526526983	2.59495807352584	0.0104803275963282	0.0308965433450069	-3.460282233	Up
PTGS2	1.21572965537247	4.44700035633612	3.67198527773269	0.000342944419431181	0.0018776417900371	-0.614280451	Up
AC005829.2	1.21485713343206	-0.76193692	2.29409263988469	0.0232917764456846	0.0583522050572012	-3.924088928	Not sig
LINC01624	1.21303321321788	-1.238117509	4.17020306899367	5.34268517115079e-05	0.000403777679236184	1.61691053406465	Up
AC008957.2	1.21156558639239	-1.642189111	4.04173284107843	8.76604271410095e-05	0.00061082823683028	1.18971035070759	Up
KAZALD1	1.21151771229421	-1.457246808	3.91228207254033	0.00014280562568163	0.000913679799022642	0.725316741483566	Up
AC079031.2	1.21134119537822	-2.15588635	2.9575635251943	0.00364793706427518	0.0131416999847523	-2.141494369	Up
LONRF3	1.2108710162894	2.59861959455922	4.59674742999453	9.57995750050123e-06	9.32807397194788e-05	2.96806703995489	Up
AL163192.1	1.21065670177028	-1.594330561	5.18821689828337	7.40190528070542e-07	1.04734820442999e-05	5.63426509357407	Up
H2BP2	1.20968068174074	-2.021176055	4.13309203947834	6.17099515011682e-05	0.000454637633205794	1.53900378194311	Up
OR10AC1	1.20918637829956	-0.052208651	3.82645135720432	0.000196154802030737	0.00118442856411209	0.308652174232217	Up
ABCA6	1.20893711733935	0.981901853334882	4.16459519132911	5.46063446396607e-05	0.000410537073229194	1.43230725299445	Up
SLC2A9	1.20868690916982	3.4256689076508	5.03755733806946	1.44754904336042e-06	1.8748440757894e-05	4.70028687559517	Up
CPAMD8	1.20379680236811	0.85104156920594	4.23100560797455	4.21090656172036e-05	0.000329430430566803	1.68475164386973	Up
RLIMP1	1.20301237579954	1.13189261423611	4.3577879383681	2.54412937773357e-05	0.000215792595417672	2.14294481946528	Up
AP001363.1	1.20239155358475	1.58743464453882	6.444418555	1.7917689286152e-09	5.4215959954971e-08	11.2768670499168	Up
OR2B11	1.20101146018794	0.475239370722553	5.70326253139833	6.84131873233572e-08	1.34189616385293e-06	7.81148368814004	Up
AL109809.2	1.2008603575869	-2.33062097	2.95811182678758	0.00364184525136699	0.0131274819479035	-2.122989235	Up
SMIM14	1.20083349892058	4.36931880367474	7.34393727551901	1.62262997688163e-11	8.12277284337124e-10	15.6945514637526	Up
RNA5SP390	1.20063702309985	-2.106194468	3.68283063309159	0.000329928949349826	0.00181960879379969	0.0116210661342642	Up
NRG1	1.19931470711622	-2.001742786	2.86514404892427	0.00481935764424775	0.0164122830948419	-2.403578601	Up
AC006960.2	1.19864772242238	-0.000865494	4.61841748491107	8.75300948722855e-06	8.63623213373106e-05	3.21948065388324	Up
SLC1A3	1.19613996718584	3.60082068806096	4.77098149226058	4.59979615676492e-06	5.00215060512876e-05	3.57362607354017	Up
UICLM	1.19592879388103	0.464098680379945	2.01544043164668	0.045796135966472	0.0999593056017182	-4.628856223	Not sig
HBEGF	1.19488762924244	3.84008848056686	4.32571859817471	2.89272310646164e-05	0.000238984032814967	1.79244550190219	Up
ADAM19	1.19444135090558	3.76575799086034	6.23445217741144	5.14862981616835e-09	1.37141794635457e-07	10.1222428143906	Up
HOTAIRM1	1.1943817843139	-0.53328175	4.06780328232247	7.9348907345242e-05	0.000562683054143736	1.19130839670259	Up
IFITM3	1.19433167128761	4.32240426337977	3.4001396737016	0.000880540852254435	0.00410176204040653	-1.48054797	Up
HLA-DQA2	1.19414108239341	1.30381339634811	2.26504868887448	0.0250641352730565	0.0619554647429214	-4.184741303	Not sig
ARL5C	1.19409722550236	-0.073550224	3.5353332283328	0.000554506145444537	0.00279237933230545	-0.650583018	Up
GNG11	1.19363103214224	0.135464608780658	2.66480303385563	0.00861963056563482	0.0263980904061272	-3.155074358	Up
AC108749.1	1.19250972732146	-2.192615827	2.81053278621841	0.00566416801551624	0.0187749720855548	-2.525115054	Up
MIR5010	1.19197138027298	-2.099914766	5.58181667793894	1.21378672728238e-07	2.19928092502927e-06	7.33162694908749	Up
TMEM170B	1.19179128281404	6.15496663857337	5.18727095990632	7.43342365959413e-07	1.05120033369847e-05	5.09169128830782	Up
AC139495.2	1.19132055072789	3.54087681651599	6.14208229393486	8.14484980556668e-09	2.05332418527772e-07	9.69577559806549	Up
SIRPA	1.19059506748812	6.40576609036578	7.08625070385588	6.42029588823983e-11	2.78163580616324e-09	14.2088785939601	Up
RXFP1	1.19027143503326	1.41611414476242	2.20325961467102	0.0292314254003892	0.0700426842576474	-4.325750009	Not sig
LINC01579	1.19007079640747	-1.549067969	3.81633118404865	0.000203568738635993	0.00122256112685733	0.406780378286159	Up
AC242988.2	1.18932941402662	0.999943617512176	7.17116931952316	4.08976484846155e-11	1.85415183856375e-09	14.945349719177	Up
DPYD-IT1	1.18804808034228	-0.712116092	6.42435516376685	1.98342006710411e-09	5.89940945597102e-08	11.2320662233667	Up
HNRNPLL	1.18600945085392	3.48492903387299	4.21754250899746	4.43971832680932e-05	0.000345234640794045	1.42440378068009	Up
IPCEF1	1.18523760375159	3.4859941888885	5.09416813353798	1.12668618318819e-06	1.50958681326019e-05	4.93515125164988	Up
CTTNBP2NL	1.18424997534545	2.54738402959459	4.64801550429016	7.73414646407318e-06	7.74837538642099e-05	3.17617751933507	Up
ADCY7	1.18422978874932	6.52196947539218	7.12785388405961	5.14903410976357e-11	2.27514812225456e-09	14.4197670799405	Up
DEFB1	1.18400618256106	-1.63776941	1.94703052839026	0.0535575771773643	0.11301059664897	-4.50875547	Not sig
BBIP1P1	1.18387827259683	-1.992479181	4.34786897669591	2.64738859494329e-05	0.000222928879998682	2.31731757877491	Up
PELI1	1.18374686578524	4.98891880325044	6.52068057878817	1.21594211004547e-09	3.81603165535936e-08	11.4213314765543	Up
NOS3	1.18371242640397	-0.29609995	5.20097220574365	6.98940243931477e-07	9.95888139185019e-06	5.63128691340344	Up
KIR3DX1	1.18249215017109	0.271775206768919	4.1908351052572	4.9293913891685e-05	0.000376259968242768	1.57363171637037	Up
AC007728.2	1.1822189623829	2.08139695740744	10.0581593578893	3.36367363200167e-18	1.06934242646453e-15	30.8067800061284	Up
AL512603.2	1.18156558756936	-1.006322495	5.49923949781486	1.78518213837964e-07	3.06447921215955e-06	6.95734310762696	Up
GPR183	1.18088486137441	4.92123582372418	6.42845274766493	1.94270542383337e-09	5.7994495207338e-08	10.9691589436862	Up
DPYD-AS1	1.1803941251295	0.0281112354279995	5.34611864203528	3.61787028622809e-07	5.66614502473304e-06	6.24058824877541	Up
PECAM1	1.18023783162476	7.96625136607455	6.40080946776264	2.23418900357316e-09	6.54195127015161e-08	10.6627317860998	Up
GPR34	1.17857453443807	1.75802398452052	4.7557906016979	4.9070938057765e-06	5.27062740421993e-05	3.66588824357598	Up
TNFSF14	1.17825614182597	2.2705610990576	5.31720435828254	4.12859201064223e-07	6.34026372826294e-06	6.00044850113943	Up
PRKCD	1.17818229113261	6.98241072903806	7.35257710291833	1.54895718519535e-11	7.81792225492719e-10	15.5794149486262	Up
HIP1	1.17743274376471	6.40023641779316	6.35845546	2.7662270857599e-09	7.85550728913186e-08	10.5216156749254	Up
SPATC1	1.17706026026576	-0.479721699	3.97729141785486	0.000111920768245423	0.000746921615561533	0.866327620099284	Up
SPINK2	1.17563785760154	3.59737855648519	2.24663016204717	0.0262482957489812	0.0643440777709242	-4.458837985	Not sig
MOB3B	1.1752053475476	3.70156057645605	6.37394586716607	2.55855687012925e-09	7.35104619998755e-08	10.8076788355873	Up
KCTD17	1.17503843806371	2.06154263772898	6.24095155860189	4.98445935198355e-09	1.33934775496383e-07	10.2688992713438	Up
Z99496.1	1.1747235527972	-2.132562214	4.64822527726321	7.72735167686979e-06	7.74602136355838e-05	3.46252672395025	Up
MPP7	1.17275828768873	3.75168801295136	4.56992038185899	1.07085760633642e-05	0.00010251671234067	2.74924087644413	Up
IRAG1	1.16983456859519	2.15449168563897	5.73762753696691	5.80936589703271e-08	1.16468032590879e-06	7.89393671178302	Up
GFRA2	1.16969652018912	-0.735938558	4.17309901977769	5.28273458633361e-05	0.000399740525313325	1.58669836964894	Up
AL109809.4	1.16963006228238	0.877032072983827	3.97860055892379	0.000111369665239308	0.000743446423614133	0.77004895418353	Up
ELOVL3	1.16935199090962	-1.571857047	3.20171971979112	0.00169517265290579	0.00703572623456944	-1.519441218	Up
SERPINB8	1.16785739352425	5.51991122147612	4.66873112891253	7.09027001021156e-06	7.19580097761064e-05	2.96290927770612	Up
PHLDA2	1.16740330443511	-1.700537944	4.28250906341925	3.43562342330785e-05	0.000277048426637858	2.05897171886494	Up
AL445220.1	1.16591847935922	-1.139717187	4.51272130656301	1.35591960726234e-05	0.000125535386029406	2.88688892162822	Up
KDM7A	1.16566805717271	5.36798338842608	7.22476846889197	3.07304768500581e-11	1.44109452646087e-09	14.9932878975859	Up
LY86-AS1	1.16476814658671	1.83726922480218	3.88804499774924	0.00015627526648814	0.000982903969260839	0.389118768091269	Up
PADI4	1.16438977517786	4.71666209487334	4.68247595364285	6.69199247419107e-06	6.84266014100765e-05	3.09442784667387	Up
AC010327.3	1.16429502242859	-1.726730376	6.12605741161561	8.81620454357299e-09	2.21345508740639e-07	9.80412956844993	Up
IL27	1.16413063377512	-1.158761641	6.08295908779842	1.09033509366625e-08	2.68514212855695e-07	9.61066704478909	Up
NR4A1	1.16392833190308	4.38494140564872	4.00504217546487	0.000100777278306384	0.000684877011566342	0.546048793919634	Up
AC004846.1	1.16328957544059	-0.037941972	3.71034705795999	0.00029897145911573	0.00168164576003997	-0.083918973	Up
C19orf84	1.16315768900014	-1.060940482	3.50890225807729	0.000607595002517378	0.00301628839315005	-0.641191303	Up
ZDHHC4P1	1.16226359160702	-1.77636892	3.90293385166496	0.000147864421602743	0.000938442617685646	0.718784823257208	Up
SIGLEC22P	1.16138726228533	2.13030246908168	4.48921964503809	1.49314185832665e-05	0.000136637830093376	2.58278747967201	Up
STS	1.16037388468667	3.93793599492988	5.72098961553814	6.28838372312563e-08	1.24844562172256e-06	7.6771006491892	Up
SCN4B	1.16013639258678	-1.518972846	4.58980081903808	9.86065914319519e-06	9.53690537993975e-05	3.20807326029227	Up
HELZ2	1.15944925596468	5.17729183355178	6.59910674714349	8.14256358689664e-10	2.68627781729977e-08	11.7975845115247	Up
AC241585.1	1.15726901826035	-0.779406055	7.48341359152421	7.64341690255851e-12	4.13031351783068e-10	16.5466870517545	Up
CCDC88B	1.15697823676054	6.62477704322439	7.66331259240622	2.87136818700566e-12	1.77944865442308e-10	17.2526893781596	Up
CD276	1.15673499440329	1.00443998724239	2.90919258334251	0.00422372097527799	0.0147724626023475	-2.588732914	Up
AGTRAP	1.15600474424154	5.31928385303854	6.6303456580699	6.93607542027446e-10	2.31951079525818e-08	11.9433402036799	Up
LAMB3	1.15558180272586	-0.910283186	3.82218067830656	0.000199251629693108	0.00120016748111653	0.368941665700845	Up
NMUR1	1.15481370733778	1.40245548619256	3.49904768459218	0.000628585239119645	0.00310037035430381	-0.875602141	Up
PLA2G2D	1.15349622096435	-1.907682597	4.13880730878007	6.03587531731997e-05	0.000445842461957379	1.55181678241044	Up
ARRB2	1.15320113395146	7.26900740414784	10.1452050617603	2.01831245705406e-18	7.05803866231806e-16	31.2213987601571	Up
CARMIL1	1.15218760227195	2.33497994529318	4.35717925629236	2.55035279700113e-05	0.000216245535565606	2.05941318816873	Up
ADAM8	1.1519783674931	5.80627671942305	5.06807591704936	1.26490338007855e-06	1.65846651531563e-05	4.60086507089301	Up
RGL1	1.15044309466863	1.12708723048503	4.23880441838811	4.08358086239509e-05	0.000321214575612369	1.6968975146294	Up
OLFML2A	1.15027708112005	2.53225796891584	2.76318900224955	0.00650355972140165	0.0210110384611576	-3.103983021	Up
TAS2R62P	1.14989580907288	-0.137465958	4.1681928024007	5.38468331650718e-05	0.000406062334775996	1.52034506083998	Up
LINC02785	1.14987937638767	1.61714003774143	4.50280881271878	1.41224585915408e-05	0.000130208536294662	2.67043506393723	Up
BLVRB	1.14967734420328	4.77337116728982	6.3299017158199	3.19340404105643e-09	8.95433419484768e-08	10.4968167409577	Up
MIR4439	1.14730179359386	-2.084205243	4.41518943577571	2.01849584924858e-05	0.000177112902283011	2.57230371784961	Up
CPNE8-AS1	1.14585075384119	-2.285119234	2.71255808926257	0.00752506784321751	0.023652559801505	-2.763878184	Up
CELA1	1.14583092009554	-1.765001638	4.73748183760625	5.30392853092208e-06	5.61569491818519e-05	3.79802536894719	Up
RHOU	1.14481910336036	3.70261898942949	4.21454139020231	4.49232459136433e-05	0.000348108938499549	1.38896290335212	Up
RPS4Y1	1.14467209502706	1.95094199171713	1.11178391914504	0.268160036492704	0.391944681950376	-6.129079646	Not sig
PLA2G2F	1.1445063030181	-2.040794926	2.61435421847093	0.00993037686551994	0.0295832658258565	-3.032293571	Up
MDFIC	1.14439768817972	5.50486846337846	5.16989491986745	8.03618426841408e-07	1.12410145546576e-05	5.06234770406869	Up
AC116348.1	1.14200859604943	-0.025197207	6.06358680394519	1.19929404625571e-08	2.92114616500433e-07	9.49723847739695	Up
BX539320.1	1.14062370102716	-1.607715778	4.17974488126415	5.14758158566872e-05	0.000390842585718314	1.67850777886491	Up
ACSL1	1.14050210025565	6.55633026710056	5.54038657399727	1.47360423840852e-07	2.59326801955443e-06	6.63699391557884	Up
AL355922.1	1.1373991492742	3.00577474183683	3.34183774842302	0.00107057196645351	0.00481560660911716	-1.508149123	Up
AC018755.4	1.13642880160185	1.03993177985978	3.9506491909885	0.0001237175606621	0.000809754590226616	0.661337413731828	Up
AC020703.1	1.13612792437982	-2.124264774	4.0470309616659	8.59067360377458e-05	0.000601961424592023	1.24123609567231	Up
PLD3	1.13414688313849	6.83073903047534	7.16419274345201	4.24450031847196e-11	1.91699489475784e-09	14.5949747517033	Up
FLNB	1.13374294350775	6.97795717679439	4.73139067945155	5.44270797774057e-06	5.73781432330367e-05	3.12343229709962	Up
CES4A	1.13267527069569	0.67079501593923	3.80689911835082	0.000210717498252903	0.00125839317875892	0.187765244759521	Up
AHNAK	1.13227775907901	10.6177686682641	7.52871796900906	5.97825040860609e-12	3.34113223178695e-10	16.419139966415	Up
AC004593.1	1.13075193711068	-0.989325308	2.852830611	0.00499909371732675	0.0169140034701371	-2.552864245	Up
BEST1	1.12987461811604	3.25432545052565	7.19092489073772	3.68122257038428e-11	1.69384675376761e-09	14.9716466224955	Up
FTH1	1.12882756094595	5.9583495690223	8.39057221255244	5.05220460581118e-14	4.73842592128935e-12	21.2630427620229	Up
TMEM8B	1.12851466410009	2.50246131587031	5.1123068163913	1.03937722062704e-06	1.41428098853415e-05	5.09832580279467	Up
KIF1C	1.12741619872591	4.27852688229181	6.91498744781778	1.58291507717863e-10	6.10207530303238e-09	13.4727230153071	Up
PLXNB2	1.12566187755329	8.26091861944853	9.0568167035907	1.1353194488872e-15	1.58808484510341e-13	24.9288853773165	Up
TRPM4	1.1232209880688	0.65266601220311	2.6676239712083	0.00855117721822543	0.0262413013621014	-3.193546953	Up
ARHGAP29	1.12168905652496	-0.768882119	3.32241121361276	0.00114197865618624	0.00507857513459894	-1.246748166	Up
KIF17	1.12030521362422	0.767238042988637	2.6841033955234	0.00816101222084738	0.0252494208991561	-3.161034308	Up
AC012368.1	1.12000268001215	1.8908172693108	5.84606747987549	3.45531628759317e-08	7.41953398280643e-07	8.40859386962264	Up
ADAM9	1.11911221590423	4.99560063159692	5.89126715903759	2.77809025617513e-08	6.09909160366914e-07	8.36932340641483	Up
ARHGAP26	1.11907142836585	6.42417709999468	9.43237839961331	1.2963748387141e-16	2.45999687417693e-14	27.1308983416878	Up
PTPRE	1.11869648446536	7.37185428826336	8.70925049931853	8.30275241752876e-15	9.28050577299938e-13	22.9883531046025	Up
IGLV10-54	1.11863923265032	-0.440210886	2.88930921000141	0.00448369792213064	0.0155220536608451	-2.516375902	Up
MILR1	1.11776059499452	4.57912584641946	5.82262727749434	3.86777457388694e-08	8.1409504552174e-07	8.08579866947197	Up
RARG	1.11760144614986	2.91931736971694	7.6409410307526	3.24469129553424e-12	1.97088829338419e-10	17.3578175821604	Up
CAMSAP2	1.11637266587966	1.22086556530673	4.85107879113909	3.26361803698304e-06	3.74125136154123e-05	4.08497804704872	Up
CXCR1	1.11634433531785	-0.214586705	3.75395732711257	0.000255475437588697	0.00147321159875941	0.0763979269869859	Up
TMEM38A	1.11624227700646	0.280553143025827	4.34351111448302	2.69401829222434e-05	0.000226000252828512	2.14003750311394	Up
SKAP2	1.11468361695294	6.43070644607838	4.41160436731978	2.0480061490388e-05	0.000179367236215817	1.88144159672654	Up
CD163L1	1.11451710999611	-0.63304602	3.41200122694306	0.000845967914929251	0.00396637590299811	-0.987464533	Up
LINC00243	1.11448644172758	-0.731468402	4.72300346442279	5.63956324745485e-06	5.9071830866259e-05	3.68208142887646	Up
CYTIP	1.11398134369037	5.65755203505243	7.4200333128129	1.07684709340521e-11	5.58477542361572e-10	16.0031311020175	Up
CXCR2	1.11114671017227	2.36558710215584	3.8240408056897	0.00019789711730506	0.00119318313657896	0.12583705100941	Up
SLC12A8	1.11026151461593	-0.907877816	5.10694236657479	1.06448891142578e-06	1.44283632684339e-05	5.26425081502117	Up
ATP6V0A1	1.11012120971813	6.01925504796111	6.19140750936267	6.37834437185031e-09	1.65222742728597e-07	9.72663669297015	Up
EGFEM1P	1.10875150475071	-1.497296354	1.80470612872685	0.0732964782350509	0.144453645820192	-4.782838537	Not sig
P2RX7	1.10811092935976	4.59177816609785	6.43558896820854	1.87375382763788e-09	5.62103185621907e-08	11.0321435114395	Up
MMP7	1.10751715713369	-1.452446757	2.30588134615928	0.0226043776827618	0.0569445144899503	-3.812677357	Not sig
AIFM3	1.10740934654025	2.75470513432414	4.23132854949308	4.20555938893496e-05	0.000329117289903258	1.54946663274759	Up
OPLAH	1.10707199207713	0.957957752137057	4.07863969835338	7.61205313126918e-05	0.000543886306480847	1.12149827190902	Up
CLIP4	1.10686152060076	4.17527532492798	4.33625750582818	2.77338846749835e-05	0.000231310992490262	1.7939728124705	Up
CLNK	1.10671124581087	0.704121200981556	2.85489011660366	0.00496861120628318	0.0168224942902636	-2.713078546	Up
DAPP1	1.10548502820197	5.33541619236034	7.42890979459755	1.02644398899247e-11	5.34056207288118e-10	16.0709327827731	Up
TREM2	1.10517893724965	-1.906259839	2.90701711503102	0.00425147654254538	0.0148546808856649	-2.30458699	Up
HLA-DMA	1.10492205435321	6.50573576974274	5.36708301054812	3.28666726998217e-07	5.22430701960348e-06	5.86078556253318	Up
LINC01475	1.10482573485181	-1.954079968	1.69127067291954	0.0930373843333623	0.173415267863418	-4.908543373	Not sig
PFKFB4	1.10461141076621	4.07173372512003	5.92651499023819	2.34200090004636e-08	5.31323818649071e-07	8.62194955657013	Up
SLC22A7	1.1044490594429	-1.938728155	4.72810025668347	5.51913131948337e-06	5.79520691803495e-05	3.76782053725612	Up
PAK1	1.10394727212442	6.61154476588797	8.65795023768276	1.11178505055422e-14	1.21669752046193e-12	22.7273326870379	Up
ABCA7	1.10387481525735	6.61538733371978	7.00267208953315	9.98470619374913e-11	4.09406403545703e-09	13.7646447910348	Up
AHR	1.10385267018477	5.77611019237571	4.6621744403316	7.2882412992856e-06	7.36050019635067e-05	2.91569334866715	Up
SORBS3	1.10174223782959	4.00719723624167	5.25887998415156	5.3816219525722e-07	7.95031525510048e-06	5.59372852116393	Up
RTP4	1.10152125189959	1.67382832574761	4.36495896437917	2.4719004166476e-05	0.000210551208459226	2.13679290275307	Up
GPR35	1.10145003076506	2.83812759502529	6.23706060432413	5.08211336857941e-09	1.35813376800716e-07	10.2063950896884	Up
Z98257.1	1.10138689666782	-1.623160812	2.56833942049988	0.0112796343134128	0.0326762329417789	-3.193202723	Up
AC104809.1	1.10137386101873	-1.957168736	2.59742968343457	0.0104087578512564	0.0307390497576192	-3.083222523	Up
ALK	1.10107470843593	-0.633487407	4.20516029605302	4.66064577482065e-05	0.000359218979602754	1.69438530715251	Up
FOXO1	1.10033754377668	3.88664267875479	4.80201471252836	4.02887081128585e-06	4.46256690450073e-05	3.66980272001513	Up
PSTPIP1	1.10015246808298	5.3027033223575	6.65729726499597	6.03808258590572e-10	2.03870653269498e-08	12.0794503394701	Up
KITLG	1.09696821781797	0.128385551785956	3.1571906698876	0.00195588505882037	0.00789016668444583	-1.82405243	Up
ETV7	1.09558773993361	-2.003614894	3.80963471357931	0.00020861996371091	0.00124738839562271	0.420577944841971	Up
FCRLA	1.09429425785058	1.24194580476612	4.36494758532132	2.47201345280369e-05	0.000210551208459226	2.16347010134401	Up
OSBPL11	1.09405472205433	4.94838406239305	10.9217256344005	2.07603680529373e-20	2.20953499812109e-17	35.81555021	Up
PDCD6IPP1	1.09310366830624	-0.756065063	2.05999074302561	0.0412744010416824	0.0922699601003967	-4.411349794	Not sig
CYB5R2	1.09261066197674	-1.539021357	3.21190044079882	0.00164028982679967	0.00685437159233109	-1.493771764	Up
XKR7	1.09182194378674	-1.664906564	5.27288416523681	5.05061093391044e-07	7.51573890888715e-06	5.99437312505832	Up
AC138649.1	1.09165675610118	1.2940438673244	1.95867332522383	0.0521631205925147	0.110673922912679	-4.805232735	Not sig
VOPP1	1.09106237631841	3.85498988523291	8.1096902613323	2.44012703209495e-13	1.95202188296249e-11	19.8409411146164	Up
HOXB7	1.09092542542792	-1.633089393	2.51654765452719	0.0129932587093769	0.0365504458684025	-3.314722675	Up
GPRIN1	1.09077875511261	-0.629280641	4.53845086026391	1.21964004101585e-05	0.000114873291896987	2.94983563231508	Up
TRIB1	1.09056815119164	6.12614160048486	5.42375568069101	2.53250829687784e-07	4.15226192895329e-06	6.13592355248209	Up
PIK3R5	1.0895799710048	6.2590885111499	8.6577007595645	1.11336347311358e-14	1.21669752046193e-12	22.7403476728979	Up
ST6GALNAC3	1.08954030726263	-0.847294826	3.13479265510882	0.00210065652072657	0.00836537676441608	-1.791757175	Up
UNC119	1.0876128446586	4.58689518709579	9.41169881600251	1.46159976751822e-16	2.731183260235e-14	27.0935829196323	Up
GAS7	1.08698306867566	7.17570846881674	5.56019791900759	1.3432116033715e-07	2.39304780487125e-06	6.69617685192252	Up
AC064805.2	1.08593822807045	0.387734238100145	3.89328795389815	0.000153262847816333	0.000968436048450182	0.50325064770606	Up
EPCAM-DT	1.08587533326998	-1.641677779	3.21352286255276	0.00163169781305183	0.00682774884883689	-1.478369268	Up
PLPPR2	1.08587325360263	4.73674327500584	8.20082667505402	1.46657851836138e-13	1.22110120921661e-11	20.285065816637	Up
JPH4	1.08576109995354	1.38003843935799	5.43610885252247	2.39211322111883e-07	3.95919807571115e-06	6.57364938581964	Up
JUNB	1.0856680259027	7.27039731216615	6.88886288754779	1.81494506191274e-10	6.86677591507912e-09	13.1495435783029	Up
ID2-AS1	1.08339394901406	-1.121575463	4.20682341809235	4.63037066958354e-05	0.000357222954997591	1.73943932631137	Up
WFS1	1.08120858987448	0.960933769902889	3.5860741050822	0.000464600660578628	0.00242183977221129	-0.566033325	Up
SUCLG2	1.08035550751931	3.68358158260433	3.70680066165304	0.000302801079539882	0.00169811400367853	-0.409420559	Up
AL731567.1	1.08031423467385	0.702084133810578	4.61996174721924	8.69678726792228e-06	8.59114832653227e-05	3.18203302579561	Up
AC104794.3	1.07985786794195	1.50772646570096	3.50054310165724	0.000625356699532561	0.00308693418992893	-0.878229182	Up
AC119673.2	1.07647757641904	-1.082917272	2.23923235911036	0.0267375010194195	0.0652971520958042	-4.003446582	Not sig
BATF2	1.07567542340701	-0.554345486	4.59575492047206	9.6195855115033e-06	9.35178052963023e-05	3.16723283221832	Up
DEFA3	1.07514075072983	-1.923294234	1.95807251833704	0.0522343205978614	0.110772237192675	-4.451505182	Not sig
ST6GALNAC2	1.07503146811496	-0.363276061	4.62660403049875	8.45891247487866e-06	8.39342190808896e-05	3.27497376051499	Up
FLOT1	1.07429444991953	5.61641256417847	7.16427743812973	4.24258757569314e-11	1.91699489475784e-09	14.6593399804022	Up
IFNGR1	1.07358218406458	6.40879391024837	8.61812178875516	1.39419659963728e-14	1.4838495027183e-12	22.5120417197552	Up
NR4A2	1.07222086005325	5.48119473565804	4.06512921700579	8.01654616656425e-05	0.000567651239836061	0.648329782601442	Up
LTF	1.07157017174799	1.59415344621622	1.82160755702765	0.0706755110009326	0.140393234909667	-5.080130933	Not sig
MIR7848	1.07098497318074	-0.508443257	5.77555995070642	4.84694017240473e-08	9.90386047414819e-07	8.17851255501457	Up
AC129507.1	1.0705627610819	-1.456966693	3.74512187126627	0.000263771878315445	0.00151285656262507	0.159978157533514	Up
BCL3	1.07052429520436	4.87571575612334	7.30788353539539	1.96936511154258e-11	9.60740650156445e-10	15.4644969768176	Up
KLF2	1.07032840178206	6.54672050014396	5.06477763704975	1.2835078445314e-06	1.67836477170322e-05	4.53922537058042	Up
SERPINB10	1.07004157184614	2.73411792201335	2.43236010035446	0.0162789636677173	0.0437135532713967	-3.94021553	Up
COLEC12	1.06987109453405	-0.911323302	2.99878613034936	0.00321516584190674	0.0118245259381062	-2.168092782	Up
FLVCR2	1.06855449358041	2.69699675908062	6.26196921189885	4.48802510621160e-09	1.22477554710093e-07	10.3359536615881	Up
ID2	1.06839277958051	5.02115422721607	4.61396473818471	8.91709397479187e-06	8.7733739312271e-05	2.78677989637309	Up
TREML3P	1.06773644341842	-1.579997862	4.06479796179721	8.02671711163331e-05	0.00056804281056858	1.26532199858053	Up
MIR4420	1.06707121442694	-0.057142461	4.97096420630039	1.93945570380095e-06	2.4050626227631e-05	4.64765422192186	Up
CXCL1	1.0668375187477	-0.488938374	3.0477381470873	0.0027628643151386	0.0104645142457493	-2.077813986	Up
AC245052.3	1.06625912039537	-0.680377074	4.851781032	3.25376077974114e-06	3.73412143119003e-05	4.19641081813175	Up
AC129502.1	1.0661995526957	-1.478024042	2.5424164889289	0.0121102103056827	0.0345991874501409	-3.272530603	Up
RCVRN	1.06609382496374	-1.13206138	4.02490326681822	9.3460676234153e-05	0.000644094564621574	1.0881873300671	Up
GCNT2	1.06483617354189	3.26598912971455	4.81322211059811	3.84006681212369e-06	4.29032384728324e-05	3.7796824204442	Up
CD48	1.06447649460873	4.02766167762622	4.68593097544265	6.59533220443883e-06	6.76076788243125e-05	3.18163780805241	Up
RPS12P20	1.06413509559002	0.669500236777989	8.23651741877816	1.20088257268508e-13	1.0171766261854e-11	20.5880959116603	Up
CDKN2D	1.06291342106608	3.88886386791504	7.634740623	3.35641588684801e-12	2.02368730281163e-10	17.2710807924126	Up
RNASE2	1.06182510143321	7.09088342329121	3.10919908252747	0.00227821435017957	0.00895015392040534	-2.59627222	Up
C1QTNF7-AS1	1.06146231892977	-1.620587453	4.75540209857424	4.91520785359741e-06	5.27485195301232e-05	3.86231808463438	Up
AC008033.3	1.0613633302285	0.275522852968529	4.04092128658477	8.79320549020788e-05	0.000612372339103268	1.02988657690153	Up
HP	1.06120636732633	1.68632476871825	4.0432142106894	8.7166676837638e-05	0.00060895112252986	0.947755479953417	Up
TLR2	1.06110808972012	6.74898849513469	4.51758797480859	1.32906448384629e-05	0.000123516209187825	2.27717975923323	Up
IL12RB1	1.0602813730114	3.95513541898987	5.43926889846438	2.3574377418234e-07	3.91142854515451e-06	6.39565393636407	Up
AC008533.1	1.06019688273222	0.757186905333597	6.38524870517278	2.41678778465481e-09	6.9764797382742e-08	11.0129199468841	Up
EPSTI1	1.06014333306581	2.84879344124903	3.83000248442814	0.000193614613472641	0.00117227111629898	0.101193787890852	Up
ADGRL2	1.05941679914962	-0.562609541	2.58637322492051	0.0107323675352912	0.031490423261466	-3.278352056	Up
SYN2	1.05882530566572	-1.050069275	3.56352755852356	0.000502706156641025	0.00257982054683766	-0.469933033	Up
SAT1	1.05857537689995	7.46692088653523	5.98567234904214	1.75623734023859e-08	4.10610638507167e-07	8.66550780962044	Up
PRDM16-DT	1.05854727687539	-0.959924447	1.59883290121076	0.112139891923986	0.200516611717112	-5.193813216	Not sig
TNFSF13	1.05707547499147	2.66751177863722	7.70960472479409	2.22874961176184e-12	1.41707952587839e-10	17.7336440669694	Up
LYVE1	1.05685707697734	-0.592093992	3.2204851251885	0.00159530028165641	0.00670179433579325	-1.569681825	Up
TMTC2	1.05607820733019	4.34361148291045	3.68999605805913	0.000321587604307813	0.00178183408009302	-0.544380178	Up
OGFRL1	1.05532373106793	6.27285904708552	6.72855960954175	4.17956270599478e-10	1.46159307828637e-08	12.3775438163389	Up
CEP85L	1.05341437716657	4.16126816356495	5.78563415545156	4.61878607499745e-08	9.52512757623105e-07	7.9535993653676	Up
CTSH	1.05328717911569	5.66643993957538	6.15765858677067	7.54053674360652e-09	1.91279584400771e-07	9.58571958652698	Up
FOS	1.05304034863672	9.76707515376842	5.62923228	9.71158823334493e-08	1.80783245904221e-06	6.92751916	Up
STEAP4	1.05253561662873	0.608768750394822	3.12087763046682	0.00219553598534739	0.0086866858550701	-1.968273346	Up
SLC38A11	1.05239925684304	-1.060400004	3.64586675514526	0.000376309979633341	0.00203258870067179	-0.203198065	Up
RYR1	1.05217345386944	1.80698498925573	3.98049733232535	0.000110575777877721	0.000738520655505302	0.715825034378561	Up
CAPG	1.05203876837537	5.84543555331198	4.16127907506543	5.5315506269507e-05	0.000414941067729687	0.971409380430082	Up
FLJ40194	1.0518675665457	-0.160404119	6.6865134629099	5.19390581481616e-10	1.77572095587828e-08	12.5105462390727	Up
KMO	1.04847675637985	2.11333930499731	7.2682240706255	2.43583927165644e-11	1.16458807677496e-09	15.4243691370991	Up
AC024257.3	1.04697817795043	0.691658601123258	4.96964944649836	1.95064157966851e-06	2.41770912550407e-05	4.60156583387534	Up
MYO1F	1.04680284514697	8.4076712209709	8.72866753537201	7.43321503521102e-15	8.50861289774952e-13	23.0672542030191	Up
ZEB2-AS1	1.04664507076871	2.69688329841112	4.99905986799718	1.71477888305102e-06	2.16483095813337e-05	4.60322289692994	Up
PRKY	1.04491092685802	2.31949808676021	1.3294555096105	0.185886532220663	0.296591261956388	-5.903983545	Not sig
EFHD2	1.04415895988273	7.08285893379235	9.66201734553741	3.41003179850985e-17	7.5885607632475e-15	28.4289637101178	Up
DDX3Y	1.04412326771457	2.69094852395549	1.08996667256504	0.277623327883538	0.402174307211571	-6.229360737	Not sig
SLA	1.04257968850451	6.38055551363167	6.3960590032267	2.28844357392531e-09	6.66890598168066e-08	10.7071952556916	Up
SH2D3C	1.04223253483071	5.94300978660168	6.49601967758729	1.37868462436843e-09	4.27200264809047e-08	11.2277249800964	Up
PRKAR2B	1.04218113165397	4.93331190166586	4.02706476412301	9.26957235388124e-05	0.000639182708875095	0.563015714663819	Up
RCBTB2	1.0421642449386	4.61999093047515	7.73813550467702	1.90602031490179e-12	1.24089019384258e-10	17.7739065344025	Up
NADK	1.04204482517732	6.48008654024158	10.337540252205	6.51633109333649e-19	2.76172934102396e-16	32.3624921987196	Up
KDM5D	1.04040270502626	2.16010801913143	0.976060455559857	0.330738718131261	0.458991614101431	-6.288879064	Not sig
OLIG1	1.03976310796762	2.01235144190524	2.77937381428059	0.00620466086473381	0.0201919560366683	-3.01299854	Up
SIGLEC20P	1.03973447201417	-1.043694673	3.35032404486071	0.00104070793322466	0.00470635313087132	-1.135149996	Up
CALHM2	1.03959845624055	4.36747657594073	6.81334319446465	2.69164182678954e-10	9.83413436984794e-09	12.9455168187978	Up
MAML2	1.0369774626373	3.81995037582154	5.15552734098019	8.57029198536669e-07	1.19200100857836e-05	5.16396163805718	Up
ADAMTS5	1.03641790241775	-1.621897939	2.29132934286105	0.0234555337912753	0.0586963823018429	-3.823658579	Not sig
CAMK1	1.03576895072226	0.996752664344684	4.79057343178215	4.23087967433184e-06	4.6422099304334e-05	3.84977149294707	Up
RIPOR2	1.03567305064504	7.65684410631426	8.04238189256039	3.54968849142962e-13	2.72391299629171e-11	19.2723248604862	Up
GBP2	1.03552552153107	5.58208557353917	5.52554651664311	1.5793051173467e-07	2.7574757466141e-06	6.63106113192073	Up
AKAP7	1.03536668449605	3.23996259079207	4.42827600600067	1.91420948071229e-05	0.000169101168813988	2.24871781366974	Up
ATOH8	1.03524981461857	-1.414921813	4.03505671804004	8.99189560596183e-05	0.000623195392237654	1.14716343216382	Up
SNX25	1.03519150377255	1.26043228586677	4.52466614367958	1.29091945674887e-05	0.000120474332374211	2.77694399851325	Up
KDM7A-DT	1.03437311169222	0.418500432063672	5.63535087041876	9.43535103585065e-08	1.7631141832564e-06	7.50515122722886	Up
PLA2G4A	1.03401190926444	4.15580833246391	4.45301993972764	1.73102796758928e-05	0.00015504512849842	2.24455034037455	Up
CSPG4	1.03351283256197	1.49281141472731	3.53040419451301	0.000564062941648976	0.00283176717568197	-0.781652607	Up
FCGBP	1.03350319880054	1.10511237119142	3.50106430476178	0.000624235114515685	0.00308264098612658	-0.848968129	Up
SMARCD3	1.03345249932849	3.39764738753512	4.79210776639756	4.20323034208927e-06	4.61808238527843e-05	3.67993496859054	Up
PLAAT3	1.03263016369924	1.0570789712251	3.25751650316045	0.00141407941554807	0.00606752848610012	-1.598190148	Up
GBP1	1.03224198595807	2.71727441232472	3.50164490268322	0.000622987944438284	0.00307896666503225	-0.976665604	Up
THBD	1.03210398303016	2.16920547380694	4.16370397962446	5.47960727466509e-05	0.000411584248163629	1.3493836842142	Up
RUBCNL	1.03209959079619	3.26572033274525	3.86917759658763	0.000167588594006341	0.00104376277289454	0.193073212771607	Up
MX1	1.03190020092155	4.02009230469002	3.91980737538408	0.000138853441666643	0.000893766341982053	0.28381804794382	Up
LINC01374	1.03114908285698	-1.736463399	2.09376101701881	0.0381066548785877	0.0864676311432098	-4.21649759	Not sig
DYSF	1.03073410288342	5.71819977222582	3.14027601181222	0.00206432354370825	0.00825156368818326	-2.41713191	Up
PLXDC2	1.03055802145283	5.88065647452658	3.87236089845918	0.000165626711235653	0.00103401587970863	-0.07150367	Up
FOSL2	1.02983041871645	8.11261624302716	6.8943115193672	1.76393240516152e-10	6.7310063821501e-09	13.1467671916783	Up
ADAMTS2	1.02806963190959	2.11560109722333	1.88518059807942	0.0615033504666219	0.125965571960545	-5.012707769	Not sig
PPBP	1.02563832905919	2.30931300129622	2.14835897285497	0.0334272330761824	0.0778855167020625	-4.519210305	Not sig
TRNP1	1.02328588908461	-1.871889439	3.23683544163445	0.00151277330818575	0.00642122035912589	-1.387499475	Up
IGHJ5	1.02313894278385	-1.446416974	3.66295839254974	0.000354146290874647	0.00193205862587931	-0.111155475	Up
ACY3	1.02259023181354	2.54502849379859	2.51192943301963	0.0131568272366928	0.0369207747194476	-3.732780282	Up
PRR33	1.02154628609788	4.07327635686599	4.78777815478647	4.28170517853409e-06	4.69376896844318e-05	3.59035945687922	Up
SPIB	1.01972998440959	1.64766617884123	3.97429700826865	0.000113191103262978	0.000753345572804358	0.705177166099127	Up
PLEKHN1	1.0196473530598	-0.781736956	4.14932389966681	5.79460787126791e-05	0.000431012476696345	1.50217653790895	Up
PI4K2A	1.01962855146227	2.67711500778696	5.0411748960379	1.42462786304623e-06	1.84711151798245e-05	4.78242180665848	Up
SCAT1	1.01962293768213	-0.967032548	3.45662679122361	0.000726971832298882	0.00350651103110233	-0.816249657	Up
CROCC2	1.01948858315045	0.339785826053342	2.02344025221292	0.0449543981273186	0.0985349849354077	-4.604429563	Not sig
BLVRA	1.01883734830149	3.40293276611298	4.0197083620989	9.53238722860822e-05	0.000654539430488361	0.709580767816478	Up
SNX24	1.01878413388391	1.56596414541733	4.5250504551522	1.28887886701656e-05	0.000120329770349727	2.76042526755337	Up
APOL3	1.01820334291278	4.46943564998768	5.49189741943757	1.84717629082187e-07	3.15101243366053e-06	6.57907155868048	Up
SRGAP2B	1.01794292425665	1.75899838618142	6.48459323904284	1.46119052001986e-09	4.48226600746443e-08	11.4679834105766	Up
GIMAP6	1.01704590051332	5.04678701156569	5.15869220549096	8.44975043304407e-07	1.17724212208586e-05	5.05209576747308	Up
LINC01814	1.01682091864424	0.226748513486426	5.12419806262358	9.85750159928329e-07	1.3503177484547e-05	5.27437783782583	Up
TNFRSF9	1.01664152406118	0.132893875794303	5.10048095975036	1.09551986306855e-06	1.47509519956299e-05	5.17903656042341	Up
TNFAIP6	1.0164414223352	-0.139683585	3.18301192337409	0.00180049967185544	0.00738265183707694	-1.725729794	Up
PLAUR	1.01635127998437	5.2406821706543	4.91166972147609	2.51133582106778e-06	2.99148367707631e-05	3.98313080205529	Up
MARCKS	1.01613572092516	3.97568595846067	3.04928116160764	0.00274961247748894	0.0104288447221028	-2.491023073	Up
CCL3L3	1.01582189398544	0.442678126748541	2.86963555934516	0.0047552812713667	0.0162304141441419	-2.654362472	Up
NOTCH2	1.01530282386493	8.16858150750327	7.61243441392203	3.79080119937201e-12	2.25778643696904e-10	16.9218762191205	Up
CXorf21	1.01374230524437	5.43697948266324	5.31199711796603	4.22775922566034e-07	6.46820738030872e-06	5.68735537892893	Up
MIR3909	1.01332290653515	-1.648129048	5.65538491701216	8.5836016876391e-08	1.62755992030765e-06	7.66032020416155	Up
MAPK7	1.01306975960703	3.92664279827975	7.34081555607515	1.65009346478161e-11	8.22660650191225e-10	15.7100076195405	Up
SLAMF1	1.01018031690013	1.86010664631148	4.97486522358155	1.90663150554917e-06	2.37156669839116e-05	4.56133833267302	Up
KCNJ15	1.00865725002637	-0.628611331	2.91815316601705	0.00411114069866901	0.0144551297274804	-2.420878899	Up
PDE7B	1.00830453497949	1.46707249837085	3.93198789367756	0.000132676264165538	0.000859201658864604	0.56849416154263	Up
PRKCA	1.00785372227631	4.91193095840436	3.75445479947688	0.00025501574741233	0.00147125394317851	-0.391173003	Up
SH3BP2	1.00742646038855	7.55779196035323	9.18385047007288	5.46114834370283e-16	8.56945194266035e-14	25.6716776397266	Up
COL8A2	1.00589470160791	1.55312328637646	3.55322731351408	0.000521077722776356	0.00265904973438449	-0.712447832	Up
TBC1D12	1.00582075022286	0.626715188557595	2.79728223924283	0.00588854268661491	0.019382228912955	-2.859980278	Up
RPS20P31	1.0051146621564	-1.280470548	4.75869770885818	4.84678786791269e-06	5.21973252171732e-05	3.85751554409051	Up
CLDN23	1.00433937121495	-1.07429636	3.28547195099944	0.00129018799089984	0.00562822952333286	-1.327181447	Up
ARHGAP27	1.00405109401488	6.77665568507864	10.9061871163569	2.27576386154054e-20	2.32118431527712e-17	35.6744670471667	Up
SELPLG	1.00399417248677	7.17747045022704	6.93108466061078	1.45479963292869e-10	5.67070704051932e-09	13.3700641242632	Up
SNX10	1.0034488752443	4.89235585743762	5.09053191896352	1.14502777308582e-06	1.53020944163752e-05	4.77308691013974	Up
MTSS1	1.00263909759427	4.71304710051884	4.36356807210362	2.48575401334132e-05	0.000211500773349261	1.8372884358321	Up
EPB41L2	1.00254655636337	4.87063930630605	2.99199954130691	0.00328299699592259	0.0120432314496013	-2.761508348	Up
MAPK8IP1P1	1.0025349646825	-3.082731218	1.96179222995812	0.0517948248213091	0.110069061272752	-4.328274441	Not sig
IRF7	1.00245693437135	5.115547342	6.62196789433803	7.24114962093569e-10	2.40510314207442e-08	11.9150489703048	Up
F12	1.0022788132485	0.415390112568989	4.15735916243401	5.61651673464045e-05	0.000419976600066641	1.43959466858946	Up
AP003733.3	1.00213201227508	0.877827278220324	6.94426944466829	1.35753856586165e-10	5.33405883687436e-09	13.7875153118493	Up
PPARG	1.00195239878871	0.372674354197252	2.08338041150602	0.0390573651679323	0.0882078828255204	-4.489570473	Not sig
PPP4R1L	1.00100155467956	3.33310120542912	6.27297052426449	4.24790614491873e-09	1.16574545427652e-07	10.3441366567065	Up
CLEC9A	1.00098144630334	-1.047710745	1.99042841519819	0.0485149754379743	0.104506412343367	-4.508697695	Not sig
AL139041.1	1.00072881571185	-0.959370541	4.74255686114067	5.19092140721803e-06	5.52472022292566e-05	3.77373184032241	Up
SLAMF7	1.00024442479291	3.60005503589715	4.43604291100499	1.85478912207572e-05	0.000164564635445058	2.24051670431365	Up
LINC01146	0.999177852402891	-1.236517405	3.74186735366514	0.000266891702120821	0.00152788633681375	0.128500730018375	Not sig
SNTB2	0.999121713006612	3.11956057435864	5.67550170958473	7.80418790046948e-08	1.49951896087592e-06	7.54159320089976	Not sig
BAG3	0.998979467514845	1.10687762303053	3.48170702676696	0.000667185648006816	0.00325923717372956	-0.910629602	Not sig
AP001962.1	0.998759994551981	-0.714993694	4.85670962135221	3.18538650369695e-06	3.67114294839913e-05	4.2180929134681	Not sig
IQGAP1	0.998224533876765	8.4853552962459	7.76962455161818	1.60340677355646e-12	1.06080525432131e-10	17.7605358252112	Not sig
ITGB3	0.998002525423548	2.50324229793241	2.48979308311683	0.0139666836828439	0.0386797657961689	-3.781172695	Not sig
BCL2L11	0.997990831299625	4.01554136660668	5.89556459063606	2.72093258980982e-08	6.00051431224816e-07	8.48080711788235	Not sig
ITIH1	0.99779395504203	-2.067695277	4.33895623342241	2.74359951621996e-05	0.00022929522894349	2.28733358336051	Not sig
ECHDC3	0.996609577874199	1.16047419798398	3.72696893928223	0.000281625253933124	0.00159692022029857	-0.114356365	Not sig
P2RY12	0.996277061621977	-0.300729814	3.1321217353714	0.00211856806379061	0.00842437096061245	-1.857603764	Not sig
CD109	0.996212846601348	3.37281010819773	2.14923132113459	0.0333566908763485	0.0777605211570622	-4.63756517	Not sig
AP002807.1	0.99601499730659	1.94559375602431	8.11830445817768	2.32566810404447e-13	1.86655834488212e-11	19.9496844873253	Not sig
ADGRG6	0.994824059009098	-0.056741005	1.74542383530574	0.0831320756612166	0.159020870525195	-5.070180553	Not sig
RNU6-37P	0.994689627168136	-2.150398739	4.41126412182818	2.05082833695267e-05	0.000179421825805091	2.56002826572594	Not sig
AC093675.1	0.994539198446812	-1.794136023	3.87451241033454	0.00016431311563934	0.00102843793345319	0.622179006498161	Not sig
TEDC1	0.994393637653757	3.48254265854273	6.56472118635458	9.71048944222468e-10	3.15256062408777e-08	11.7671679539243	Not sig
LINC01798	0.994025366118452	-2.422813605	2.46694579478174	0.0148489150651535	0.0406448162674597	-3.336789161	Not sig
AC009303.4	0.993801167022715	-0.245299174	5.32588361092978	3.96832291632113e-07	6.12874300748422e-06	6.16467225846642	Not sig
OTUD1	0.993741025312685	4.06003497007572	6.66076002087189	5.9313590814434e-10	2.00543838335156e-08	12.200145107341	Not sig
LAPTM5	0.993651056341104	8.95966605046148	8.33560820962664	6.88466198654687e-14	6.31197156437007e-12	20.8546635192728	Not sig
PRKAR2B-AS1	0.993390303429805	-0.066895808	3.45947377878276	0.000719940366504442	0.00348151328164011	-0.894613958	Not sig
LINC01435	0.992900394303569	-2.159670531	3.23415432036367	0.00152602778754946	0.00646850808855812	-1.367729868	Not sig
AL133318.1	0.992799678027347	-2.215062094	3.17679229983784	0.00183684247018217	0.0074990104782504	-1.527960474	Not sig
LINC00278	0.992752917877351	-1.203737704	1.40950436991275	0.160930809378014	0.265424153265355	-5.434591558	Not sig
MX2	0.992708753517798	5.54091907746458	5.51878259092611	1.62990741251953e-07	2.83370053629726e-06	6.60292452792477	Not sig
SERPINB9	0.992556612776443	4.83539611818046	4.10482699922769	6.88290153280722e-05	0.000498776040916483	0.854890496316857	Not sig
HAVCR2	0.990470384614577	4.25085498443821	4.07685108131513	7.66446012654877e-05	0.000546832758489616	0.818042434549661	Not sig
ARAP1-AS2	0.990265804860377	3.13986894324913	7.62819988334168	3.47840610973261e-12	2.09208607273083e-10	17.2797039417169	Not sig
ICAM1	0.989649449284859	3.96756693587747	5.68080090229727	7.61068065380543e-08	1.46925750571375e-06	7.48799129623956	Not sig
FTH1P7	0.989114349419918	-0.547990729	6.36906301485363	2.62230468715268e-09	7.50796015125234e-08	10.9636617695092	Not sig
ATP5MFP6	0.987796373166257	-0.942115761	4.73819058092734	5.2880048786183e-06	5.6036827456146e-05	3.75528072093499	Not sig
SPATS2L	0.987579288459876	2.20306270665022	3.54726172530382	0.000532005343052413	0.00270298023922375	-0.782450629	Not sig
TP53I11	0.987222820330429	4.79801305868308	3.99343272430002	0.000105303875706457	0.000710510907777938	0.455668492868028	Not sig
LINC01948	0.986999265141576	-0.158120786	4.10868738682211	6.78123426028272e-05	0.000492429052083835	1.30433379714955	Not sig
AC107993.1	0.986718502531897	-1.015787418	4.9553391161127	2.07651699124857e-06	2.54841361607918e-05	4.63905147850624	Not sig
IGF2BP3	0.986457794084184	0.858363676917018	4.12789208437321	6.29644299873638e-05	0.000462576915264309	1.3051705471624	Not sig
AIF1	0.986217421766145	6.47443392166681	6.11264047676491	9.419886998728e-09	2.34577226695689e-07	9.31916312426938	Not sig
MGC16275	0.985987189269325	0.388731968080046	7.74991704666289	1.78668546970913e-12	1.16941908056176e-10	17.9741289578289	Not sig
IGHJ3P	0.985482956042317	-1.016330181	3.44005656786315	0.000769193502392468	0.00366609963883669	-0.862907905	Not sig
GLTPD2	0.985418421954481	-1.893716471	5.10567547641779	1.07050498980775e-06	1.4485843916807e-05	5.29523676610089	Not sig
HMGA2-AS1	0.985070458679787	0.445242904181803	1.92025032275592	0.0568848317716776	0.118529434536849	-4.80968807	Not sig
TAS2R41	0.984695586277975	-1.072639465	3.23338852834316	0.00152983338745416	0.00648015080316499	-1.482316716	Not sig
UBTD1	0.983792952740234	2.19476138185799	5.43090831089647	2.45026642739265e-07	4.03906207920166e-06	6.50658669528935	Not sig
ENC1	0.983640092261786	4.09459672517087	5.02658236860308	1.51930222056325e-06	1.95023592329144e-05	4.58325469226214	Not sig
RAPH1	0.982698920374212	0.721261843456781	5.22971550680429	6.1402349638156e-07	8.90971023587683e-06	5.70155783450117	Not sig
EHBP1L1	0.981854874581853	7.30507720798672	10.1010426256238	2.61554778825859e-18	8.77068415188795e-16	30.9633767669403	Not sig
RGS14	0.980848347363841	5.55931167992015	8.26415404913227	1.02849699899698e-13	8.83388703103403e-12	20.5823558113304	Not sig
ADRB1	0.98083392153098	0.17206595124453	2.40075949176497	0.0176911967294806	0.0468047323909635	-3.793382541	Not sig
SRD5A1	0.980635910657594	3.36606088063127	7.00536214604075	9.84414858353984e-11	4.04320324121597e-09	14.0051708948086	Not sig
MICAL1	0.980000233266074	7.34766696531819	6.06730741513435	1.1775693406739e-08	2.8710876384817e-07	9.06034572075668	Not sig
IGHV4-31	0.979211680404116	1.21186103496536	3.28026759939069	0.00131245656323434	0.00570144174115589	-1.540536891	Not sig
ARHGAP45	0.979133709762141	7.86391337800111	9.13653352426443	7.17440966586854e-16	1.07086813543168e-13	25.3929844278206	Not sig
AC011767.1	0.978376158750388	-0.636601829	1.71900888919396	0.0878502083056503	0.165881305855755	-5.046483539	Not sig
NDRG2	0.977926164378621	2.59731074005459	4.23812906817845	4.09445912044167e-05	0.000321863406580898	1.588950397	Not sig
NOXA1	0.977552985975214	2.13877424924468	4.08285099205458	7.49001021679213e-05	0.000536261948221277	1.05720822833487	Not sig
ATXN1-AS1	0.977428306257102	-1.34419615	4.47699200653709	1.56973555645393e-05	0.000142264186177103	2.76257187614977	Not sig
CD68	0.977247076183649	-1.230919115	4.90518935059079	2.58296370936054e-06	3.06636123382331e-05	4.44516818550191	Not sig
AL590385.2	0.976550224420667	-2.305696231	3.02003028707468	0.00301109089025383	0.0112121225893708	-1.958790242	Not sig
UPB1	0.976506745288887	0.342334747462456	4.8628939756285	3.10155956331864e-06	3.59113459012351e-05	4.17849472361519	Not sig
NEDD9	0.976298006305767	4.68125911273978	6.43474482283424	1.88178274010219e-09	5.63820804099895e-08	11.0184663377996	Not sig
HCAR2	0.976209372274614	0.813452177426581	3.71196694111683	0.000297237504822155	0.00167304596011532	-0.142472571	Not sig
HLA-F	0.975688640333271	4.5496734316358	5.31909747895226	4.093104509912e-07	6.29366239309898e-06	5.80050209816105	Not sig
PANX2	0.975171292455559	1.89194561083816	3.55403993225227	0.000519605656800074	0.0026520906740636	-0.735047923	Not sig
ATXN1	0.974773351586033	5.51827370836376	4.66138854460875	7.31232605209747e-06	7.38137853316676e-05	2.93105509135295	Not sig
HRH1	0.973809133316685	-1.455584179	3.14764634240919	0.00201640505186156	0.00808113609438754	-1.689710691	Not sig
AP000779.1	0.973356153339562	-1.086823764	4.05837620229058	8.22634603331548e-05	0.00057948985481879	1.20187663575212	Not sig
SATB2	0.972936438171678	0.621776861287646	3.1272604529544	0.00215153228220615	0.00853189028610469	-1.951333943	Not sig
AL589993.1	0.972131391869898	-0.475685028	4.04574470537635	8.63293839049767e-05	0.000604118394262497	1.10460339933628	Not sig
AL360178.1	0.971742223865771	-0.300307276	4.56513488723657	1.09229554684644e-05	0.000104324239919056	3.02836071415959	Not sig
AL513542.1	0.971390435395468	-2.502776352	1.55228173872601	0.122880250063107	0.215703523936523	-5.051074296	Not sig
SRGAP2D	0.970978800305423	-1.862716491	4.28247526612272	3.43608408543052e-05	0.000277048426637858	2.06791334465184	Not sig
HEXB	0.970890111570151	5.99473438405888	7.11905998307437	5.3951284782247e-11	2.37104757663308e-09	14.3998968442722	Not sig
ARMH2	0.970709818651162	-1.05246457	4.99452382961057	1.74925826570175e-06	2.20041588315072e-05	4.80250459142192	Not sig
AP003557.1	0.970048597727905	-1.471996481	4.55522870259402	1.13799689705858e-05	0.000108182625410085	3.07052318288659	Not sig
HOXA1	0.970008509789874	-0.064973825	2.83762091834335	0.00522955651469908	0.0175674919614819	-2.695129191	Not sig
CLIC3	0.96919266125444	-0.515389469	4.07717774295911	7.65486317764815e-05	0.000546466595875325	1.21975149607338	Not sig
FAM151B	0.968116214034529	1.75716816559088	4.61931193750041	8.72040236062128e-06	8.61100158877161e-05	3.11935145774433	Not sig
SRGAP2	0.967436343267981	6.18117638613941	7.264200537	2.48887656041898e-11	1.18762591271923e-09	15.1495053333202	Not sig
CAST	0.966960775555677	6.76759462687289	6.54267230154177	1.08687678531349e-09	3.464278232772e-08	11.4161655316898	Not sig
TCN2	0.966678287160331	3.76938346916813	3.26821352639426	0.00136541815005116	0.00588970412248499	-1.822144895	Not sig
AL160272.1	0.966575659728989	0.583583684538602	3.48776312107333	0.000653458361797438	0.00320026547812708	-0.856611729	Not sig
MN1	0.966517742833649	4.09437610829645	2.24024614250977	0.0266699938842722	0.0651681753137451	-4.538014586	Not sig
CXCR4	0.96634646629487	7.73135216525242	5.46549732117559	2.0879590190677e-07	3.51038110080757e-06	6.24351337308617	Not sig
AJ009632.2	0.963897393746941	0.48143484236645	1.79668903770253	0.0745675403798974	0.146460629139012	-5.034678899	Not sig
RHBDF1	0.963054750834648	2.16223737762593	3.08862387179083	0.00243092701399481	0.00941561113537642	-2.178084722	Not sig
ANGPT4	0.962541769614016	-1.557884959	3.79301849240497	0.000221672680872462	0.00131039013645907	0.327610118424584	Not sig
CDCP1	0.961674381069226	1.89846094292164	2.48763905022909	0.0140478160997338	0.0388824615903871	-3.729130749	Not sig
RAB3D	0.961554987468024	6.07217406212425	7.25260779713042	2.6481619382799e-11	1.26117424294073e-09	15.0942330513162	Not sig
OLFML3	0.961537498894507	0.254826540210101	3.04053736977907	0.00282548987648457	0.0106670522341866	-2.170490233	Not sig
MMP25	0.961516704811274	2.79474370681011	4.43791524413393	1.84073285433599e-05	0.000163495281354466	2.3291724127783	Not sig
DEFA4	0.961358889145248	-1.340818198	1.84533121157504	0.0671281028116804	0.135056203561036	-4.735600516	Not sig
NIBAN3	0.961297754555733	3.43391882593692	3.73063927170511	0.000277925632536497	0.00157996784924777	-0.300839268	Not sig
TMPRSS6	0.960735344173325	-1.058562844	5.05435750756503	1.3440489392729e-06	1.75005180768411e-05	5.05102192743244	Not sig
ASB2	0.960538516212379	0.57195227161904	3.93859912780174	0.000129433968774921	0.00084109745729793	0.647627501981936	Not sig
RAP1AP	0.959964515164641	-1.876655228	5.63552888143243	9.42743052794477e-08	1.76297992279267e-06	7.57147249738539	Not sig
CTRC	0.959746096228203	-0.966540625	5.33168117931481	3.86466401193808e-07	5.99133061103434e-06	6.22375957540487	Not sig
EIF4EP1	0.959671280519663	1.99122335483966	7.66480365568565	2.84805745268704e-12	1.76948219249558e-10	17.5128896131037	Not sig
AF064858.1	0.959664379062121	2.52717160567068	3.95389479443508	0.000122219501366773	0.000801580582494556	0.563699553009045	Not sig
FLNB-AS1	0.959658252754168	1.8193673090965	3.86432856239886	0.000170619596081334	0.00105951220001902	0.308494032739354	Not sig
IGLV2-28	0.959208040075657	0.0663711854796641	2.41443079399688	0.0170674179375978	0.0454271309877631	-3.752750741	Not sig
KCTD7	0.959001028414936	2.86209091932955	4.36529831324131	2.46853170991481e-05	0.000210474356415899	2.04419384446322	Not sig
RASD1	0.958766597056457	1.03103995328222	2.98370049741192	0.00336773525078803	0.0122969557285263	-2.386708852	Not sig
TCF3P1	0.958652933643552	1.32357203857671	7.30780201894699	1.97022675100509e-11	9.60740650156445e-10	15.6474798777387	Not sig
CLEC17A	0.958520900821909	1.02850295507671	5.08188558706667	1.18981505855767e-06	1.57901361241408e-05	5.05599427445424	Not sig
ITGB5	0.958218379769468	1.91945876558906	3.7541800613842	0.000255269522584411	0.00147237102812059	-0.075621867	Not sig
LRP10	0.958068672047227	6.50513564203446	8.49411079403371	2.8157254852475e-14	2.74606152005472e-12	21.8140675253669	Not sig
RASSF2	0.956290206216637	7.62806330660732	8.52922787614024	2.30819878963014e-14	2.29684545412017e-12	21.9698934365559	Not sig
CDKN1A	0.956046144404907	5.00792308056834	3.84024824506078	0.000186459603938018	0.00113540911562158	-0.107174787	Not sig
AC114744.1	0.955959214783141	0.752539421322886	4.81999531427033	3.73014943108656e-06	4.17912819781808e-05	3.98170704562337	Not sig
AC067852.3	0.95582439481414	1.42368345504606	5.14926351331776	8.81381957546184e-07	1.22239937330159e-05	5.3231569709409	Not sig
IGHJ4	0.955291446799993	-0.849927649	3.28014770934573	0.00131297375304851	0.00570267645508774	-1.367751024	Not sig
U62317.3	0.954319561975844	-1.254544398	4.69930164434001	6.23382981498377e-06	6.4660135610588e-05	3.61993551814035	Not sig
ZBP1	0.954318088071322	1.65765400951273	4.69615567189247	6.31712266948297e-06	6.53855584889106e-05	3.43202815004792	Not sig
TBC1D3L	0.95408137186281	0.184899842183872	2.90520939526186	0.00427466730729923	0.0149144214674142	-2.538484141	Not sig
ABO	0.953957054259427	3.26910912633368	1.76279413054115	0.0801440850403089	0.154780832954771	-5.358100154	Not sig
CALCRL	0.953543092474943	2.69046646603351	2.3476930496486	0.0203079512658172	0.0522677256898265	-4.128983382	Not sig
RN7SL368P	0.95207986019179	0.808894745210644	3.45603499099309	0.000728441528204315	0.00351290783469531	-0.972104711	Not sig
DNASE1L3	0.951442476020363	-0.822821295	2.25226537669437	0.0258809121674015	0.0635765387458711	-4.010821171	Not sig
ACE	0.950961602234083	1.03966213661473	3.15745225559085	0.00195425034259027	0.00788626675507209	-1.892907183	Not sig
ASPHD2	0.950958548902896	1.71810152466066	7.57206916456783	4.72311648547903e-12	2.75935962883153e-10	17.0263810663933	Not sig
AC008534.1	0.950543010749222	-0.43347699	4.14777197335739	5.82962159595161e-05	0.000433090461448557	1.46696238856856	Not sig
IGHM	0.950483809552092	7.46888733604148	4.04469790151888	8.66748157459033e-05	0.000605857457065667	0.450806629577754	Not sig
AC245297.1	0.950477894837949	-0.55786863	3.68719628784924	0.000324822813154871	0.00179650647158113	-0.11749456	Not sig
ABHD6	0.949531701323018	2.46657803225765	5.5899891973506	1.16810708374935e-07	2.12595489242381e-06	7.20170430986765	Not sig
IL21R	0.948368964446662	1.51508459117149	5.24861569133221	5.63756734725638e-07	8.28343403922503e-06	5.74593116161998	Not sig
IGLV3-25	0.947465293047211	2.6876688457097	2.79128555172255	0.00599272335084504	0.0196506188423323	-3.046744952	Not sig
SFXN3	0.94738721199064	5.89098708281247	5.56102320080672	1.33803199740272e-07	2.38729484434557e-06	6.76915854069738	Not sig
IFIT2	0.947134040121379	2.66647068734933	4.99478639433195	1.74724422518137e-06	2.19901241070513e-05	4.58760650887925	Not sig
FTH1P8	0.947008926119373	-0.029890423	5.80395316372601	4.23056694710866e-08	8.78371910926826e-07	8.28980442996824	Not sig
SLC22A15	0.946877734376653	3.97376759622675	2.23898456921442	0.0267540238452687	0.065321339488164	-4.525277109	Not sig
NPTX2	0.946077726060116	-0.999718225	1.60790937993626	0.11013561158496	0.197727146020405	-5.176056787	Not sig
MOB3A	0.945988367008982	7.17489274030853	10.7085691117768	7.31393103398288e-20	5.11536336516763e-17	34.5083183440353	Not sig
MAN1C1	0.94531682398582	2.52684552072781	4.68768869938827	6.5466763467641e-06	6.72215143844121e-05	3.33657452899786	Not sig
NAIPP3	0.945001033819349	-0.737642799	5.13348694617023	9.4574151583831e-07	1.30353640575484e-05	5.36598123666415	Not sig
ALDH1A2	0.944463599331216	-0.989617533	3.9768279486491	0.000112116495213812	0.000747616367839525	0.906038294711483	Not sig
ZBTB38	0.944395468088913	4.73055609275291	5.24439131498783	5.74631586392832e-07	8.4078939649194e-06	5.45391056412065	Not sig
AC027601.5	0.943747123565535	0.768927611051616	2.27448837089422	0.0244755623515832	0.0607863471898822	-4.124070387	Not sig
XPNPEP2	0.943527009714853	-1.197160705	3.4694663261306	0.000695763099137154	0.00337995334466728	-0.75338432	Not sig
RASGEF1B	0.943352328026442	4.35059357945528	4.5505340751246	1.16029430625071e-05	0.000110131230409892	2.60400429554111	Not sig
SMPD5	0.94281980894458	-1.287383885	3.40268301719285	0.000873018076581176	0.00407758242637486	-0.950907994	Not sig
IGHA2	0.942672201186598	5.05588329353212	2.98359209290904	0.00336885532741949	0.0122992109709026	-2.805972914	Not sig
ALDH2	0.941552530285492	3.69376663873678	3.1737659453725	0.0018547715666203	0.00755331112615178	-2.095611702	Not sig
C2	0.941344327014413	0.469261204353287	3.16409480627723	0.00191316183654307	0.00775240665398739	-1.833437601	Not sig
UBE2D1	0.940286163387582	4.80533018359351	7.66212325825216	2.89009728573125e-12	1.78653261256099e-10	17.3509229621288	Not sig
IGHV3-30	0.940271836713093	2.5500219656474	2.87891634011056	0.00462534312795712	0.0158836338998612	-2.799017832	Not sig
IGHEP2	0.940247846010743	1.57064314010677	7.1027234272371	5.88356259370548e-11	2.56726789182382e-09	14.5830149394332	Not sig
SULT1B1	0.940083957332781	4.48539869924863	4.34036568139875	2.72816430735053e-05	0.00022839512339136	1.77211203450627	Not sig
ZC2HC1A	0.939966195585612	0.223568862700217	2.77034212409538	0.00636987821011628	0.0206418121135076	-2.898540148	Not sig
PDLIM2	0.939199186691046	4.66215964050846	7.71383432528831	2.17769034312617e-12	1.38993394937957e-10	17.6389593773297	Not sig
PTK6	0.938849642068462	1.88413378794024	4.93504965596523	2.26858945663782e-06	2.74507174043684e-05	4.3939376202185	Not sig
MYD88	0.938790884926817	7.20012929016736	9.39980734862837	1.5659441801909e-16	2.86065280499202e-14	26.9174862168617	Not sig
AC010627.1	0.938785896707287	-0.295854737	2.44972229537815	0.0155464553649539	0.0421628274848999	-3.634483272	Not sig
STARD8	0.938667734046925	4.12843924617707	3.57438588483419	0.00048400109862362	0.00249796814109374	-0.902539395	Not sig
DUSP1	0.938626600950882	8.41089899410848	5.58625043302172	1.18879205525364e-07	2.15946872019737e-06	6.76674702630459	Not sig
LINC00899	0.938314861595978	2.89829495333866	2.57628511144002	0.011035493853377	0.0321324912616648	-3.615476435	Not sig
IGLV9-49	0.938245614058071	-0.844019353	2.96962150414543	0.00351610801780588	0.0127550101019369	-2.257844962	Not sig
AC092145.1	0.938225627142956	1.65399079825232	5.09858450840453	1.10479341143992e-06	1.48594713838669e-05	5.09494755487363	Not sig
HLA-DOA	0.938196553768073	4.12458544096027	2.94735339645214	0.00376309981653345	0.0134575486353429	-2.797107586	Not sig
SETD7	0.938179920892568	5.02853308068994	4.99591410088597	1.73861957300642e-06	2.19105455585476e-05	4.35632146499577	Not sig
AC003070.1	0.937927910440994	0.802117254010534	8.14944071872512	1.95466147569614e-13	1.58963980942079e-11	20.1180138415632	Not sig
RNU6-1005P	0.937572813588691	-0.464619844	5.92097791989271	2.405762329642e-08	5.42271234505586e-07	8.84431069	Not sig
LMNTD2	0.937106211045384	0.727548490610939	5.57989725661641	1.22476592734103e-07	2.21589394939993e-06	7.24263366499027	Not sig
EHD4-AS1	0.93700295848654	-1.324345581	4.64292035367153	7.90096880274824e-06	7.89419654377445e-05	3.40246063702709	Not sig
NRP2	0.935830586418742	0.258106432404151	2.62019312907942	0.00976998842606042	0.0292071634019922	-3.28134256	Not sig
CCDC69	0.935770219130457	6.48115927875254	9.74613425480456	2.08782555980687e-17	5.06018632460518e-15	28.9330751258807	Not sig
RENBP	0.935715454897152	3.63649650593265	6.55083815805507	1.04247313879359e-09	3.34452162051486e-08	11.6856811255257	Not sig
MYO1E	0.935647704972278	3.09372390538464	4.96551240891573	1.98624939550109e-06	2.45562620972077e-05	4.42740894031154	Not sig
RGS19	0.93533359994117	5.98943630353694	8.75926710744378	6.24315130481917e-15	7.34740869185906e-13	23.3220678349327	Not sig
CACNB1	0.935275539604739	3.62418406773252	4.75792179688273	4.86281306456052e-06	5.23468781914587e-05	3.51643790691045	Not sig
IGHJ2	0.935249965362674	-1.267027546	2.95657536164892	0.00365893954720536	0.0131735815820033	-2.24473174	Not sig
TPST1	0.935015901071449	1.5962176492026	3.4210281736579	0.000820514252055682	0.00387150508405379	-1.135472644	Not sig
IL4R	0.934386613403237	5.73578706541687	6.23376121321157	5.16639277623218e-09	1.3746535735803e-07	9.9489439242744	Not sig
TPRG1	0.934014592901763	-0.619749165	3.65050930934445	0.000370163426710478	0.00200558444498579	-0.232525144	Not sig
RPL32P1	0.933591316790542	0.952718885871983	3.12381933561129	0.00217515304592796	0.00861578825425091	-1.984534978	Not sig
GPER1	0.933520649868012	0.900775965809836	5.45481603934363	2.19386049537849e-07	3.67077997719548e-06	6.67745520320964	Not sig
RNU6-226P	0.933281915102022	-1.730305983	3.54390667274906	0.000538245515543738	0.00272850099975098	-0.467630206	Not sig
MSRB1	0.933251168188148	4.68351838684755	5.60616283585402	1.08260800173434e-07	1.99107147065777e-06	7.0743394498895	Not sig
TIAM1	0.933030319394143	2.24697751382418	3.13735039931562	0.00208363563714464	0.00831020691587981	-2.044903905	Not sig
IER5L	0.931968942893585	0.908084633741371	5.28086646644045	4.87090623288665e-07	7.28819765738584e-06	5.91422330074277	Not sig
SEPTIN10	0.930829087778774	-1.012836191	2.96953336472652	0.00351705553334653	0.0127565568826181	-2.238625452	Not sig
SIGLEC5	0.929873207900115	-0.391326944	3.83512133794527	0.000190007926705768	0.00115414492253858	0.362903605891596	Not sig
SLC2A3	0.929762748364277	6.85742566325919	4.78213626839009	4.38609700178469e-06	4.79960967843931e-05	3.33625936661112	Not sig
KIF1B	0.929595791079486	5.97641229185128	5.67605856247315	7.7836293289638e-08	1.49674361621135e-06	7.28996330900828	Not sig
CIITA	0.92865942846059	7.93994205687784	3.61396623266268	0.000421226215210438	0.00224010352425294	-1.063787822	Not sig
CALN1	0.928194033310914	1.84033753936865	1.88540235285433	0.0614731886647298	0.125914332300554	-4.986733261	Not sig
NFKB2	0.927745252210739	4.86641671684963	7.14041165115868	4.81673675507599e-11	2.14770307882523e-09	14.5869550929476	Not sig
PLA2G2C	0.926689469741425	-1.732777996	2.22248815798618	0.027874257057966	0.0675262753618365	-3.956397334	Not sig
SPI1	0.92611199191037	7.20860597194309	8.09437811051603	2.6575565755371e-13	2.09852669072815e-11	19.5729034952313	Not sig
LDLR	0.925617089681142	5.2955033038581	4.43478875385042	1.86426226303262e-05	0.00016528531668517	2.05283856216134	Not sig
RGL3	0.925279699726717	-1.707623663	3.24211989672841	0.00148696220577535	0.00632592072213673	-1.389467177	Not sig
VAV2	0.924819140002423	4.34059595940855	4.76127077010607	4.79401053882296e-06	5.17884307060226e-05	3.45157632939375	Not sig
SSXP10	0.924663752054667	-2.042565596	3.78217130662201	0.000230607719268086	0.00135275493888413	0.330911542104188	Not sig
RAB24	0.924344509943061	1.57624221373907	7.35353395491519	1.5410044750612e-11	7.79385300517008e-10	15.8814686776658	Not sig
TUSC1	0.924241737973148	-1.210806993	1.83008725455177	0.0693900897662959	0.138502936023252	-4.780568377	Not sig
AC069209.2	0.923686449888222	-0.332218683	5.57931776529149	1.22809969615271e-07	2.21700976859308e-06	7.28464781348581	Not sig
AC104695.2	0.922213074761583	-1.388730914	3.72848056236632	0.000280095953828881	0.00158935300272999	0.0974249814993087	Not sig
IGHJ6	0.922188137560755	-0.314498034	3.10722065944791	0.00229250295749931	0.00899185705762308	-1.929226892	Not sig
LPAL2	0.92174654249388	0.870734900355873	2.48391727020911	0.0141889896047412	0.0391934412699683	-3.657974081	Not sig
FAM157A	0.92154558331567	-0.301132431	4.0136887743226	9.75271921732228e-05	0.000667048934676815	0.975610306665157	Not sig
RNF144B	0.921290796250369	4.32249607937739	3.98646597685038	0.000108112682644238	0.000725861316085659	0.483311809260603	Not sig
CPPED1	0.921107336102985	6.16009194770246	6.98425235546404	1.10018892631958e-10	4.46625617369435e-09	13.6913259417522	Not sig
SLC35E4	0.920938860966408	0.895799981387014	4.45181891186556	1.7395153066033e-05	0.000155636160384579	2.51493447844597	Not sig
ADCY9	0.920668120909447	5.04149006521602	3.67180508071045	0.000343164719268605	0.00187800786116168	-0.685350179	Not sig
MAST3	0.92051104881881	5.95681458462922	8.73233127353044	7.27960775360474e-15	8.40554331134389e-13	23.1719843173247	Not sig
LAT2	0.920331608303835	7.11287645240351	4.83916558317534	3.43532013053309e-06	3.90042678456955e-05	3.55903149657961	Not sig
PRRG4	0.919890802791214	4.81594466786398	4.30211203376087	3.17818980168561e-05	0.000258554031756271	1.59034746219245	Not sig
AC096667.1	0.919581621738545	2.02997744169354	2.50966466998554	0.0132377114172716	0.0370719526122173	-3.68846645	Not sig
PSMD8P1	0.919372504337845	-0.121860619	7.07377600356927	6.8587083059591e-11	2.94035587778587e-09	14.4555970888419	Not sig
PTPRM	0.919176831751565	2.23228814334191	2.28409674514572	0.0238889397363354	0.0595957039585962	-4.222918114	Not sig
PLN	0.919170077473762	0.149649397543798	3.96758104603501	0.00011609043145477	0.000769712262075113	0.777592112467596	Not sig
FAM81A	0.919052642675742	0.180900050314034	3.25677015682029	0.00141753419568238	0.00607915549686565	-1.537927907	Not sig
GADD45G	0.919007768660195	-1.409722338	3.71198356353572	0.000297219761312899	0.00167304596011532	0.0449625187233416	Not sig
GIMAP5	0.918615818622763	1.27059334940037	3.96204579804233	0.000118533122170261	0.000783620784739389	0.686735880650597	Not sig
CRYBG1	0.918376547010801	6.90060092701509	6.30344393032225	3.64682521544514e-09	1.00756923757203e-07	10.2251458137953	Not sig
NEXN	0.918101425123671	2.595456305	3.77770624527189	0.000234384051714095	0.0013696555745785	-0.05349094	Not sig
KCNH7	0.917264186371189	-2.032223617	3.74068974362295	0.000268029165228288	0.00153332225651397	0.192926530530461	Not sig
ENAM	0.916651897212492	-1.212405121	2.78364620330334	0.00612787281839836	0.0200032269264667	-2.709505173	Not sig
EIF4E3	0.916595844136459	5.73171504593515	3.86069074408934	0.000172927640931265	0.00107085649439829	-0.102153335	Not sig
KCNA3	0.916578548959372	3.319199537	3.66879485900388	0.000346864713156356	0.00189656048991611	-0.495433955	Not sig
MGAM	0.915172939919633	3.07221922260322	2.55506357163832	0.0116983834176312	0.0336543339617104	-3.687310385	Not sig
AC010168.1	0.915151150742965	-2.13691577	4.1505876441242	5.7662447573701e-05	0.000429294116227685	1.60672391191383	Not sig
AC090559.1	0.914652316210745	6.35281997503239	5.74937141424496	5.49295905529134e-08	1.10759592021809e-06	7.60643971145443	Not sig
AC011379.1	0.914535987664268	-0.441579296	3.93698330291682	0.000130219363160252	0.000845527795968118	0.718061135347086	Not sig
CHST2	0.914375720445246	3.8613777017317	4.2335153312952	4.16952224840016e-05	0.00032661035237948	1.4402172398398	Not sig
TTYH3	0.914363323139627	6.81679262647683	6.50297595801118	1.33072183804123e-09	4.13385023774255e-08	11.2154462297555	Not sig
JCHAIN	0.913447041253839	5.43698558041709	3.43079443685075	0.000793785727446325	0.00376717348238825	-1.508160788	Not sig
BRD7P3	0.912640645450957	0.0639432737532918	4.66850628047491	7.09697211690334e-06	7.19961792166087e-05	3.410183033	Not sig
FZD1	0.912431892461969	2.85178006733237	5.08437952678336	1.17672471950621e-06	1.56379177029276e-05	4.95108013503116	Not sig
IGHV3-48	0.911701542291454	2.39523508967108	2.61731018730441	0.00984888568059354	0.0293905732750517	-3.46120036	Not sig
SDS	0.911317968132974	0.228268116959527	5.17930175906494	7.70419463216318e-07	1.08510345454961e-05	5.5080183467743	Not sig
AL355075.5	0.910488837803016	-1.512049797	2.58878481916794	0.0106610216979778	0.0313140328947444	-3.15959309	Not sig
RAB43	0.910019548255376	0.836821357589519	5.03366802851726	1.47259186555772e-06	1.90224676923416e-05	4.86170830817117	Not sig
RAB29	0.909015386184684	4.59018085888792	7.17171507398019	4.07789838477171e-11	1.85415183856375e-09	14.7718010512581	Not sig
EMP3	0.908221141459261	6.45348495027729	6.1885381962566	6.46988321094583e-09	1.66887535427548e-07	9.68670517900697	Not sig
RARA	0.907364359533789	5.27308857366401	7.45733790218362	8.80225771978044e-12	4.63695264895633e-10	16.2239685643625	Not sig
AC008957.3	0.90655612026778	0.770753270070777	3.66270486074157	0.000354465849375365	0.00193337110669776	-0.303456639	Not sig
CLEC12A	0.906015229193518	6.43748996281508	4.60139713154435	9.39639796448702e-06	9.17854851447237e-05	2.6263872041773	Not sig
CBR1	0.905129423363773	3.07686450428006	4.16625560666636	5.42545390637342e-05	0.000408268325158669	1.27647700945207	Not sig
LINC00211	0.905015727273666	0.759656970978934	2.6673493962233	0.00855781845242766	0.0262547735176058	-3.203776845	Not sig
LYPD5	0.904934252745388	-1.194720037	3.03899065638714	0.00283911154802499	0.0107052698065471	-2.026319388	Not sig
UST	0.904120967725913	1.4297443198975	3.3132786105486	0.00117706375047657	0.0052084858184953	-1.45577953	Not sig
FKBP15	0.903807190464832	6.64429543832117	10.0336510986996	3.88350357361305e-18	1.20334536681613e-15	30.5911275416332	Not sig
MSLN	0.903594936932167	-1.275821114	1.64744486378162	0.101736883027587	0.185865897427592	-5.076258745	Not sig
NECTIN4	0.903226922838192	-1.600535617	2.96128181367593	0.00360680858556684	0.0130280459445316	-2.19430655	Not sig
ATP6V0D1	0.903108316386545	6.34568482113925	8.65395549186219	1.13732901225822e-14	1.23218058714745e-12	22.7147394618167	Not sig
GPX1	0.902844458106484	7.79503957240374	6.79257864592136	2.99864866652538e-10	1.08265369775626e-08	12.6363299094409	Not sig
AATK	0.902417254980714	3.27631251105043	4.77708277568546	4.48169118464374e-06	4.88456449282699e-05	3.63025368227533	Not sig
EVI2B	0.902325757877829	7.41666075706936	6.40912696715793	2.1422290258338e-09	6.33328796176154e-08	10.7234862512071	Not sig
IGHV7-4-1	0.901397909647167	-1.243180303	1.74398404148075	0.0833837869242452	0.159377818389834	-4.923727246	Not sig
IFI44L	0.901343280896483	3.2275070608487	2.38351355513267	0.018506831314581	0.0485093397311948	-4.109937994	Not sig
PTTG2	0.901282795464073	-1.052042363	5.19105906813445	7.30798594410465e-07	1.03585517038644e-05	5.62526682378733	Not sig
KNDC1	0.90104457734737	-1.620918138	2.83177182737416	0.00532073774505701	0.0178175566704857	-2.53696155	Not sig
SEMA4A	0.899216350662188	6.02662031472129	4.3303780437325	2.83936684920178e-05	0.000235540050345925	1.59306656215878	Not sig
HERPUD1	0.899007590948049	6.19932805223463	7.72852541187153	2.00918574700682e-12	1.29088865881837e-10	17.6224579853601	Not sig
LCP1	0.898952014757445	10.0732781655378	7.2379855072036	2.86352413125492e-11	1.35060129497089e-09	14.8853546378237	Not sig
IL2RA	0.898241163034239	1.8032916156607	2.47814153413795	0.0144105795339746	0.039648761365266	-3.743295551	Not sig
P3H2	0.897883379199399	-1.228960527	2.63656711753233	0.00933258699911155	0.028169222829994	-3.078092817	Not sig
TIMD4	0.897848484556568	-0.537886931	2.76506843335751	0.00646819098769892	0.0209160960618074	-2.836557473	Not sig
AL360178.2	0.897143455144432	-1.073633505	3.15685786361537	0.00195796668494649	0.0078947564620005	-1.705826564	Not sig
PTPRD	0.896924254218207	-0.766976244	1.81763330169813	0.0712847209787991	0.14140832129984	-4.862261372	Not sig
AC020658.5	0.896380005219707	0.566281647816512	5.13647582027832	9.3320733693125e-07	1.28771039463022e-05	5.30905165564939	Not sig
AC100763.1	0.896290243414034	-1.340698486	3.9001508302147	0.000149403104325875	0.000947471137511164	0.671312480059157	Not sig
SYCP2	0.895959703741066	2.07355390307839	2.92104692924514	0.00407537585916375	0.0143479254503767	-2.639522306	Not sig
SH3BGRL3	0.895912809532816	7.84381521131846	7.24765827263402	2.7192031482455e-11	1.28998786561825e-09	14.9926816127214	Not sig
PRKCA-AS1	0.895795300512179	0.757597865480941	2.95112591807959	0.00372016497066318	0.0133439981225452	-2.45756101	Not sig
MMP19	0.89496963311631	2.14477857782418	2.53270009574989	0.01243537752735	0.0352811319531758	-3.643783203	Not sig
NRBP2	0.894681262241674	2.62871379280843	3.69796752456277	0.000312542517329719	0.00174078004134566	-0.325733879	Not sig
ECE1	0.894593303601823	4.57532732337071	4.0142647829241	9.73142737478834e-05	0.000666151036653926	0.553513845119581	Not sig
LINC01500	0.893504600800446	-1.131655769	2.31205888642859	0.0222513326385737	0.0562246508348043	-3.843221267	Not sig
ARSG	0.893115993896107	1.77563487382106	4.8066352432137	3.94996666006623e-06	4.39505608508005e-05	3.87182084210603	Not sig
RASSF3	0.892750143340944	5.76994063126243	10.0585301481343	3.35636728621295e-18	1.06934242646453e-15	30.7647223150322	Not sig
AP003065.1	0.892331205187964	2.48858189219947	6.92863493024486	1.47361435562089e-10	5.72581044622916e-09	13.6618054079977	Not sig
AL353807.5	0.892233584728962	1.12270798128682	5.40029894544084	2.82157627919411e-07	4.5741301813505e-06	6.42703168521713	Not sig
SLC41A2	0.891478580940988	0.213732912044986	4.01093120835132	9.85526850344175e-05	0.00067255956982367	0.925681551442872	Not sig
IGLV7-46	0.890784672200597	0.537613636098858	2.6730950117741	0.00841981478919594	0.0259093207070682	-3.172897688	Not sig
PDCD1LG2	0.890717164517312	-0.758798735	4.41887785935933	1.988562107099e-05	0.000174849180386769	2.4986336534464	Not sig
RELT	0.890591028254436	5.85661384124298	7.45834139172759	8.75460049254292e-12	4.62859320641378e-10	16.1929887129643	Not sig
PDGFRL2P	0.890406783865112	2.42438658938491	7.28593391183261	2.21537778701135e-11	1.06542697147841e-09	15.5062734389072	Not sig
CTLA4	0.88989982827506	-0.214334458	3.6191964112537	0.000413530676286342	0.00220300705654263	-0.372574629	Not sig
HMGB2P1	0.889047031263928	-1.268794374	5.33330829274206	3.83604947290182e-07	5.9582902948708e-06	6.24200981644509	Not sig
SMAP2	0.888949288131313	7.66545595342067	7.33012152513215	1.74770851717039e-11	8.64285995794219e-10	15.4335824279856	Not sig
FGD6	0.888233494538813	3.18702924498787	3.88875139889063	0.000155866134433968	0.000981591742940343	0.269300337636546	Not sig
ADAMTSL4-AS1	0.887938068423869	1.65661121691883	5.20795093379356	6.77327914689591e-07	9.70744146585861e-06	5.56286607881645	Not sig
TMEM144	0.887498931410171	3.24410813703984	3.91697331896238	0.000140329465410789	0.000900819854272577	0.361858318335027	Not sig
RTL8C	0.88745436265169	2.36901520047016	2.21016650519029	0.0287374556387113	0.0690910018785984	-4.395732852	Not sig
AL163541.1	0.887420601759218	1.17122637847301	1.78223033812855	0.0769058834742203	0.150101987048751	-5.11473145	Not sig
PXN	0.885265025265497	5.69044522098291	6.68477092667328	5.24081464906729e-10	1.78925943925409e-08	12.1888470351276	Not sig
AP003774.2	0.885171883266708	-1.289302443	4.64168061389944	7.9420825536238e-06	7.92880256240445e-05	3.39502432076896	Not sig
HCST	0.884636623277527	2.3902625745231	5.11072119840866	1.04673908482486e-06	1.4227166050765e-05	5.09974953752034	Not sig
IRF5	0.883927233726376	6.33811358181099	6.31811937263852	3.38802809764552e-09	9.43521499456936e-08	10.3248283166171	Not sig
OTULINL	0.883574429575192	4.49938960599748	2.8252039501569	0.00542485237698076	0.018121583151762	-3.176762538	Not sig
AHNAK2	0.883099291513325	2.66248500044303	3.08351231371469	0.00247030731344175	0.00954699285218512	-2.240664306	Not sig
NDFIP1	0.882687699230427	6.28652145523135	4.31883018879226	2.97337213256566e-05	0.000244327547610188	1.53215593101362	Not sig
IGLV3-19	0.879946777443857	2.88460027154998	2.65212118947582	0.00893352699718411	0.0271818882620719	-3.426060236	Not sig
AP000866.1	0.879796542435191	-0.569627956	5.28072335433257	4.87407253770854e-07	7.28848024743845e-06	5.98488902555982	Not sig
AC079031.1	0.879725201431258	-2.476279962	2.25951601699613	0.0254148294480866	0.0626554620943172	-3.786682955	Not sig
WNT10A	0.879197719510475	-0.754636148	4.11941325541085	6.50624199471154e-05	0.000475406963848176	1.39059392558628	Not sig
POR	0.879033745208781	4.8485823826123	8.04616166772738	3.47585153715934e-13	2.67564055906049e-11	19.4275456593228	Not sig
Z95114.3	0.878205435586677	-1.178624983	3.56870187087851	0.000493709242439259	0.00253950589318567	-0.442340998	Not sig
SLC37A3	0.878140836172931	2.71813642116855	4.12475462349988	6.37331004813249e-05	0.000467382434596271	1.15949641994437	Not sig
AL121672.3	0.877753136571117	-1.964050484	2.99602806256212	0.00324257516966015	0.0119174959435017	-2.060316002	Not sig
IGLC3	0.877685126696997	4.19569059954731	2.64675818877504	0.00906934744273108	0.0275308229229432	-3.601477149	Not sig
LRRC71	0.877466440691313	-1.323323594	2.67507399329468	0.0083727495970027	0.0257904287636881	-2.972114442	Not sig
CATIP	0.876881773921719	-1.07877216	5.70612251934256	6.74899652741115e-08	1.32484912585804e-06	7.87995482269066	Not sig
PLEKHH3	0.876485743783475	1.91128747828541	3.8533056718253	0.000177704772303037	0.00109397765321311	0.263659718914456	Not sig
TIMP1	0.876090164519752	6.11194074600088	4.60903142797543	9.10235646498058e-06	8.93410520875139e-05	2.67663307625247	Not sig
AL451069.3	0.875761680681671	-0.075324466	4.09784696418834	7.07043982444637e-05	0.000511150795394782	1.25704016777868	Not sig
IFNLR1	0.875495270917225	0.163492373371938	3.41456608087543	0.000838661393717492	0.00393730028028203	-1.056013685	Not sig
PTCSC1	0.873453034634894	3.65051325261722	4.44150377783992	1.81407861767256e-05	0.000161479383570933	2.25552148493111	Not sig
AP001054.1	0.8722865602993	-1.453603429	4.57697321769265	1.04000113373685e-05	0.000100110844485822	3.15298879007722	Not sig
TLR10	0.872187030149494	2.12101284598758	3.90309474850464	0.000147775927366738	0.000938124202803522	0.42006570907455	Not sig
SBF2	0.871970002086716	5.45099746276784	6.31508736630783	3.43997121414752e-09	9.56898356262694e-08	10.365343639379	Not sig
BRI3	0.869085441899588	4.68625033362664	7.17394596298348	4.02974470134983e-11	1.83694824104921e-09	14.7753295469726	Not sig
GNS	0.868684619507505	7.42598653335892	6.22915298366253	5.28640970807802e-09	1.4020154197621e-07	9.83933389833595	Not sig
AC069547.2	0.868080710356212	-1.176360134	5.52518846446422	1.58194485409601e-07	2.75815014839147e-06	7.07587817253141	Not sig
GZMB	0.867219373526179	1.36394781478944	3.03816032464492	0.00284644913254288	0.0107215813634854	-2.257853029	Not sig
PLEKHO2	0.866955125583702	5.63602973539562	9.56860443504923	5.87476420372251e-17	1.22913122173439e-14	27.9424751019609	Not sig
SLIT1	0.866292127751255	1.49253256204716	5.18867341062284	7.38674102201436e-07	1.04580701837993e-05	5.48856983315059	Not sig
AL033527.3	0.865293620289454	0.68382039921192	3.45503305768466	0.000730936123943813	0.00352354970027975	-0.96736365	Not sig
AC018450.1	0.865243042459293	-1.790958694	3.50119180209182	0.000623961039173825	0.00308214410084353	-0.596836497	Not sig
AC108471.3	0.864775186054387	-0.740617314	4.72267681599125	5.64736770808788e-06	5.91029987713909e-05	3.67915436364931	Not sig
AC093627.22	0.864583776186377	-2.34187975	2.90604501572633	0.00426393297599963	0.0148918269823791	-2.263038221	Not sig
AC017104.5	0.864251704804483	-1.318834835	2.42917315557357	0.0164167022142861	0.0440065554030553	-3.558436977	Not sig
IGHA1	0.864135812079905	8.30086581242002	2.80989230455894	0.00567483157316443	0.0188026803031256	-3.48534116	Not sig
SLC31A2	0.863566530284957	1.20846422425663	5.24540385118706	5.72006527505e-07	8.38348956072405e-06	5.74695856214426	Not sig
CHIT1	0.862988453548017	-0.860654095	2.81224799007418	0.0056357010280047	0.0186958023396838	-2.677649775	Not sig
SNN	0.862272893537092	4.65252170495731	7.49751956978427	7.080894172324e-12	3.86042780499598e-10	16.4822515668895	Not sig
AL133467.1	0.862200533328286	-1.330547129	5.44452839477404	2.30081018736136e-07	3.83923194113284e-06	6.72609199836209	Not sig
RASSF5	0.861311842326484	6.41402883963117	9.74343437866849	2.1209855202041e-17	5.09015730873295e-15	28.9195024406199	Not sig
SIGLEC17P	0.860172971580928	2.55704352954433	2.98201439821973	0.00338519552613784	0.0123422998636175	-2.51699573	Not sig
MRPL37P1	0.859037733026871	0.531498187085575	5.51622960130107	1.64941589679982e-07	2.86354976863565e-06	6.9652773413388	Not sig
RASL11A	0.858452824943363	0.329507861731466	4.11885008198633	6.52041141081675e-05	0.000476172884622265	1.30415529190529	Not sig
BEAN1	0.857933250022308	0.906508723145956	5.37658614503204	3.14646102608849e-07	5.02756001681593e-06	6.33198422692645	Not sig
GNPDA1	0.857611431103412	4.37566012845662	4.72901102290156	5.49787455965855e-06	5.78351832169667e-05	3.31547211438542	Not sig
REM2	0.857584652024368	0.103442965218616	5.87959842189183	2.93929534164646e-08	6.40703567837611e-07	8.63274270975169	Not sig
SIDT2	0.857148863201318	6.22461768556727	7.53356783775854	5.82284934934277e-12	3.27672480971406e-10	16.5743086688935	Not sig
CSNK1G2P1	0.857065845476407	-0.062236783	5.74093538408606	5.71848234039553e-08	1.15001762102229e-06	8.00235480749362	Not sig
ZSWIM6	0.857002278333797	5.54489049633375	8.98129399802364	1.7522119593872e-15	2.31850792182916e-13	24.5959055543521	Not sig
IL6R	0.85633435224747	7.27391762663983	6.97768536868324	1.13887557695349e-10	4.60041835779613e-09	13.6060295078667	Not sig
THAP10	0.856124500105707	-2.180961175	1.92288802546927	0.0565495763000105	0.117981511825446	-4.483642325	Not sig
FRAT1	0.856032127702264	4.01227853474673	5.70743950493473	6.70689468149308e-08	1.31975944460023e-06	7.60505626994727	Not sig
DCBLD1	0.855312822170084	1.73749862386552	2.70421062817534	0.00770680755449428	0.0241121292586634	-3.183431815	Not sig
ZNF521	0.85480797561484	2.79163337983695	1.37008598166567	0.172880149242087	0.280501966812293	-5.90230123	Not sig
GLIPR1	0.854751399297828	7.14001859008458	5.33656233517121	3.7794422098421e-07	5.88904938604231e-06	5.69216297765156	Not sig
ALPL	0.854629887586947	0.35892605679499	2.1920922339998	0.0300457262313442	0.0716292688368792	-4.267869203	Not sig
RNF166	0.854325446101624	6.0083110807668	8.63129300218141	1.29368654154465e-14	1.3889540723891e-12	22.6021099480214	Not sig
SYT15	0.854096044856337	-1.904523074	3.98100600220712	0.00011036379541848	0.000737814874662895	0.994824411293719	Not sig
IRS2	0.854024506831637	6.52311796268705	3.94258803623468	0.00012751437764644	0.000829504238747595	0.132413378724779	Not sig
CYSTM1	0.853857196012956	2.53842580853846	4.38340347478696	2.29506563547765e-05	0.000197889791091431	2.14243740887125	Not sig
PCSK5	0.853693559412055	1.35927571983186	3.79413782381119	0.000220769599010036	0.00130726149350911	0.0996088665497687	Not sig
ST8SIA6	0.853374045888639	4.04332296486141	2.04006439408534	0.0432473230227509	0.0955375164943523	-4.94677343	Not sig
RPGRIP1	0.853056178792314	0.836059679576855	5.66723815531382	8.11559169751227e-08	1.55204350908908e-06	7.6326083041741	Not sig
NFIL3	0.852772611350488	4.87639801085943	4.25888388756446	3.77252556896869e-05	0.000299830043515535	1.41971992217813	Not sig
ARHGAP30	0.852166876443299	7.65489748405127	10.4822908381266	2.7785171245621e-19	1.36030641384311e-16	33.1744703344171	Not sig
EMILIN2	0.851796087962007	6.99088501	4.33036721744387	2.83948972004912e-05	0.000235540050345925	1.53678871544437	Not sig
FZD8	0.85139539732035	-0.841853409	2.74306592726247	0.006893424912379	0.022020637926416	-2.858741923	Not sig
IGHV3-69-1	0.850644178778916	-1.763623885	2.57189283907561	0.0111698584012269	0.032433642175835	-3.170081914	Not sig
MEF2C	0.850547357210969	6.78540704569094	4.10551745757422	6.86461119173046e-05	0.000497745312092328	0.705697143139047	Not sig
FUT7	0.850215125942233	2.52866067861857	3.69204351046664	0.000319241043584247	0.00177083650711507	-0.336128599	Not sig
AC105046.1	0.8499233644446	-0.741823535	2.38718997378155	0.0183302196096437	0.0481805482470168	-3.72637996	Not sig
AC116651.1	0.849747368977929	-0.568393521	4.42628012953786	1.92977234290355e-05	0.000170291626466964	2.51170514146903	Not sig
MCOLN2	0.849091885060716	0.785244824316046	2.98651107694009	0.00333881465272089	0.0122128095112209	-2.36208333	Not sig
ARHGAP26-IT1	0.848846430896281	-0.729024734	4.51685658136661	1.33306743644371e-05	0.000123841205983702	2.87089460829046	Not sig
G6PD	0.848748623222316	6.31940920514787	7.65484997154816	3.00729677572762e-12	1.85429767690268e-10	17.2195927976587	Not sig
LINC00900	0.847900517522154	-1.479754232	1.69596064636579	0.0921432788185403	0.172115629316982	-4.970213167	Not sig
PDGFB	0.847161916805934	-0.436606356	3.51494572175274	0.000595050493241497	0.00296423301262894	-0.688067441	Not sig
SLC8A3	0.847094521195561	-0.029438561	1.78120161948917	0.0770745308582982	0.150347234112701	-5.014491132	Not sig
ATP2B1-AS1	0.846984104042795	2.87814437734748	4.7483894940484	5.06392163089762e-06	5.41072621574609e-05	3.55121510922896	Not sig
AC025262.1	0.845937621245448	-1.044007318	4.94835306255706	2.14079763344272e-06	2.60849105371052e-05	4.61112142485685	Not sig
AC074011.1	0.845833528665059	0.438901213637854	4.33910958321178	2.74191608479955e-05	0.000229235042274251	2.1111288353055	Not sig
NRP1	0.845080539540983	1.65187943221508	2.0534931192336	0.0419090949450887	0.0933648284638538	-4.650763708	Not sig
ARNTL	0.845017999708709	4.05461951530716	4.83565140687894	3.48761984940929e-06	3.94516849785999e-05	3.78772988637346	Not sig
SLC26A6	0.844982780175794	4.82326941769097	6.37186018093314	2.58559760813299e-09	7.42002858727871e-08	10.6945148811599	Not sig
TMEM51	0.844953460443362	1.88222965325425	2.69288071320646	0.00795984179678778	0.0247584456599197	-3.224353619	Not sig
KIR3DL1	0.844931890995565	-1.819582421	2.79340331921446	0.00595574107157465	0.0195631271580011	-2.613710714	Not sig
PRKACA	0.844746599388472	5.72339286254606	9.18071014906657	5.5610001570418e-16	8.61567866102698e-14	25.7197697771497	Not sig
CUX2	0.844641076672401	0.111251230602703	2.17425448916526	0.0313873043784542	0.0740487494101948	-4.282634976	Not sig
RPS15AP30	0.844563368971582	-1.178978728	3.67916445370273	0.00033427552928395	0.00183964268915059	-0.085121116	Not sig
AC007950.2	0.844412304476797	-0.61618201	6.0514473972361	1.27294952319e-08	3.07910389112332e-07	9.45551289757256	Not sig
ARHGAP4	0.843888883083316	7.61931675584065	4.62688427293515	8.44901583276119e-06	8.38700156407791e-05	2.66979774228885	Not sig
AL138828.1	0.843656252485756	-0.078888744	3.25204556079821	0.00143958713624882	0.00615754910156124	-1.530554073	Not sig
PEG10	0.843407678031806	-1.189780509	2.44920508447809	0.0155678455467631	0.0422021363387833	-3.528941612	Not sig
SDC4	0.842887359700542	2.1633501016965	3.06887165442413	0.00258639017328216	0.00989717759133562	-2.234628454	Not sig
AC104365.2	0.842876662247659	-1.696518206	4.33910713933069	2.74194290526168e-05	0.000229235042274251	2.26597857422286	Not sig
SLC44A1	0.842755612382447	6.84022260641107	3.50354966542172	0.000618912799257803	0.00306253616596558	-1.373412719	Not sig
IFNGR2	0.842179060236097	5.29031777948705	6.58561979083738	8.72532530331477e-10	2.8630997064322e-08	11.7175520841697	Not sig
AL021407.2	0.842155304229171	-1.593166518	4.11968205283548	6.49948945439033e-05	0.000475212073936741	1.45981224574763	Not sig
SGTB	0.841369378612115	3.89257891049621	7.65002942586808	3.08755661152481e-12	1.8942430650004e-10	17.3515801664687	Not sig
LMO4	0.840888453022824	4.98047378370757	3.96999285594959	0.000115041182730174	0.000763582731033605	0.350162398751474	Not sig
AL365361.1	0.840645393735188	3.37886072858059	3.37885366486864	0.000945925570233265	0.00434759895488924	-1.43653358	Not sig
EDNRB	0.840576313848417	-1.717517605	2.32850720609596	0.0213348453002363	0.0543676533525386	-3.732164841	Not sig
ANKRD35	0.839800087728366	-0.223789944	2.55812851329895	0.0116004896471973	0.0334080454204404	-3.388156119	Not sig
METTL9	0.838760669244542	6.95724220221063	7.21753671100013	3.19403573969315e-11	1.48927239756093e-09	14.8677248393516	Not sig
CORO1A	0.838494962246843	8.42056259206621	6.23972425505065	5.01506091095503e-09	1.34314744025457e-07	9.85525929477256	Not sig
PTX3	0.838479226795687	1.75117848746264	3.25123667512587	0.00144339466197456	0.00616988207839088	-1.666809412	Not sig
SASH3	0.837633731903546	6.98766077543038	7.80513037746768	1.31901571889887e-12	9.04430974311634e-11	18.0021448504786	Not sig
FEZ1	0.837616905188796	-0.06472809	3.45950946153708	0.000719852644171463	0.00348151328164011	-0.897182126	Not sig
AL360081.1	0.837540332916904	-1.73832494	3.91797489882967	0.000139806127335982	0.000898481016292333	0.765019391652282	Not sig
TMIGD3	0.837477413881215	-0.227466988	3.41850771167852	0.000827548077291456	0.00389718148980715	-1.010562836	Not sig
IGLV3-9	0.83719388521715	0.195778230982585	2.48842281500563	0.0140182467836071	0.0388137838497814	-3.594638575	Not sig
PFKFB2	0.836990489021383	3.53005814486459	3.22185703625742	0.00158821786157337	0.00668092692124992	-1.933221743	Not sig
ITPRIP	0.83667879519449	5.33748054508806	7.51213547222017	6.54128143068004e-12	3.62271556881486e-10	16.5104986034381	Not sig
PREX1	0.836431315394851	7.84730957160002	8.26543727348762	1.02111947195959e-13	8.80140265989397e-12	20.4948153663265	Not sig
AC012236.1	0.835793111257255	0.119970753796157	4.23741452131936	4.10599900109956e-05	0.000322666932738094	1.75181733684366	Not sig
AL355501.1	0.834598877097388	-1.084985541	3.16258425528115	0.00192243450717594	0.00778225141411607	-1.688699548	Not sig
JDP2	0.834493751030994	4.47397509103203	5.12208159616813	9.95093886865089e-07	1.36007276697769e-05	4.94873854821966	Not sig
TIGAR	0.834470469050904	3.09682736964358	6.39255588077575	2.32928131398669e-09	6.74884983694732e-08	10.9449419459026	Not sig
AC010894.4	0.834350150050792	-1.544549158	4.01853187456011	9.57507260666897e-05	0.000656917607451372	1.09824617794555	Not sig
AC011092.2	0.833878027027487	-1.398068857	4.27604787363127	3.52477670294396e-05	0.000282987894100903	2.0125933328666	Not sig
AKT3-IT1	0.833320875776368	-1.358836298	2.47931976542031	0.0143651270193537	0.0395594492413949	-3.438255521	Not sig
AL359532.1	0.832988049065401	-0.138307985	4.40912274680004	2.06867620206851e-05	0.000180596022647772	2.41400068232189	Not sig
STX3	0.831465061201061	5.36424024111096	7.01060084616719	9.57601000946802e-11	3.97307032240284e-09	13.8754264338187	Not sig
AC016292.1	0.830799128635513	0.0047177248139794	3.05401787276208	0.00270929804916344	0.0102998768357621	-2.112859719	Not sig
CCDC50	0.830785447215231	3.93520339284867	2.68881856955752	0.00805237877994876	0.0249891202021255	-3.46150481	Not sig
LINC00676	0.829894370425364	-0.385048787	1.935421603	0.0549791762493952	0.115383681019285	-4.699416212	Not sig
PPP1R1A	0.829810746220075	-0.59731325	3.68659377062199	0.000325523052428136	0.00179956612474895	-0.117443744	Not sig
RAB11FIP1	0.829676046703739	7.20090873972188	5.98025134804208	1.80329242225781e-08	4.20007566169828e-07	8.65004941451179	Not sig
TNFRSF14-AS1	0.829381516727964	1.462215166	4.56789637175152	1.07987469433095e-05	0.000103339533395338	2.9345644958886	Not sig
AC122718.2	0.8291190887853	1.21747272371628	5.21839481798855	6.46195393185841e-07	9.32677890907794e-06	5.62992774992602	Not sig
AC099521.2	0.829096995349254	-0.934507124	3.71299508337783	0.000296141905257595	0.00166895508984794	0.00227496976239916	Not sig
AL137857.1	0.829084653604124	-1.943351223	3.79318293072767	0.00022153979194283	0.00130992090989578	0.359157534991119	Not sig
TNFRSF13B	0.828476331593303	-0.617088179	3.85244494860163	0.000178269634486441	0.00109589713274575	0.441200141231507	Not sig
GAS2L3	0.828341318013112	2.00560774187964	2.77011058821104	0.00637416584016473	0.0206502389625982	-3.036311899	Not sig
EVI5	0.827971989417595	4.40794735785322	5.29248608551692	4.62040812545678e-07	6.94735691050716e-06	5.69636961880972	Not sig
AC010168.2	0.826838004788737	2.03733932210606	4.62849416291845	8.39237959293131e-06	8.34092813866689e-05	3.13721170514677	Not sig
MAP3K3	0.82643330826395	6.50141045344035	9.97580738377721	5.4505103014942e-18	1.55143071709624e-15	30.2601026558933	Not sig
PIK3AP1	0.826403908783376	7.45017781386317	8.32127801990833	7.46242011059613e-14	6.79080230064248e-12	20.8170494695452	Not sig
MAP2K1	0.826337909272011	5.42069754759078	9.04056314425923	1.24655252917288e-15	1.72397510517644e-13	24.9376423572495	Not sig
PARM1	0.826331406231384	0.800403026734812	3.39745750144818	0.000888540044132713	0.00412959402702196	-1.155049575	Not sig
H4-16	0.826280533340646	0.772798556087769	5.00216432901733	1.69156272241033e-06	2.13993611792674e-05	4.73247934910942	Not sig
ANO8	0.826215312874588	4.23618471268555	4.92014637325066	2.42054673508778e-06	2.89601972278659e-05	4.11843261728807	Not sig
SLFN5	0.825275510567804	4.39111204856204	3.98163073562634	0.000110103975012562	0.000736604319303773	0.456874139574359	Not sig
OSTF1	0.82524140509419	5.44531226448389	8.02318423743596	3.9494334566412e-13	2.9801045656737e-11	19.263292804879	Not sig
REELD1	0.825175716134161	-1.393149377	2.99047171654097	0.00329844803414348	0.0120908519658278	-2.138828399	Not sig
CDK18	0.825149944928234	3.46290930317823	2.82059430309647	0.00549903169520574	0.0183293568718602	-3.058573227	Not sig
LINC01637	0.82484550908868	1.124392828	2.88380627927836	0.00455819519441542	0.0157022319397826	-2.666626223	Not sig
AC087286.2	0.824528327205653	0.698898114737619	5.90188907799581	2.6389062721391e-08	5.86719224665695e-07	8.71535921385446	Not sig
LINC02860	0.824330873411026	-0.672599625	3.60479931933848	0.000435041245630544	0.00229561859275492	-0.377306318	Not sig
SH2B3	0.82362026778997	7.15533078728947	10.132900734371	2.16950033868586e-18	7.39660931436092e-16	31.1521822886261	Not sig
LINC01730	0.821734835179116	-1.91491746	4.68937037639975	6.50045058017186e-06	6.69152774398768e-05	3.61389223095071	Not sig
PEAK3	0.821408559131997	3.69876259044193	4.95529499546019	2.07691701624983e-06	2.54841361607918e-05	4.32379983695009	Not sig
AC122718.1	0.820829014144443	1.66366587823099	5.98899778877788	1.72797067092196e-08	4.05280195297346e-07	9.08714086203667	Not sig
PTGDS	0.820037697752479	-0.662728546	2.45566608472605	0.0153025093591597	0.041625750261459	-3.580367548	Not sig
DPEP2	0.819984835878747	5.35582156246998	6.42950984564093	1.93233607950563e-09	5.77553783763349e-08	10.9351681360657	Not sig
IGKV2D-29	0.819566120433231	-0.571567885	2.37231258472325	0.0190542296318831	0.0496200518254113	-3.781393968	Not sig
GSTM5	0.818129429321773	-0.115717932	1.81387154120968	0.0718653598130662	0.142306434465624	-4.949667666	Not sig
CPNE3	0.817034336165264	6.05033639939898	4.50663559921875	1.39023841874047e-05	0.000128469785777078	2.27414821763582	Not sig
A3GALT2	0.81699759013549	-1.260309932	4.08269649185381	7.49445437678925e-05	0.000536423241781942	1.30169452370833	Not sig
MIR4432HG	0.81693548771327	-0.120535368	2.25796384240223	0.0255139834465473	0.0628642980159066	-4.082865925	Not sig
RBM38	0.81653516471934	4.87345193841363	4.9329215733883	2.28970696801371e-06	2.76515722101666e-05	4.10436549204276	Not sig
GCNT2P1	0.816507946673261	-2.035355664	2.59493422574238	0.0104810203005408	0.0308965433450069	-3.082721776	Not sig
DDIT4	0.81647544507813	2.75878941367801	2.62131494243416	0.00973944204582638	0.0291350118342642	-3.489191595	Not sig
CHRDL1	0.816285631687031	0.177866943410119	1.48441061443946	0.139975664592146	0.238116601746633	-5.505502476	Not sig
TBC1D8	0.815851569557471	4.82040009697998	5.11097215605383	1.04557054416728e-06	1.42191785281504e-05	4.86519744710059	Not sig
ABCD1	0.815416548460928	4.88273781877875	6.6062844729914	7.84824068858632e-10	2.59617680832303e-08	11.8533346943654	Not sig
AL139424.3	0.815391173655148	1.1005126997666	5.21415495783717	6.58662327800757e-07	9.48435007190278e-06	5.61706049365406	Not sig
CFAP97P1	0.815303465579874	-1.439031454	3.77528023620948	0.000236460370815841	0.00138112942429038	0.256901562168577	Not sig
AL445524.1	0.815238901424259	0.499309840592887	5.33273050992538	3.84618666277223e-07	5.96780958383372e-06	6.15732328375281	Not sig
PRSS36	0.814666711826075	1.29284415793734	3.91590676894962	0.000140888801512943	0.000902831668124433	0.523549230245523	Not sig
GALM	0.814418814574211	2.51619224720584	4.05662711010976	8.28153544570997e-05	0.000583042007982555	0.930885134560859	Not sig
TMOD1	0.814259359322421	1.70620534025725	3.22733146132401	0.00156024675692482	0.00658504833840735	-1.734685791	Not sig
PEBP1P3	0.813706456155185	0.951358781335027	4.80361814621138	4.00131774409123e-06	4.43405419002306e-05	3.90463659002074	Not sig
USP9Y	0.813584126884387	1.89485457791408	0.931421018798058	0.353258923853368	0.482166285317475	-6.304837905	Not sig
JAKMIP2	0.813245925216284	0.824272749753302	2.38135421204203	0.0186112644036131	0.0487465376991275	-3.891774828	Not sig
IGHV3-49	0.813197528575241	1.84618343712917	2.37471751616167	0.0189355073406777	0.0493844325796344	-3.985713923	Not sig
TSPO	0.813187931308351	5.8652006435751	4.9332039848261	2.28689358622309e-06	2.76448731343975e-05	4.02192859033085	Not sig
ARHGAP6	0.812823783057874	0.493314989451353	2.46380934454978	0.0149738244203923	0.0409317976534654	-3.677302659	Not sig
KIF26B	0.812288867002555	3.99374481223033	2.89684135564869	0.00438353694130355	0.0152269903201603	-2.920335883	Not sig
AC016292.2	0.811423644208082	-1.286460625	3.3486418750415	0.00104656500163034	0.0047276000507306	-1.116777711	Not sig
ADAMTSL4-AS2	0.810835987821389	1.60719762635632	4.66319061547255	7.25721300167616e-06	7.33784870169478e-05	3.30332353433519	Not sig
MTARC1	0.810807924381969	3.00750371600314	1.94266802132025	0.0540881169109987	0.113884656275962	-5.002370854	Not sig
LINC02352	0.810639335031724	0.883730137586764	5.33870533459146	3.74260850957993e-07	5.83537029974568e-06	6.16693034486587	Not sig
AC069368.2	0.81026910484517	0.877045537020537	5.85380931746028	3.32880970956387e-08	7.17356074232391e-07	8.48619870450131	Not sig
SCN3A	0.810096329006018	0.205506147148533	1.7918222367568	0.0753479838689708	0.147791930859658	-5.020183271	Not sig
C1QTNF7	0.809600682857234	-0.768401065	3.29719514568165	0.00124131139585949	0.00544846004289842	-1.327218149	Not sig
LINC00299	0.809426818544876	1.38082947932233	3.62190404787587	0.000409599068409669	0.002184522243286	-0.477099748	Not sig
ST3GAL5	0.80906874954763	4.80392333012189	4.82612165349083	3.63335998011286e-06	4.08924225072104e-05	3.66682793034864	Not sig
PLCD3	0.808944744583305	2.58017950204855	4.3455593141883	2.67200480007362e-05	0.000224484941194213	1.99456197285832	Not sig
LINC00598	0.808560085955725	-0.404061913	3.29026824609042	0.00126997804640851	0.00555139153536321	-1.385536398	Not sig
IFIT1	0.808474352586856	1.83233860952364	3.2677760211382	0.00136737737022584	0.00589607726717605	-1.623479509	Not sig
AC011472.2	0.808147066372955	0.812108998691977	3.22794876218428	0.00155712164195432	0.00657412567668156	-1.670459685	Not sig
KIAA0930	0.807824828171213	7.3842298214017	6.70372833640077	4.75217792377069e-10	1.64074137370921e-08	12.1997860666282	Not sig
BMF	0.807807296766176	5.08430333725508	6.48919435683132	1.4273984922238e-09	4.38960900642542e-08	11.2522076755728	Not sig
TBC1D27P	0.807503847695483	-0.293100165	3.54196734250376	0.000541883912708078	0.00274259486167655	-0.615891156	Not sig
DDR1	0.807104609108895	1.3480311553018	2.78385600400982	0.00612412443105266	0.0199936572349611	-2.947833284	Not sig
AP5B1	0.807093931157628	7.07286115329649	4.65318431339473	7.56839274839111e-06	7.60224399211596e-05	2.80013178098889	Not sig
TMEM86A	0.807045158287827	0.354007815787449	3.36874558649354	0.000978542184477599	0.00447148294452625	-1.213011344	Not sig
SLC18B1	0.807037307930934	1.9812563528066	3.74380422908431	0.000265030801060884	0.00151865378725875	-0.115285307	Not sig
CYP2S1	0.806459318404985	1.5081194813426	1.59953454522489	0.111983924001304	0.200282465330846	-5.441683339	Not sig
TIMP4	0.806103924340815	-1.665708589	2.01469976353344	0.0458747432851379	0.100086260327709	-4.381494053	Not sig
AC138150.2	0.806034411033212	-0.863237275	4.81286227459787	3.84599328607021e-06	4.29498492927522e-05	4.04835722748358	Not sig
LTB	0.805761730732089	3.05805294666072	3.93619266044409	0.00013060531812354	0.000847359550051986	0.449101794637341	Not sig
WLS	0.805273761179404	-1.055590734	1.84290129391798	0.0674845033603602	0.135594940306842	-4.780687369	Not sig
NKG7	0.805081613373878	5.48518452048244	4.32237972813747	2.9315483130362e-05	0.000241458180197891	1.60237186524499	Not sig
TMEM120A	0.804665482049555	3.25581399336099	6.5149108068314	1.2522331162261e-09	3.92489301563363e-08	11.5364115498857	Not sig
ZGLP1	0.804592143237093	-0.11070064	5.91800885456988	2.4406504433883e-08	5.48619671292032e-07	8.81805649182281	Not sig
MECOM	0.803854499477029	-0.870992701	1.54125371953829	0.125540062678157	0.218943801246695	-5.296906915	Not sig
LYPD3	0.803624051480053	-1.411399498	3.92248758972417	0.000137471150952387	0.000885800553872989	0.753540808038984	Not sig
LTA4H	0.80260811994805	7.22688886226922	6.95348046177285	1.29343066935877e-10	5.10675634761827e-09	13.4828075704355	Not sig
AL391832.2	0.802168718827556	2.2755216682838	3.34174975044243	0.0010708857955964	0.00481613327032964	-1.436155799	Not sig
AL109935.1	0.802033978333694	-0.64707961	4.50259191638297	1.41350321230476e-05	0.000130275395835875	2.80933224173234	Not sig
PLP2	0.801342328294368	6.73488350577388	5.29196936062942	4.63127593165098e-07	6.95942317562211e-06	5.51445268400596	Not sig
AL391832.3	0.800670484316161	0.576576837488068	3.64055513301517	0.00038346061085713	0.00206256477547169	-0.364400009	Not sig
PRUNE2	0.800452108434858	2.82425128273611	3.55656803450041	0.000515050992645782	0.0026321363776568	-0.811102247	Not sig
AL603783.1	0.800427644847229	-0.427271785	1.88809886135625	0.0611074146834024	0.125301424362122	-4.782014922	Not sig
AL033519.2	0.800313057161643	0.263089819867379	4.29964964510873	3.20947898724454e-05	0.000260926058215739	1.97342621379485	Not sig
IGLV4-69	0.800277168599713	1.21844374015949	2.45068870077465	0.0155065579901802	0.0420825978981841	-3.761460557	Not sig
RN7SL600P	0.800251148274587	2.19923184065109	4.57515096547277	1.04789032283747e-05	0.000100672320301171	2.91433641292871	Not sig
ZDHHC7	0.799895277692501	6.14926846279747	10.0889541350962	2.80779960668497e-18	9.28812521243804e-16	30.9274587429384	Not sig
NEK6	0.799797627231753	6.06823422960723	5.82439342537871	3.83508471059418e-08	8.08604983898664e-07	7.97205890779022	Not sig
RPH3AL	0.79975729799768	2.07502378540026	4.19386370154585	4.87136439990256e-05	0.000372411396456011	1.46789430871865	Not sig
PPP1R18	0.798994797282863	7.12961144336322	7.30028332951219	2.05132540536597e-11	9.98298103339036e-10	15.2958413744102	Not sig
NPC2	0.798924457307597	5.45505438971921	6.55742656088513	1.00795450657268e-09	3.24654189031481e-08	11.5640392634574	Not sig
RPL7L1P3	0.798484520772967	-0.845435656	5.42245436474931	2.54775806881159e-07	4.17167690745411e-06	6.61259129247202	Not sig
LYNX1	0.798088294645476	-0.923655509	2.49066654542986	0.0139339037415503	0.038637067250726	-3.467104607	Not sig
PEA15	0.797196427788276	5.43638004092328	7.7699028729108	1.60095667638711e-12	1.06080525432131e-10	17.8870512408639	Not sig
AC012459.1	0.79708238372845	-0.485746716	2.93379461510621	0.00392119713907189	0.0138950470132225	-2.39740134	Not sig
AL031280.1	0.796489946380016	-0.735120107	3.75292654729204	0.000256430432475725	0.00147663151177917	0.115564422224473	Not sig
AC078962.3	0.79620067684471	0.365923139104746	5.57524793109661	1.25176444883011e-07	2.24977547304789e-06	7.23560688588455	Not sig
BMPR2	0.795880498593539	4.40275766238046	3.18412211115092	0.00179408325883842	0.00736621336684093	-2.154366017	Not sig
NUDT16	0.795650643994303	5.31553741486977	5.7825617067152	4.68723005535808e-08	9.64071005389039e-07	7.82932847538431	Not sig
AC006947.1	0.795534507105949	-1.954392237	2.8172020126799	0.00555421090527819	0.0184881056228318	-2.537446513	Not sig
SIRPB3P	0.794775801285376	-1.621543404	2.10738529403531	0.0368891106933329	0.0842123044541729	-4.207073592	Not sig
RN7SL473P	0.794579903075244	1.59054698286377	4.53219007083652	1.25153036937853e-05	0.000117380122268264	2.78700134451021	Not sig
BTG2	0.794172311505373	6.5397040066607	5.28237422004226	4.83766932431171e-07	7.242893418338e-06	5.48245637881963	Not sig
AC022182.2	0.79380826930252	-0.746559794	3.24541591616876	0.00147107163253051	0.00626812227897554	-1.484059335	Not sig
MFAP3L	0.793479746403374	0.668088140716407	2.4095542339908	0.0172876458387543	0.0459333857035565	-3.816126757	Not sig
MMP9	0.793094842836787	0.173050502815026	1.7672699300891	0.0793886295079816	0.153649135177568	-5.05997786	Not sig
SHKBP1	0.793029486908169	6.92774412824676	7.99153370075083	4.7082556045776e-13	3.50314252110806e-11	19.0192907533322	Not sig
NAMPTP1	0.793001360549533	0.636972101477022	2.95024512975249	0.00373014869781406	0.0133670487445162	-2.452031538	Not sig
LINC02384	0.792831146826274	2.58830934799046	3.09235324850988	0.00240256259811549	0.00932422978587246	-2.207841968	Not sig
AP000866.5	0.791531413006604	-1.343228423	3.33140784571877	0.00110837336813889	0.00495468803481957	-1.162829218	Not sig
JHY	0.791343478847588	1.83500220461374	2.94228233391439	0.00382153064380625	0.0136207409187148	-2.560855061	Not sig
UACA	0.791162653021103	2.44844539844647	2.84784692097193	0.00507356530820963	0.0171347834102046	-2.872454909	Not sig
AL022098.1	0.790572599168405	3.19739219772072	3.87808370711003	0.000162154523960692	0.0010167470778775	0.230637949838409	Not sig
MMEL1	0.790322619146471	-1.833846496	2.34579868761357	0.0204073678668673	0.052479457717517	-3.680476728	Not sig
RBMS3	0.789852914731255	-0.735104925	2.22314994463042	0.0278285415688023	0.0674403394775478	-4.08591541	Not sig
AC091825.3	0.78964763994138	0.749970532371919	3.99373483892596	0.000105183659715001	0.000710483114283533	0.829848381929073	Not sig
AC068987.2	0.789582260766056	-1.226502426	2.56199768380191	0.0114779584794771	0.0331292037217307	-3.26071556	Not sig
DACT1	0.789171925951476	0.464752048375831	3.65526014319718	0.000363971813025135	0.00197816740920122	-0.308712964	Not sig
GPX1P1	0.788792906883027	-0.197939235	5.83482311825327	3.64749011967325e-08	7.75883222283515e-07	8.43691310558401	Not sig
AC246787.2	0.788230262440762	1.80059440908993	1.78351373344698	0.0766959109806239	0.149727985078132	-5.164130963	Not sig
AC104365.1	0.788201412535413	-0.562343586	3.79007605744988	0.000224063400450016	0.00132133172238399	0.22420700861379	Not sig
IGHV3-33	0.787962620687077	1.7642506784771	2.31548419333106	0.0220576734883061	0.0558718141341004	-4.111240486	Not sig
AC091564.1	0.787668231711329	-1.542940361	3.7266096350322	0.000281989921480631	0.00159824757766251	0.104342043109944	Not sig
TDRD7	0.787547522058253	4.81030232179931	6.16563748370527	7.24827478265539e-09	1.85016181860919e-07	9.68974675617224	Not sig
GPR137B	0.786985345361824	2.53803877475786	4.87115956669897	2.9928552809273e-06	3.48203918354655e-05	4.08283359329405	Not sig
CHST7	0.786935694344405	1.30547634688379	5.11582967985174	1.02320074765613e-06	1.39459527293287e-05	5.18653368181459	Not sig
AC233723.2	0.786765597179095	-0.226419367	5.03620519554361	1.45620803541543e-06	1.88307007390038e-05	4.92665041105757	Not sig
TMEM273	0.785754566118125	2.37857185108283	2.39270901995727	0.018067889603133	0.0476190686848656	-3.994520418	Not sig
CAMK1D	0.785409375145388	5.41435302678904	3.4985677972451	0.000629624612466399	0.00310487125071817	-1.291429264	Not sig
MYO1C	0.783775558221923	3.53315954200732	3.60799986877787	0.000430169970820199	0.00227580088949809	-0.721822416	Not sig
CFD	0.782966716273393	6.40593834653957	2.13888672516188	0.0342015469990974	0.0792746585541999	-4.985293698	Not sig
GPSM3	0.782877057587729	6.61828814431364	8.58377848646341	1.69429232037365e-14	1.752335329776e-12	22.3100290211395	Not sig
AC004263.2	0.78275375303189	3.57191778336351	5.96576422394125	1.93519919533356e-08	4.47592413139419e-07	8.8516778767939	Not sig
RTL3	0.782550551192506	-1.85735703	2.33897353526493	0.0207691207513535	0.0532363672117678	-3.692709882	Not sig
SCAMP5	0.782278887577407	3.03180107846865	3.85507908768361	0.000176546301221164	0.00108858360392768	0.16843081793674	Not sig
MPP3	0.782128165088865	0.747302992956435	2.02308444236204	0.0449915541013401	0.0985899429636295	-4.640415426	Not sig
GP9	0.782088488085656	-0.532588119	2.33905588061381	0.0207647227476641	0.0532306679380113	-3.860963095	Not sig
MAP3K6	0.781883019414384	3.96083670721436	4.54126714780477	1.20555178777553e-05	0.000113809109961269	2.60996322665664	Not sig
IL6ST	0.781824419376885	6.02413993989393	4.66810259479974	7.1090202357811e-06	7.20885279004497e-05	2.91931213677038	Not sig
FN1	0.781570428907839	4.3132410210945	3.15277069485177	0.00198369919453921	0.00798011053132707	-2.236005655	Not sig
RTL5	0.781488879388938	3.02303216767669	3.14774100119069	0.0020157963900908	0.00808001962224215	-2.093522364	Not sig
KLF11	0.780955326711727	4.48263710308797	2.91562091832916	0.00414267343062825	0.0145396004751007	-2.931094445	Not sig
RTL8A	0.780636345057533	2.29243536092348	2.18181144139996	0.0308127304356209	0.0729886615379875	-4.447871638	Not sig
LIPC	0.779826358783095	-0.079793674	2.32315382615643	0.0216294157918906	0.0549638190770984	-3.94578098	Not sig
PAWR	0.779587324090552	1.61055810174666	1.72214494651891	0.0872788818143098	0.165120932678916	-5.252145551	Not sig
AC097634.3	0.779495178749571	-0.737327122	4.14358595136014	5.92507715848301e-05	0.000438584710500471	1.47549088272443	Not sig
GGT7	0.779340996963922	3.04432546100142	4.15832072182793	5.59555951253022e-05	0.000418751761868625	1.25032811720352	Not sig
AF127577.6	0.779227270162395	0.619078493431485	2.03051352735565	0.0442211716074369	0.097232557242293	-4.616129717	Not sig
MIR635	0.779086668685415	-1.415288409	4.10120422745282	6.97963563573283e-05	0.000505038429580561	1.37987765145783	Not sig
AC009084.2	0.778352981553576	-1.054407628	3.10647113342333	0.00229793783889488	0.00900740117827187	-1.85346498	Not sig
LINC02870	0.77814034041283	0.648415760798849	3.681541671	0.000331450998340037	0.00182656213155465	-0.233974395	Not sig
ORM2	0.778011574240438	0.0918569052773325	4.63164395652334	8.2826282032356e-06	8.24188844662619e-05	3.26104338546368	Not sig
ITPRIPL2	0.777646229498522	4.41094808293809	3.32390697248464	0.00113632632205576	0.00505655917789546	-1.73345601	Not sig
KIF16B	0.777335532410646	3.70823603049951	2.83763008877665	0.0052294146845019	0.0175674919614819	-3.044038351	Not sig
NAGK	0.776296522892614	6.73968764208024	9.38762810035987	1.68050969878514e-16	3.00954201799473e-14	26.8620950154966	Not sig
FTH1P5	0.77623402211904	-2.028430397	4.21607865855612	4.46530378027403e-05	0.000346507823154399	1.83512768364339	Not sig
SNX18	0.776003407546768	5.19162512017619	7.36351354414597	1.46043210400629e-11	7.40163922856521e-10	15.7313577813453	Not sig
SERPINF2	0.775282170562724	1.45807354926679	4.38854361263423	2.24799473521069e-05	0.000194722799445232	2.24043437581439	Not sig
AP000763.3	0.775222517352912	0.407516161122054	5.29479271114252	4.57219742296535e-07	6.88755819795501e-06	5.9961364655217	Not sig
SLC16A13	0.775100706218378	2.1395539826343	5.90815271840895	2.56006124342244e-08	5.72308120344639e-07	8.68502887470482	Not sig
SLC35G1	0.774855544878134	0.0111267865461982	1.98813417110567	0.0487710870765478	0.104883309007038	-4.644366317	Not sig
RPS18P1	0.774610948776684	-1.658305371	4.32980969724572	2.84582409764439e-05	0.000235905614921223	2.22869952867433	Not sig
TGM2	0.774252568047197	2.2633471424047	2.40866717952514	0.0173279753892688	0.0460205608716406	-3.946573769	Not sig
FTL	0.772810506545772	9.61639840828209	6.05221259118407	1.26817835222399e-08	3.0705972190001e-07	8.91650935093679	Not sig
SLC31A1	0.772717547391016	4.74766911196959	7.32387976682893	1.80730218159114e-11	8.88372492031515e-10	15.5554315477283	Not sig
AL023653.1	0.772572023842637	0.53973236045963	5.47908484285753	1.96043713829131e-07	3.323375395307e-06	6.79941224903317	Not sig
PLCL2	0.77253171905567	4.96929342176327	5.8958708190861	2.71690393337361e-08	5.99703258656921e-07	8.38884794338245	Not sig
MEF2C-AS2	0.77209213498982	2.15982999540664	3.44728743933762	0.000750493479808217	0.0035916578479424	-1.097543394	Not sig
AC010889.1	0.771985207350821	-0.425540689	0.966239133955428	0.33561114924001	0.463898107244789	-6.056659607	Not sig
ITPRIP-AS1	0.771109394238718	0.644927524804379	4.94062337545074	2.21417198170051e-06	2.68852757639121e-05	4.48216300943158	Not sig
FCRLB	0.770412912296786	-0.350416833	3.47406172276034	0.000684902337064048	0.00333447181960836	-0.826547267	Not sig
SH3TC2-DT	0.770398018444265	-1.503256107	2.05731142793701	0.0415351149375881	0.0926987387721409	-4.321715659	Not sig
FYN	0.770267461393812	5.74234040128483	5.16126104245847	8.35312491653306e-07	1.16510623835791e-05	5.00285015769542	Not sig
AC012181.2	0.770225239343258	-0.685523199	5.25371960913297	5.50884997255958e-07	8.1137869120509e-06	5.87399659414472	Not sig
BX284668.5	0.770086023706724	-1.360945372	3.30448086809509	0.00121181229444134	0.00533620312207765	-1.241908591	Not sig
PELI3	0.769741664254099	2.02025041156813	4.553561373	1.14586821617002e-05	0.000108888618259418	2.84245332885473	Not sig
RPL35AP32	0.769031351205081	1.26656910580363	5.78710291274636	4.58641394184661e-08	9.46634290745896e-07	8.16391890021537	Not sig
PBX3	0.768584534388175	5.44385602097246	2.46047365705658	0.0151076943431187	0.0412240831373541	-4.198675109	Not sig
RNPEPL1	0.768425085766057	6.79831007435405	7.50955504179146	6.6334963296597e-12	3.64901925064584e-10	16.4196191199417	Not sig
SH3BP1	0.76802769963435	3.65715918243099	6.82390743907658	2.54757402981685e-10	9.36367337475774e-09	13.0563244732432	Not sig
KLRF1	0.767688882540431	1.14497210186078	3.3991100214666	0.000883603627536617	0.00411055362950757	-1.172567423	Not sig
PLCB2	0.767425410398055	8.29721508687279	5.47854397186782	1.96536468296698e-07	3.32942298092378e-06	6.28107881117192	Not sig
MME	0.767142045527515	0.0924414768669902	1.92747282316282	0.0559707987133262	0.117043326644756	-4.767260742	Not sig
PLB1	0.765808869049249	4.73618498455385	4.04613761741752	8.62000676656024e-05	0.000603400473659217	0.64860142636555	Not sig
DPYSL3	0.765778208907155	2.15099832290893	1.90013689600678	0.0594966427257244	0.122769815163366	-4.98846233	Not sig
SIMC1	0.76573349865372	4.14607013210181	3.20518344064566	0.00167631140967287	0.00697271486786445	-2.060225174	Not sig
FTH1P20	0.765438874808712	-0.435862703	4.51493059997528	1.34366412063708e-05	0.000124683677062453	2.84097930491481	Not sig
SLCO2B1	0.765298898469374	-0.615837008	2.0345886388263	0.0438033901128036	0.0964872839531467	-4.483440178	Not sig
ADD3	0.765201875599898	7.16317790699555	6.69378561185236	5.0025706635215e-10	1.71269828352927e-08	12.1582687639794	Not sig
SIPA1	0.764988881410087	7.25388797372228	7.02899182559681	8.6905819835418e-11	3.64275267765616e-09	13.8720728920635	Not sig
IGHV4-55	0.764869798988167	-1.16102199	2.19940250413521	0.0295104808255034	0.070600768190725	-4.080875336	Not sig
IGHV2-26	0.764181129663041	0.133934110754167	2.2248974947311	0.027708136724366	0.067245760109153	-4.179804345	Not sig
KLRC1	0.764175718239647	-1.488036275	2.8184281114613	0.00553420908466748	0.0184290442366447	-2.588119481	Not sig
ULK2	0.763741528982772	4.15575412199805	3.71253710485096	0.000296629459084392	0.00167039165606783	-0.449172838	Not sig
TNFAIP8L2	0.76369897328825	4.25186934367764	6.3341857211354	3.12540248797598e-09	8.80399626043314e-08	10.560874543092	Not sig
IGKV2-30	0.763526636709567	0.375537394582889	2.45608739828479	0.0152853477271666	0.0415836882655379	-3.686390619	Not sig
SQOR	0.763521580045715	4.22974715604838	5.70822572659834	6.68188317981941e-08	1.31749601835172e-06	7.5859267590683	Not sig
IGLV3-1	0.763244054028262	3.32636927582095	2.30127006655955	0.0228711097870059	0.0575102102183994	-4.307234066	Not sig
GRK5	0.76295410456753	2.85764823824205	3.84209553410967	0.000185196598210252	0.00113109469251217	0.141410977840056	Not sig
ABR	0.762818715730637	6.96936675570028	5.01944986038328	1.56777435248429e-06	2.00104884414106e-05	4.32245947426608	Not sig
FAM30A	0.762482509159067	6.75995252638833	1.97546623903928	0.0502059848643779	0.107382464263443	-5.333614255	Not sig
AC004491.1	0.762237289101003	1.74614555241344	4.582703919	1.01556275108839e-05	9.80282357409022e-05	2.97556600710645	Not sig
WAS	0.761890385089305	6.84387331856625	8.37349526408574	5.56246316955515e-14	5.15770969422502e-12	21.1284043309649	Not sig
RNF175	0.76130478616411	2.82859475874171	3.00699984834555	0.00313479815151989	0.0115934014127595	-2.475628814	Not sig
CLEC2B	0.760757126212519	4.77416571903507	3.34758119741649	0.00105027395930105	0.00474172929725755	-1.703261067	Not sig
U52111.1	0.760391928237072	0.535387150289406	5.30278509329952	4.40891312583618e-07	6.67444554157971e-06	6.02514887748055	Not sig
SNX21	0.760282604599691	2.28187508086415	8.02940742367724	3.81518532187014e-13	2.89139075833e-11	19.4633751620648	Not sig
RHOQP2	0.75992128240571	-1.900685631	5.42328762797995	2.53798299002182e-07	4.15845285225864e-06	6.64236296073261	Not sig
ABCF2P2	0.759375636947842	-2.528404191	1.89025229613473	0.0608166174636305	0.124788766042935	-4.498638457	Not sig
LRP2BP	0.759250854231523	0.441041396647871	3.65609931469402	0.000362888369811069	0.00197359351357591	-0.304489412	Not sig
AL133342.1	0.759139211731416	0.134488600690618	4.88661160846544	2.79946395028278e-06	3.28042498989815e-05	4.28553490799125	Not sig
BIN2	0.758910660580329	7.65618691872348	7.40027242924539	1.19802359466545e-11	6.16473153756403e-10	15.8050398112331	Not sig
BCL2L14	0.758302762093388	-2.006480202	1.90883275230347	0.0583553590908282	0.120893774135442	-4.533164463	Not sig
CCDC153	0.757873286768602	0.397089481283175	5.70657625934683	6.73446207449515e-08	1.32305695924211e-06	7.82743410448296	Not sig
EVI2A	0.757158672383271	5.29279950304216	5.31133360799567	4.24056083114722e-07	6.47258394566322e-06	5.69345056560164	Not sig
SSPOP	0.757126238533537	3.15328967959988	3.53777074072987	0.00054983664028167	0.00277285766737845	-0.907196085	Not sig
MICE	0.757082153656008	-0.687018494	3.11134755965041	0.00226279100965733	0.0089038516517283	-1.880683613	Not sig
VWA5A	0.756823543130227	3.17816806729419	3.30514505215945	0.00120915589548374	0.00532833972377076	-1.64071122	Not sig
HS1BP3-IT1	0.756752481269197	-1.639859978	3.63377750065915	0.000392771305578934	0.00210708936867559	-0.190026345	Not sig
FUCA1	0.756607778262831	3.95786210351015	5.60017173420068	1.11354007855037e-07	2.03724570873203e-06	7.11885845697243	Not sig
AL391863.2	0.756569687906865	-0.112302208	2.76993991671673	0.00637732805128636	0.0206577495523937	-2.87125817	Not sig
DENND6B	0.756203276523146	4.29209102529181	5.0578491131545	1.32345975009415e-06	1.72599740130819e-05	4.69258524860201	Not sig
AC109597.2	0.756114332716751	1.57184854335391	5.24529864683029	5.72278730992683e-07	8.38348956072405e-06	5.72877148002506	Not sig
MPZL3	0.75566663817464	2.77332324264507	5.54452929579076	1.44535314246656e-07	2.55641615422247e-06	6.97414379799463	Not sig
IGHV1-69	0.755619058746834	0.410198638657345	1.90821607540335	0.0584356844727465	0.12103969539756	-4.831280653	Not sig
TNFSF9	0.755500555333752	0.846732482410054	2.57297491151592	0.0111366209312271	0.0323605027448628	-3.443799169	Not sig
AC010186.2	0.755327582168389	2.17851993861014	5.30288376935145	4.4069331436578e-07	6.67444554157971e-06	5.94400204800855	Not sig
GOLGA6L7	0.755213753132354	-1.132696548	1.51165835105884	0.132902454808449	0.228768665442375	-5.30445779	Not sig
TTYH2	0.755202380525644	4.50654390749282	5.80104224826234	4.29004507520288e-08	8.8921264518113e-07	7.98814333972425	Not sig
KHDRBS2	0.754962723145843	-1.410189945	2.22424026324156	0.0277533660797944	0.0672981325673389	-3.996181977	Not sig
SNX9	0.754764842032108	3.5378525657219	3.26110292705312	0.00139758731519847	0.00600518516565622	-1.816652369	Not sig
AC009951.4	0.754688141415811	3.87951247955385	3.38316758932288	0.000932317787567876	0.00429704414859273	-1.484110688	Not sig
GPCPD1	0.754576123043901	7.39142239928132	9.08637138117279	9.57774573480529e-16	1.35522334012889e-13	25.1207084445487	Not sig
CDC42SE1	0.754562934890215	7.26815157027713	8.5483114080688	2.07168459667908e-14	2.11303196842113e-12	22.0878902992867	Not sig
C11orf21	0.75436538615743	6.37533342777268	3.52083630427228	0.000583058164552213	0.00291517173408367	-1.291195916	Not sig
AOX1	0.754260144186088	-0.07374772	2.26615715403776	0.0249943855212332	0.0618267545649016	-4.070972734	Not sig
TREML1	0.754144790784418	0.0361914464530143	2.65412940309493	0.00888314248894468	0.0270696433445633	-3.179771818	Not sig
AC244102.3	0.753197245722416	2.62083953641861	1.14801996968598	0.252942231731263	0.375190746564235	-6.15787436	Not sig
TRPM2	0.752814933620758	5.84599482070365	3.72703419582901	0.000281559071255235	0.00159691485293255	-0.572117988	Not sig
BATF3	0.752709331357081	-0.857195094	3.36354811810373	0.000995720278525558	0.00453389819531755	-1.117329927	Not sig
AL139246.5	0.752074501543673	-0.703875021	4.68612698240586	6.58988922777385e-06	6.75801836642966e-05	3.53044751201296	Not sig
SERTAD1	0.751663690983621	2.20038360105656	6.04894945183513	1.2886478490374e-08	3.11399908159787e-07	9.34435061311342	Not sig
AC005300.1	0.751092471560795	-1.407117691	4.90206338729356	2.61821995499815e-06	3.10219778695061e-05	4.44046918204894	Not sig
PSRC1	0.750208578984763	2.4323608686369	3.60891307060458	0.000428789534151055	0.00226944394735294	-0.60228248	Not sig
SLC30A1	0.749830032751125	4.81383452679838	6.62303846114294	7.20143992570799e-10	2.39516369485606e-08	11.9426657227043	Not sig
MTND5P14	0.749742410073091	2.0243640544416	4.68405551654717	6.64763266934695e-06	6.80583020129419e-05	3.35992782711453	Not sig
AC010654.1	0.749518436511195	-1.16554674	5.29511943166646	4.56540842729489e-07	6.88156606476303e-06	6.07367491099424	Not sig
IGKV1-27	0.749499852676229	1.39252886888476	2.24828893338831	0.0261396831200967	0.0641091376712602	-4.227772528	Not sig
H3C6	0.749479925412369	-0.273541234	2.31954590134844	0.0218299555878301	0.0553929182994188	-3.933645553	Not sig
FRAT2	0.749274916784428	4.74978751477499	5.72212644003791	6.25445777724675e-08	1.24452067124864e-06	7.59839372450256	Not sig
AL162586.2	0.74852369422168	2.42870281785099	3.95505802576077	0.0001216868138609	0.00079901741867336	0.576470103725875	Not sig
TMSB4X	0.74837279363039	9.03053954763901	6.24900858371027	4.78807648587454e-09	1.29225274859672e-07	9.88305120327504	Not sig
NBEAL2	0.748345947223541	8.83792260347154	5.87367320294888	3.02462941358952e-08	6.57547987702113e-07	8.08710500716367	Not sig
IGHV3-7	0.748014085886462	3.03560846680709	2.42531127432421	0.0165849974578754	0.0443747024561518	-3.991404746	Not sig
MUC12	0.747699689111434	-1.5536349	3.00393165318459	0.00316460000348277	0.0116701180303186	-2.084298177	Not sig
PTPRC	0.747641654185388	9.0718410051163	7.53219965789795	5.86627923728372e-12	3.28605605147524e-10	16.4669813210897	Not sig
DNMBP-AS1	0.74746105200824	-0.636867976	4.00175302840507	0.00010204052965358	0.000691925242490298	0.960297452173287	Not sig
TGFB1	0.747435668785314	7.8494390076566	6.94533698816078	1.34995066292785e-10	5.31277207038759e-09	13.4174341038906	Not sig
TICAM1	0.747134154307363	4.4722059633681	7.56468447802938	4.91675632699886e-12	2.85206820209965e-10	16.8527291399297	Not sig
IGKV5-2	0.746939144527844	-0.745669909	2.43172535003706	0.0163063151881319	0.0437629963260914	-3.626490684	Not sig
KLHL2	0.746742927606716	4.71575551365917	6.32122241971841	3.33566715244566e-09	9.32120961469377e-08	10.4544337938681	Not sig
AP002498.1	0.746358872455048	-0.4321146	4.89205504155308	2.73426776716155e-06	3.2194391857791e-05	4.3423201386569	Not sig
TSPAN14	0.746003290730996	6.98573103815167	5.81170299788652	4.0761281023376e-08	8.49910901338348e-07	7.8642034831576	Not sig
AL357033.4	0.74597928719988	0.936988628892508	5.38884205825382	2.97423380575569e-07	4.78992847208205e-06	6.3843666904235	Not sig
NAAA	0.745825710077213	5.34516173156878	5.62540538461985	9.88836764277342e-08	1.83515808587908e-06	7.10091552376887	Not sig
PTGIR	0.745758741467451	2.70808117449356	2.37390345987343	0.0189756207829367	0.0494627005798645	-4.072053191	Not sig
LINC01504	0.745528905500392	2.58517747490903	4.14644748593054	5.85966406920997e-05	0.000434662778030881	1.25094914012622	Not sig
VASP	0.745304093188457	6.72088340025632	7.01988070897712	9.11862722760749e-11	3.80263843108354e-09	13.8472711146771	Not sig
AL359762.1	0.745166187239892	0.884250689069983	4.90699491425724	2.56280993121934e-06	3.04391190229589e-05	4.33147581454959	Not sig
RPL3P6	0.744719221595847	2.44960039275152	6.59611357189691	8.26848958074903e-10	2.7241501540667e-08	11.9895131961086	Not sig
S1PR5	0.744267145914284	0.789537107511946	2.90912739091833	0.00422455030798958	0.0147732524270396	-2.575156648	Not sig
SERTAD3	0.743795518951485	3.16794657140874	7.29309489181528	2.13194756207808e-11	1.02934801522898e-09	15.5087396031677	Not sig
NLRP7	0.743752434044677	-0.943630169	2.89125572523379	0.004457614623541	0.01544292850745	-2.460488889	Not sig
DAPK2	0.743330101836669	1.996676296	3.54357428567537	0.000538867472154251	0.00273077247194685	-0.776889626	Not sig
AC104118.1	0.743092744564545	1.57370713787695	6.26118045119853	4.50574491557956e-09	1.22824197982708e-07	10.3871407562232	Not sig
ALDH3A2	0.743084270897911	5.19231990169353	4.32760419103068	2.87101576221713e-05	0.000237591598523709	1.64764240364879	Not sig
IGHV4-34	0.742844698700749	2.39842772895452	2.54417585974282	0.0120521527691898	0.034466151300194	-3.640562252	Not sig
AL132642.1	0.7427475075644	-2.284926812	3.07881882433234	0.00250698555280351	0.0096507019245694	-1.799912726	Not sig
B4GALT1	0.74264121722077	6.53809774275472	9.34480182331612	2.15379712184666e-16	3.71287322152708e-14	26.6237279785552	Not sig
IGLV2-23	0.742259309684421	2.90371780804757	2.2773789797338	0.0242977681321072	0.0604149381519404	-4.309123473	Not sig
CCDC149	0.74208130058024	3.12614785378096	2.68501742196406	0.0081398508228853	0.025192716291074	-3.370994479	Not sig
MAP3K14	0.742079762625303	4.63012366560352	7.94757990970424	6.00736758497707e-13	4.40282488361239e-11	18.904004415104	Not sig
PYCARD	0.741942054181742	4.43826686142764	5.42432102629772	2.52591096697766e-07	4.14422081505671e-06	6.27604195622702	Not sig
MORC4	0.741715138599891	0.372013040626888	2.83937637614414	0.00520247048927853	0.0174957102771053	-2.731942263	Not sig
SELL	0.741530309559102	8.01456686229581	3.00461918673299	0.00315789927968047	0.0116554705346777	-2.939746657	Not sig
AL035446.2	0.741366433412913	-2.326869419	1.74850054899811	0.0825962761855696	0.158270827373626	-4.768475646	Not sig
CRYBG2	0.740131092091752	-0.09703062	3.02758326656234	0.00294146193898887	0.0109997016199982	-2.178945111	Not sig
GCOM1	0.740009828122743	-1.809793033	1.88685131338216	0.061276414010468	0.125584840803939	-4.599352552	Not sig
AC020916.1	0.739305093093417	7.59871635422144	3.81873110166127	0.000201786887893765	0.00121394476007655	-0.356571763	Not sig
IGLV6-57	0.738956190708434	2.03372375010733	2.31787470835112	0.0219233987145307	0.0555913548012717	-4.129696824	Not sig
POU2AF1	0.738935424635548	3.07955764789842	3.34262521081725	0.00106776744748484	0.004804757232901	-1.514796976	Not sig
ALDH3B1	0.738920939272226	6.20444798090705	3.85853545409237	0.00017430905312843	0.00107676581967491	-0.144568622	Not sig
FTH1P23	0.738754247386732	-0.39426232	4.68002260505773	6.7614593743425e-06	6.90215863321644e-05	3.48458072431335	Not sig
PKM	0.738608395182198	9.1615876685757	5.89293980876726	2.75570467946192e-08	6.05537655732033e-07	8.16931241650673	Not sig
AATBC	0.738574966265443	3.98589510253419	4.69009797753467	6.48054832654344e-06	6.67665582851249e-05	3.20053704520455	Not sig
AGPAT3	0.738459028244479	6.33889338685918	5.1493986907239	8.80849368147689e-07	1.22235327000495e-05	4.91313395858402	Not sig
AL035106.1	0.738371326628167	1.92208447061491	5.18157364048861	7.62603892653242e-07	1.07533298895499e-05	5.43430839300915	Not sig
WARS1	0.73822036593128	6.63037987248014	5.95608706213796	2.02853866617426e-08	4.65821744927578e-07	8.56150830436716	Not sig
LTB4R	0.738213496231653	6.126004445	5.40336802078554	2.78199861063367e-07	4.51295851489076e-06	6.04220863057303	Not sig
OCEL1	0.737900960859132	2.81914117377617	6.58088825833419	8.93936128235936e-10	2.92158377611315e-08	11.8931377425777	Not sig
VEGFC	0.73787568884318	-1.456355083	2.19009798278914	0.0301931983066259	0.0718548805510301	-4.06154445	Not sig
ADAMTSL4	0.737683977604168	5.88309196621935	3.58387755940714	0.000468189660140225	0.0024358798492184	-1.052595854	Not sig
SLC35F6	0.737109512124243	4.7561626902272	6.4159968749542	2.06909262164725e-09	6.12446412156023e-08	10.916696568126	Not sig
JAK2	0.736871127886689	6.63547876754352	7.69547176711678	2.40812284804521e-12	1.51928967003347e-10	17.4235827494275	Not sig
DESI1	0.736606993120184	5.17586846073621	7.51012088631917	6.61316558206906e-12	3.64602883521325e-10	16.509839110536	Not sig
CCND3	0.73643598335537	7.33054722559044	6.38546220912558	2.41418567552045e-09	6.9764797382742e-08	10.6094997159865	Not sig
FNIP2	0.736242611444762	4.95513030298872	5.36575505949769	3.30673861897435e-07	5.24599187646618e-06	5.96416376328844	Not sig
SRGAP2-AS1	0.736191121172198	-0.773789236	4.11196011519924	6.69617009940208e-05	0.000487119012966608	1.36424521428118	Not sig
IGHV5-51	0.736032442367074	3.39182452033093	2.36313866402941	0.0195131738331896	0.0506099927477132	-4.177073856	Not sig
HIPK4	0.735784116993074	-0.57576538	4.32390697520805	2.91372737811166e-05	0.000240313788708879	2.12486041370485	Not sig
NEGR1	0.735722334468335	3.70299530343278	1.65285335275825	0.100629103214804	0.184295961214664	-5.598647694	Not sig
PTCRA	0.735505958333597	-1.742366119	2.05541723810931	0.0417202807020265	0.0930119081334159	-4.293888963	Not sig
AC087286.1	0.735191310696586	0.824421135437055	3.7601814088561	0.0002497802160418	0.00144650340867926	0.0178704041934807	Not sig
COL9A2	0.735023079194009	3.58649232288321	2.75817322422042	0.00659881343890991	0.0212542571277731	-3.238811008	Not sig
ZCWPW1	0.734576075491798	3.54320918449733	6.37947063388209	2.48826683747556e-09	7.15749517209922e-08	10.8460898068541	Not sig
GZMH	0.734568577427571	1.13726276272328	2.59334724358385	0.0105272098545213	0.0309964704181458	-3.41485735	Not sig
KIAA0040	0.734124528281181	5.30034245438084	6.2845042436802	4.00973637211138e-09	1.10161993998782e-07	10.2257565750715	Not sig
TCAF2P1	0.733971194707469	-2.121981575	2.75041650873133	0.00674861870613296	0.021654140425669	-2.690480443	Not sig
PTP4A3	0.733880948554428	3.44966269090644	2.70327021968621	0.00772752925541242	0.0241586447820231	-3.363460293	Not sig
STK17B	0.733510716043387	7.66615375159594	5.30520044014591	4.36069637223226e-07	6.62192844267206e-06	5.53041325262832	Not sig
PLEKHA3P1	0.733189950336381	-0.645374347	2.77282630233697	0.00632404047496494	0.0205177185933289	-2.806971823	Not sig
ADTRP	0.732915212048292	-1.112108137	2.84582129561428	0.0051041230556999	0.0172230937795873	-2.561209026	Not sig
PTPN18	0.73249547422162	7.14734691485065	6.45162746596184	1.7274606833823e-09	5.24646526904655e-08	10.9447316863045	Not sig
ABCA1	0.732447583457648	4.84297978731831	3.47242188333829	0.000688759524265117	0.0033525838923217	-1.31902556	Not sig
MTCO3P11	0.732440157730012	1.70490713244259	4.82281938849154	3.68522570630741e-06	4.14000183867366e-05	3.94239305531326	Not sig
IGLV3-27	0.732076033620848	-0.259831952	2.00154632973391	0.0472899727967984	0.102443472928569	-4.590942739	Not sig
GABARAPL1	0.731880521679594	4.29446994484483	4.25643776436168	3.80916591020313e-05	0.000302055627845359	1.47393558799278	Not sig
RPL7P18	0.731877125053606	1.44774076454816	3.49024060148599	0.000647919572569121	0.00317971596169196	-0.906563379	Not sig
GMIP	0.731870251738077	6.96512297297702	7.40488717892945	1.16856995403216e-11	6.03489955796482e-10	15.8556032593889	Not sig
PLBD2	0.731463264007305	5.80765759383459	5.10366584909585	1.08011600745203e-06	1.45916996393036e-05	4.74946684512606	Not sig
AL357033.3	0.731156150885558	-1.031573954	4.19116851440792	4.92297107361713e-05	0.000375887114507404	1.67262267678882	Not sig
LTA	0.730534942762887	-0.878956641	3.50558922348827	0.000614577068981222	0.00304549221794129	-0.674505295	Not sig
IGLV5-37	0.730435366626877	-2.299481814	2.02756032791365	0.0445260547535627	0.0977887398450082	-4.274783246	Not sig
AC006059.5	0.730369219273747	-0.451507669	3.96047654405868	0.00011923449431363	0.00078778439576339	0.798801384268142	Not sig
MCTP1	0.730313275768337	5.84761258492063	5.22284821603208	6.33348134864834e-07	9.15754813547329e-06	5.26297873501155	Not sig
AC080112.3	0.730197577054923	1.54639536453118	5.44195339191972	2.32836655329661e-07	3.87177671709169e-06	6.59177876790103	Not sig
SHROOM1	0.730094895508386	0.233365536565769	2.53715950529268	0.0122851814039015	0.0349766173047344	-3.483566004	Not sig
AL445933.2	0.729875528004915	-1.999424376	3.10220067247669	0.00232913162556824	0.00910779761378354	-1.76315655	Not sig
CXCL8	0.729763760414944	4.4334639209603	2.17137207256756	0.031608897136109	0.0744782166709801	-4.731292007	Not sig
C3orf80	0.72943369996015	2.34668938648487	1.369341627	0.173112077758969	0.280710820844051	-5.853984583	Not sig
AC117395.1	0.729380201206177	-1.750284191	3.56592222646931	0.000498523352222621	0.00256050212737255	-0.397347338	Not sig
LINC01001	0.729258322877156	0.81226285443758	3.813220773	0.000205900342151123	0.00123327220326167	0.198486873940412	Not sig
ABHD17C	0.729196057189906	2.77178813328667	2.6587216775952	0.00876888886454775	0.026764791834821	-3.397253348	Not sig
TMEM71	0.729131662377468	5.63296610496674	5.88889627831233	2.81012630856547e-08	6.15102582695961e-07	8.30271291600616	Not sig
IGHV3-15	0.728899376696129	2.94151129343454	2.30631146911486	0.0225796378081958	0.056905894564689	-4.249916479	Not sig
VIM	0.728865990248455	9.49303313534594	3.75044516169439	0.000258743278055365	0.00148819941342041	-0.655474749	Not sig
AC133065.1	0.728807097017336	-0.771912022	2.45624942	0.0152787525598517	0.0415734150700354	-3.566848096	Not sig
AC004900.1	0.72867575306602	-2.028661669	3.40756774622511	0.00085873852296311	0.00402239959885457	-0.864832883	Not sig
FAM131B	0.72812179527231	0.809746464574456	3.75590302476683	0.000253681971924208	0.00146459457328601	0.00426938687160661	Not sig
SLC16A11	0.728050080206384	-0.858782271	3.95017652863591	0.000123937179585579	0.000810758476503313	0.799509892673629	Not sig
TRIM36	0.727780073776373	-0.089203071	2.28295087844323	0.0239582451105467	0.0597163101579342	-4.033758624	Not sig
MT1F	0.727596205263848	0.616448513392666	2.42332678165119	0.0166720731170705	0.0445784465136832	-3.781029365	Not sig
PLCH2	0.727302271925403	1.59259991345356	3.4055171246963	0.000864706244990693	0.00404338952648083	-1.183386179	Not sig
AL365318.1	0.727246414038084	-0.557254209	1.7867946239024	0.0761612812036935	0.148902896240589	-4.945974864	Not sig
HTRA4	0.727110879265609	-0.98664708	3.2819964286415	0.00130501971949898	0.0056731624424819	-1.349894714	Not sig
TNFRSF10C	0.726945998040127	0.605505642491946	2.70851982925186	0.0076124975701236	0.0238691338566742	-3.089471595	Not sig
AL162724.1	0.726823931254733	0.303359140768041	3.6103587490915	0.000426612727119859	0.00226040107081537	-0.445200897	Not sig
HTATSF1P2	0.726807622417685	0.73534391192547	5.05594767058185	1.33463379130962e-06	1.7396432682358e-05	4.95968861680773	Not sig
LINC01664	0.726665109187018	-1.588479719	2.53549641660179	0.0123410044196799	0.0350784309323437	-3.278977507	Not sig
TOM1	0.726242090634032	5.57173318572383	6.27127371687684	4.28409946457663e-09	1.17436137506575e-07	10.141173015382	Not sig
ZFY	0.72617063173182	0.587811997779038	0.861554833469326	0.390423867155416	0.519130138191061	-6.257555213	Not sig
TMEM92-AS1	0.725516843225029	-1.865218006	2.79535880207561	0.00592177747578299	0.0194706770758485	-2.604799005	Not sig
LINC00324	0.725013758409552	1.85142234520704	5.29674164443269	4.5318454045052e-07	6.84044458402558e-06	5.93714591514472	Not sig
LINC02035	0.724623035461814	4.37452302476203	6.72243359270727	4.31416330798651e-10	1.50651075058776e-08	12.4812665394609	Not sig
AC099524.1	0.723631478049028	1.21972521799258	3.43766338761108	0.000775478300023234	0.00369174121086518	-1.057208231	Not sig
MCOLN1	0.72357628841847	4.39533931516956	6.21577938217812	5.6504515988246e-09	1.48888487284852e-07	9.97026988596364	Not sig
CCNJP2	0.723337149834027	-0.32235105	3.64070564624829	0.000383256231099829	0.00206191852331708	-0.295059134	Not sig
RPL9P33	0.723253394013569	-1.764191459	3.02351852637493	0.00297874696951543	0.0111052005889078	-2.007399324	Not sig
HS3ST1	0.723192093169429	-0.455527022	1.74111423236227	0.0838873614365027	0.159978086678416	-5.036223351	Not sig
GNLY	0.722871994660555	3.71304797921413	2.51135817124059	0.0131771876209874	0.0369649727248117	-3.872706909	Not sig
LINC02631	0.722837561594594	-0.05476966	3.60338284417056	0.000437213713793078	0.00230410215283978	-0.440375809	Not sig
IGLV1-44	0.722393458839011	3.07064284633947	2.17896782765847	0.0310278573396009	0.0733854306670523	-4.539543833	Not sig
SLC41A1	0.722267682984631	3.32530045732048	2.66596008607153	0.0085914936652057	0.0263316856680318	-3.443109703	Not sig
AL391121.1	0.722208280549924	1.85130145328032	5.32746011406209	3.9398700662428e-07	6.08864137320439e-06	6.07136573280945	Not sig
TRGV7	0.721925841652926	0.707757785528519	4.33783608452936	2.75592636356661e-05	0.000230168275174845	2.09035191841792	Not sig
CMTM5	0.721880688301009	-1.242835433	1.73027314367422	0.085812186335961	0.162931753561428	-4.94816954	Not sig
PRR34	0.721049366467267	1.04320070270615	3.19098750824123	0.00175487376206488	0.0072319115861256	-1.795316036	Not sig
CSGALNACT1	0.720861449073543	3.93883314395022	2.78800716413988	0.00605038602496286	0.0198062363951157	-3.205889296	Not sig
AC107959.2	0.720595027299218	-1.259080846	3.99178744190328	0.000105960862267186	0.000714145466575891	0.980378855426034	Not sig
FLJ31356	0.720018029933518	0.41059058597947	4.00017594101825	0.000102651581248819	0.000694913732685245	0.873030254637388	Not sig
GSAP	0.719874090851653	5.35074571674212	4.79533519521017	4.14564085561733e-06	4.56360407421981e-05	3.48765609617389	Not sig
VPS37C	0.719622899752547	4.16090567997171	7.45721112446469	8.80829683305973e-12	4.63695264895633e-10	16.3051188702573	Not sig
GNA14	0.718845463256017	-0.261587048	2.5078796721128	0.0133017740169014	0.0372172963949857	-3.505493124	Not sig
ZYX	0.718325956883873	8.21854907718974	5.89772996973486	2.69257074128879e-08	5.96483612452563e-07	8.21949561706317	Not sig
ARHGAP21	0.718017782144753	4.84745576033801	2.46702472424747	0.0148457837010078	0.0406421885589933	-4.122024289	Not sig
TTC16	0.717635685808154	0.464327218457089	3.25528888561748	0.00142441419665866	0.00610117849868896	-1.565691737	Not sig
MARCHF2	0.717514626523583	4.15354235135926	6.96247579805823	1.23371294441646e-10	4.91473082129518e-09	13.723466710343	Not sig
TLE4	0.717512686382912	6.5732237824795	5.37634741536044	3.14991061004138e-07	5.02978876863685e-06	5.89628060691749	Not sig
ITPK1	0.717069668587633	6.06562783674213	7.5502591827136	5.31798200986938e-12	3.04156265466338e-10	16.6707719581653	Not sig
TMEM40	0.716647841984476	-2.255114017	1.97009130114944	0.0508255262709878	0.108451713527503	-4.388691084	Not sig
MGAT1	0.716123508559864	7.22008257419528	9.32863958092848	2.36509035935091e-16	4.02048936851048e-14	26.5086292003704	Not sig
RPS2P36	0.715690878586585	1.68083502882187	5.97418067548968	1.85745624504237e-08	4.31391569472412e-07	9.01682739320962	Not sig
CYBA	0.715350918427653	7.69513229929381	6.02077400832285	1.47942901130938e-08	3.52628459277919e-07	8.8227661719727	Not sig
MAP3K20-AS1	0.715316993767903	0.423615235834613	2.83648194936922	0.00524719918051807	0.017614672070749	-2.743735357	Not sig
SLC36A1	0.715008745832134	5.89426187969369	4.21636466304177	4.46029385489484e-05	0.000346394458356507	1.17010406105149	Not sig
IGFLR1	0.714730027105979	1.26219677239272	5.01038457128547	1.63155408937005e-06	2.07366628004618e-05	4.74329506875366	Not sig
PART1	0.714304912758549	-1.824449784	3.13036097798617	0.00213045325345547	0.00846200960430578	-1.701540983	Not sig
CELSR1	0.714294920341113	2.72803536475552	2.96036866364834	0.00361686937658657	0.013060531858602	-2.595034046	Not sig
AC087286.4	0.7140115448697	1.31916079571854	5.62048557665254	1.01202642452078e-07	1.87393304431498e-06	7.40157375547397	Not sig
IGHGP	0.713641199975462	3.96156397955583	1.94891258661851	0.0533300535238087	0.112602340729988	-5.113542105	Not sig
NEDD4L	0.713435025793318	2.36138616117779	2.41844886688629	0.0168878332748838	0.0450372884558101	-3.933736723	Not sig
RHOG	0.713408521844604	7.13586518089726	6.89416218011109	1.76531153124734e-10	6.7310063821501e-09	13.1809555116374	Not sig
IMPDH1	0.713405772048115	6.37822566458901	5.92101018505041	2.40538589683615e-08	5.42271234505586e-07	8.40836223874712	Not sig
AC097015.1	0.713311804682884	-1.628798814	3.51899189509531	0.000586788421903606	0.00292903625199396	-0.557295552	Not sig
INAVA	0.71273992146412	-0.372143029	1.70971845659242	0.08956065429372	0.168474237797278	-5.099036591	Not sig
LINC02470	0.712484170132281	-0.590024219	1.06638980573024	0.288105552715782	0.413202239567004	-5.937844667	Not sig
CCDC175	0.712298525476836	-2.104066002	1.5161199172425	0.131771406146129	0.227413441275457	-5.160056202	Not sig
DMPK	0.711277493330549	1.49866507301557	3.2377036529062	0.00150850421989225	0.00640532086708454	-1.688235133	Not sig
IGKV3D-20	0.710881713925798	0.27611657597882	1.93423100469278	0.0551267557644824	0.115604202378032	-4.772151015	Not sig
AC005840.2	0.710792412636536	0.608315226880335	5.1931176487134	7.24068597478325e-07	1.02691049812699e-05	5.5483719461271	Not sig
AC104695.3	0.710453588396196	1.10101554916559	3.53786433510961	0.000549658083226303	0.00277252837817776	-0.731504521	Not sig
AFF3	0.710341136791962	5.49813055179868	2.67106092327338	0.00846843971339133	0.0260294997167386	-3.687822965	Not sig
FLNA	0.710029103354383	10.4506836262763	5.54165327663387	1.46490921021922e-07	2.58540104952821e-06	6.51313172848078	Not sig
C4orf48	0.7093137676226	0.126646380525985	3.17166285323912	0.00186732652682816	0.007595594225694	-1.787065216	Not sig
AL121933.2	0.709085190683658	4.12884570185208	5.76563766418012	5.0824338861889e-08	1.0350490773712e-06	7.86110996759798	Not sig
AC015819.1	0.709047029677061	-0.758801109	4.2351943428883	4.14205410439769e-05	0.000324666482297634	1.81065808577669	Not sig
FABP4	0.708683282043835	-1.559327953	1.52946156890734	0.128434130784066	0.222863761782318	-5.217723281	Not sig
CCR10	0.708591118883576	-1.262380713	3.79220172016142	0.000222333867635464	0.00131303033675477	0.296721344985415	Not sig
C9orf64	0.708461535593345	2.73110968791551	4.07563020803736	7.70042990405429e-05	0.000548759311852532	0.979485092928585	Not sig
TK2	0.708087324272297	4.25625552919852	6.25837519945831	4.56932532215629e-09	1.24142635472879e-07	10.1901026337783	Not sig
AK5	0.707992153183381	2.50857925402017	2.50541693814205	0.0133906149431871	0.0374188199993468	-3.744852311	Not sig
TRIM71	0.707864440722697	3.23288386819461	1.45833757139174	0.147014789731327	0.24766189786203	-5.833940663	Not sig
LGI2	0.707846414796782	-1.188710232	1.91967583606459	0.0569580710538543	0.118661840112962	-4.62537178	Not sig
IGKV1-12	0.707258310725958	1.16705850120611	2.17641861219664	0.0312218187975351	0.0737293943994656	-4.362944403	Not sig
[truncated: 22,480 more rows]
