# Supplementary material for: SLC43A2-mediated immune cell infiltration: a potential therapeutic target in acute myeloid leukemia
Source: Front Immunol. 2025 Sep 25;16:1655766. doi: 10.3389/fimmu.2025.1655766 (PMC12507577; doi:10.3389/fimmu.2025.1655766)
Supplement: Supplementary file 3 [file DataSheet3.csv]

CHEA	GTRD	ENCODE	ChIP_Atlas	intersection
TP63	AFF1	ARID3A	AFF1	CREB1
CREB1	AFF4	BACH1	AR	MYC
CREM	AGO1	BCL3	ARID1A	SPI1
E2F1	AGO2	BHLHE40	ARID2	E2F4
FLI1	AHR	BRCA1	ARID4A	EP300
RUNX1	APOBEC3B	CBX3	ARID4B	RAD21
MYC	APP	CCNT2	ASCL1	SIN3A
SPI1	AR	CEBPB	ASCL2	STAT1
TCF3	ARID1A	CEBPD	ASPSCR1	NA
TP53	ARID1B	CHD1	ATF4	NA
HNF4A	ARID2	CHD2	BAHCC1	NA
E2F4	ARID4B	CHD7	BCL11B	NA
SIN3B	ARNT	CREB1	BCL3	NA
PPARD	ARNTL	CTCF	BCOR	NA
TET1	ASH1L	CTCFL	BCORL1	NA
ERG	ASH2L	CUX1	BMI1	NA
SOX9	ATF1	E2F4	BRD2	NA
SRY	ATF2	E2F6	BRD4	NA
EP300	ATRX	EBF1	BRD7	NA
SALL4	BACH1	EGR1	BRD9	NA
DMRT1	BCL11B	ELF1	BRPF3	NA
TFCP2L1	BCL3	ELK1	CBFB	NA
CCND1	BCL6	ELK4	CBX3	NA
SRF	BCOR	EP300	CCNT2	NA
RAD21	BICRA	ESR1	CDK8	NA
TFAP2A	BMI1	ETS1	CDK9	NA
SIN3A	BRCA1	EZH2	CDKN1B	NA
ZIC3	BRD2	FOS	CDYL2	NA
TAF7L	BRD3	FOSL2	CEBPA	NA
CDX2	BRD4	FOXA1	CEBPB	NA
PDX1	BRD9	FOXA2	CEBPD	NA
STAT1	BRPF3	FOXM1	CEBPG	NA
NA	CAT	FOXP2	CHD2	NA
NA	CBFB	GABPA	CHD8	NA
NA	CBX1	GATA1	CIC	NA
NA	CCNT2	GATA3	CNOT3	NA
NA	CDK7	GTF2F1	CPSF2	NA
NA	CDK8	H2AFZ	CPSF4	NA
NA	CDK9	HCFC1	CREB1	NA
NA	CDKN1B	HDAC1	CREBBP	NA
NA	CEBPD	HDAC2	CRTC2	NA
NA	CHD1	HDAC6	CTCF	NA
NA	CHD2	HMGN3	CTCFL	NA
NA	CHD7	IRF3	DCP2	NA
NA	CHD8	IRF4	DMAP1	NA
NA	CIITA	JUN	DRAP1	NA
NA	CLOCK	JUND	E2F1	NA
NA	CNOT3	KAT2A	E2F4	NA
NA	CREB1	KDM1A	E2F6	NA
NA	CREBBP	KDM4A	EGR1	NA
NA	CREM	KDM5A	EGR2	NA
NA	CRTC2	KDM5B	ELF1	NA
NA	CTCF	MAFK	EP300	NA
NA	CTCFL	MAX	EP400	NA
NA	CTNNB1	MAZ	ERG	NA
NA	CXXC1	MBD4	ESR1	NA
NA	CXXC4	MTA3	ETS1	NA
NA	DCP1A	MXI1	ETV1	NA
NA	DDX5	MYBL2	ETV5	NA
NA	DMC1	MYC	ETV6	NA
NA	DNMT3B	MYOG	EZH2	NA
NA	DPF2	NANOG	FEZF1	NA
NA	DRAP1	NELFE	FGFR1	NA
NA	DTL	NFYA	FLI1	NA
NA	E2F1	NFYB	FOS	NA
NA	E2F3	NR2F2	FOSL2	NA
NA	E2F4	NRF1	FOXA1	NA
NA	E2F6	PAX5	FOXA2	NA
NA	E2F7	PHF8	FOXL2	NA
NA	E2F8	PML	FOXO1	NA
NA	E4F1	POLR2A	FOXP1	NA
NA	EBF1	POU2F2	GABPA	NA
NA	EBNA1BP2	RAD21	GABPB1	NA
NA	EED	RBBP5	GATA1	NA
NA	EGR1	RCOR1	GATA2	NA
NA	EGR2	RELA	GATA3	NA
NA	EGR3	REST	GATAD1	NA
NA	ELF1	RFX5	GLIS1	NA
NA	ELF3	RUNX3	GLIS2	NA
NA	ELK3	RXRA	GMEB1	NA
NA	ELL2	SAP30	GRHL2	NA
NA	EP300	SETDB1	GRHL3	NA
NA	EP400	SIN3A	GTF2E2	NA
NA	ERG	SIRT6	HDAC1	NA
NA	ESR1	SMARCB1	HDAC2	NA
NA	ETS1	SMC3	HMG20B	NA
NA	ETV1	SP1	HMGN3	NA
NA	ETV2	SP2	HNF1B	NA
NA	ETV4	SP4	HNRNPC	NA
NA	ETV5	SPI1	HNRNPLL	NA
NA	EZH2	STAT1	HOXA3	NA
NA	FANCD2	STAT3	HOXA4	NA
NA	FGFR1	STAT5A	HOXA6	NA
NA	FIP1L1	SUZ12	HOXB13	NA
NA	FLI1	TAF1	ING2	NA
NA	FOS	TAF7	INTS12	NA
NA	FOSL2	TAL1	INTS13	NA
NA	FOXA1	TBL1XR1	JADE3	NA
NA	FOXA2	TBP	JUN	NA
NA	FOXM1	TCF12	KAT6A	NA
NA	FOXN3	TCF3	KAT6B	NA
NA	FOXO1	TCF7L2	KDM1A	NA
NA	FOXO3	TEAD4	KDM2A	NA
NA	FOXP1	TRIM28	KDM2B	NA
NA	FUS	UBTF	KDM4A	NA
NA	GABPA	USF2	KDM4C	NA
NA	GABPB1	WRNIP1	KDM5B	NA
NA	GATA1	YY1	KDM6A	NA
NA	GATA2	ZBTB7A	KLF1	NA
NA	GATA3	ZC3H11A	KLF11	NA
NA	GATA4	ZEB1	KLF12	NA
NA	GATAD1	ZKSCAN1	KLF14	NA
NA	GATAD2A	ZMIZ1	KLF16	NA
NA	GATAD2B	ZNF143	KLF17	NA
NA	GFI1	ZNF263	KLF3	NA
NA	GLI2	ZNF384	KLF5	NA
NA	GLI3	NA	KLF8	NA
NA	GLIS1	NA	KLF9	NA
NA	GLIS3	NA	KMT2A	NA
NA	GRHL2	NA	KMT2B	NA
NA	GRHL3	NA	KMT2C	NA
NA	GTF2F1	NA	KMT2D	NA
NA	GTF3C2	NA	L3MBTL2	NA
NA	GTF3C5	NA	LIN54	NA
NA	H2AFZ	NA	LIN9	NA
NA	HCFC1	NA	LYL1	NA
NA	HDAC1	NA	MAX	NA
NA	HDAC2	NA	MAZ	NA
NA	HDGFL3	NA	MEAF6	NA
NA	HEXIM1	NA	MED1	NA
NA	HEY1	NA	MED12	NA
NA	HEYL	NA	MGA	NA
NA	HIF1A	NA	MITF	NA
NA	HIF3A	NA	MNT	NA
NA	HINFP	NA	MNX1	NA
NA	HIRA	NA	MTOR	NA
NA	HMG20B	NA	MXD1	NA
NA	HMGB1	NA	MXD4	NA
NA	HNF1B	NA	MXI1	NA
NA	HNF4A	NA	MYB	NA
NA	HNRNPC	NA	MYC	NA
NA	HNRNPL	NA	MYCN	NA
NA	HNRNPLL	NA	MYOCD	NA
NA	HOXA5	NA	MYOD1	NA
NA	HOXA6	NA	MZF1	NA
NA	ID1	NA	NABP2	NA
NA	IKZF1	NA	NANOG	NA
NA	ILF3	NA	NCBP1	NA
NA	INTS11	NA	NELFA	NA
NA	INTS12	NA	NELFCD	NA
NA	INTS13	NA	NELFE	NA
NA	IRF1	NA	NEUROD1	NA
NA	IRF3	NA	NFKB2	NA
NA	IRF4	NA	NFYA	NA
NA	ISL1	NA	NFYB	NA
NA	IVNS1ABP	NA	NFYC	NA
NA	JMJD6	NA	NIPBL	NA
NA	JUN	NA	NKRF	NA
NA	JUNB	NA	NR0B2	NA
NA	JUND	NA	NR3C1	NA
NA	KAT7	NA	NRF1	NA
NA	KDM1A	NA	NRL	NA
NA	KDM2B	NA	OGT	NA
NA	KDM3A	NA	PATZ1	NA
NA	KDM4A	NA	PAX5	NA
NA	KDM4C	NA	PDS5A	NA
NA	KDM5B	NA	PGR	NA
NA	KDM5C	NA	PHF21A	NA
NA	KDM6B	NA	PHF8	NA
NA	KLF1	NA	PKNOX1	NA
NA	KLF11	NA	POLR2C	NA
NA	KLF16	NA	POU2AF1	NA
NA	KLF4	NA	POU2F1	NA
NA	KLF5	NA	PRDM10	NA
NA	KLF6	NA	PROSER1	NA
NA	KLF9	NA	QSER1	NA
NA	KMT2A	NA	RAD21	NA
NA	KMT2B	NA	RAG2	NA
NA	L3MBTL2	NA	RBBP7	NA
NA	LDB1	NA	RBFOX2	NA
NA	LEF1	NA	RBM25	NA
NA	LEO1	NA	RBPJ	NA
NA	LIN9	NA	RCOR1	NA
NA	LMNA	NA	RELA	NA
NA	LMNB1	NA	RELB	NA
NA	LMO1	NA	REST	NA
NA	LYL1	NA	RFX1	NA
NA	MAX	NA	RFX5	NA
NA	MAZ	NA	RFXAP	NA
NA	MBD3	NA	RNF2	NA
NA	MBD4	NA	RORC	NA
NA	MBL2	NA	RUNX1	NA
NA	ME3	NA	RUNX2	NA
NA	MECOM	NA	RUNX3	NA
NA	MED12	NA	RUVBL2	NA
NA	MED26	NA	SAFB	NA
NA	METTL3	NA	SAP130	NA
NA	MITF	NA	SAP30	NA
NA	MLLT1	NA	SCRT2	NA
NA	MLLT3	NA	SIN3A	NA
NA	MLXIP	NA	SMAD3	NA
NA	MNT	NA	SMAD4	NA
NA	MSC	NA	SMARCA4	NA
NA	MXD4	NA	SMARCC1	NA
NA	MXI1	NA	SMC1A	NA
NA	MYB	NA	SMC3	NA
NA	MYC	NA	SNAI2	NA
NA	MYCN	NA	SP1	NA
NA	MYOD1	NA	SP2	NA
NA	MYOG	NA	SP3	NA
NA	NANOG	NA	SP7	NA
NA	NCAPH2	NA	SPEN	NA
NA	NCOA1	NA	SPI1	NA
NA	NCOR1	NA	SREBF2	NA
NA	NCOR2	NA	SS18	NA
NA	NELFA	NA	SS18L1	NA
NA	NELFE	NA	STAG1	NA
NA	NEUROD1	NA	STAG2	NA
NA	NEUROG2	NA	STAT1	NA
NA	NFATC1	NA	STAT3	NA
NA	NFE2	NA	STAT5A	NA
NA	NFKB1	NA	SUMO2	NA
NA	NFKB2	NA	SUPT5H	NA
NA	NFRKB	NA	SUZ12	NA
NA	NFYA	NA	TAF1	NA
NA	NFYB	NA	TAF3	NA
NA	NFYC	NA	TAF9B	NA
NA	NIPBL	NA	TBP	NA
NA	NONO	NA	TCF12	NA
NA	NOTCH1	NA	TCF7	NA
NA	NR2F1	NA	TET2	NA
NA	NR2F2	NA	TFAP2A	NA
NA	NR2F6	NA	TFAP2B	NA
NA	NR3C1	NA	TFAP2C	NA
NA	NR5A2	NA	TFDP2	NA
NA	NRF1	NA	THAP9	NA
NA	OGG1	NA	TIGD6	NA
NA	OLIG2	NA	TOX4	NA
NA	ONECUT2	NA	TP63	NA
NA	OR2M7	NA	TRIM28	NA
NA	OTX2	NA	TWIST1	NA
NA	OVOL2	NA	USP7	NA
NA	p65	NA	VEZF1	NA
NA	PATZ1	NA	WAS	NA
NA	PAX2	NA	WDR5	NA
NA	PAX5	NA	YWHAZ	NA
NA	PBX1	NA	YY1	NA
NA	PBX3	NA	ZBED4	NA
NA	PCBP1	NA	ZBTB10	NA
NA	PCF11	NA	ZBTB20	NA
NA	PDX1	NA	ZBTB25	NA
NA	PEX2	NA	ZBTB38	NA
NA	PGR	NA	ZBTB48	NA
NA	PHF5A	NA	ZBTB7A	NA
NA	PHF8	NA	ZBTB7B	NA
NA	PHOX2B	NA	ZFHX2	NA
NA	PIAS1	NA	ZFP2	NA
NA	PKNOX1	NA	ZFP37	NA
NA	PMEPA1	NA	ZFP69B	NA
NA	PML	NA	ZFP91	NA
NA	POU5F1	NA	ZFX	NA
NA	PPARG	NA	ZFY	NA
NA	PRDM10	NA	ZGPAT	NA
NA	PRDM14	NA	ZMYM3	NA
NA	PRDM9	NA	ZNF121	NA
NA	PRMT1	NA	ZNF142	NA
NA	PRPF4	NA	ZNF189	NA
NA	PTBP1	NA	ZNF213	NA
NA	PTEN	NA	ZNF225	NA
NA	RAD21	NA	ZNF263	NA
NA	RAG2	NA	ZNF280B	NA
NA	RARA	NA	ZNF335	NA
NA	RARG	NA	ZNF350	NA
NA	RB1	NA	ZNF394	NA
NA	RBAK	NA	ZNF395	NA
NA	RBBP4	NA	ZNF441	NA
NA	RBBP5	NA	ZNF501	NA
NA	RBFOX2	NA	ZNF524	NA
NA	RBL2	NA	ZNF600	NA
NA	RBM22	NA	ZNF605	NA
NA	RBM25	NA	ZNF629	NA
NA	RBM39	NA	ZNF660	NA
NA	RBPJ	NA	ZNF692	NA
NA	RCOR1	NA	ZNF704	NA
NA	REL	NA	ZNF71	NA
NA	RELA	NA	ZNF711	NA
NA	RELB	NA	ZNF772	NA
NA	REST	NA	ZNF777	NA
NA	RFX1	NA	ZNF883	NA
NA	RFX2	NA	ZNF891	NA
NA	RFX5	NA	ZNF92	NA
NA	RING1	NA	ZXDB	NA
NA	RNF2	NA	NA	NA
NA	RORC	NA	NA	NA
NA	RUNX1	NA	NA	NA
NA	RUNX1T1	NA	NA	NA
NA	RUNX2	NA	NA	NA
NA	RUNX3	NA	NA	NA
NA	RXRA	NA	NA	NA
NA	SAFB	NA	NA	NA
NA	SAP130	NA	NA	NA
NA	SAP30	NA	NA	NA
NA	SFPQ	NA	NA	NA
NA	SIN3A	NA	NA	NA
NA	SLC30A9	NA	NA	NA
NA	SMAD1	NA	NA	NA
NA	SMAD2	NA	NA	NA
NA	SMAD3	NA	NA	NA
NA	SMAD4	NA	NA	NA
NA	SMARCA1	NA	NA	NA
NA	SMARCA2	NA	NA	NA
NA	SMARCA4	NA	NA	NA
NA	SMARCB1	NA	NA	NA
NA	SMARCC1	NA	NA	NA
NA	SMC1A	NA	NA	NA
NA	SMC3	NA	NA	NA
NA	SNAI2	NA	NA	NA
NA	SOX17	NA	NA	NA
NA	SOX2	NA	NA	NA
NA	SOX4	NA	NA	NA
NA	SP1	NA	NA	NA
NA	SP2	NA	NA	NA
NA	SP4	NA	NA	NA
NA	SP5	NA	NA	NA
NA	SPI1	NA	NA	NA
NA	SREBF2	NA	NA	NA
NA	SRF	NA	NA	NA
NA	SRSF1	NA	NA	NA
NA	SRSF3	NA	NA	NA
NA	SRSF7	NA	NA	NA
NA	SS18	NA	NA	NA
NA	SSRP1	NA	NA	NA
NA	SSU72	NA	NA	NA
NA	STAG1	NA	NA	NA
NA	STAG2	NA	NA	NA
NA	STAT1	NA	NA	NA
NA	STAT2	NA	NA	NA
NA	STAT3	NA	NA	NA
NA	STAT5A	NA	NA	NA
NA	STAT5B	NA	NA	NA
NA	SUMO2	NA	NA	NA
NA	SUPT5H	NA	NA	NA
NA	SUPT6H	NA	NA	NA
NA	SUZ12	NA	NA	NA
NA	TAF1	NA	NA	NA
NA	TAF15	NA	NA	NA
NA	TAF3	NA	NA	NA
NA	TAL1	NA	NA	NA
NA	TBP	NA	NA	NA
NA	TCF12	NA	NA	NA
NA	TCF3	NA	NA	NA
NA	TCF4	NA	NA	NA
NA	TCF7L1	NA	NA	NA
NA	TEAD1	NA	NA	NA
NA	TEAD4	NA	NA	NA
NA	TET2	NA	NA	NA
NA	TFAP2A	NA	NA	NA
NA	TFAP2C	NA	NA	NA
NA	TFAP4	NA	NA	NA
NA	THRB	NA	NA	NA
NA	TP53	NA	NA	NA
NA	TP53BP1	NA	NA	NA
NA	TP63	NA	NA	NA
NA	TP73	NA	NA	NA
NA	TRIM24	NA	NA	NA
NA	TRIM28	NA	NA	NA
NA	TRPS1	NA	NA	NA
NA	U2AF1	NA	NA	NA
NA	U2AF2	NA	NA	NA
NA	UBP1	NA	NA	NA
NA	UBTF	NA	NA	NA
NA	USF1	NA	NA	NA
NA	USF2	NA	NA	NA
NA	VDR	NA	NA	NA
NA	VEZF1	NA	NA	NA
NA	WDR5	NA	NA	NA
NA	WT1	NA	NA	NA
NA	XBP1	NA	NA	NA
NA	XRCC5	NA	NA	NA
NA	YAP1	NA	NA	NA
NA	YY1	NA	NA	NA
NA	ZBTB14	NA	NA	NA
NA	ZBTB17	NA	NA	NA
NA	ZBTB18	NA	NA	NA
NA	ZBTB24	NA	NA	NA
NA	ZBTB26	NA	NA	NA
NA	ZBTB33	NA	NA	NA
NA	ZBTB48	NA	NA	NA
NA	ZBTB6	NA	NA	NA
NA	ZBTB7A	NA	NA	NA
NA	ZBTB7B	NA	NA	NA
NA	ZBTB8A	NA	NA	NA
NA	ZC3H8	NA	NA	NA
NA	ZEB1	NA	NA	NA
NA	ZEB2	NA	NA	NA
NA	ZFP36	NA	NA	NA
NA	ZFP42	NA	NA	NA
NA	ZFP64	NA	NA	NA
NA	ZFP69B	NA	NA	NA
NA	ZFX	NA	NA	NA
NA	ZHX2	NA	NA	NA
NA	ZIC2	NA	NA	NA
NA	ZIC5	NA	NA	NA
NA	ZMYM3	NA	NA	NA
NA	ZNF121	NA	NA	NA
NA	ZNF143	NA	NA	NA
NA	ZNF184	NA	NA	NA
NA	ZNF263	NA	NA	NA
NA	ZNF3	NA	NA	NA
NA	ZNF316	NA	NA	NA
NA	ZNF320	NA	NA	NA
NA	ZNF335	NA	NA	NA
NA	ZNF341	NA	NA	NA
NA	ZNF350	NA	NA	NA
NA	ZNF366	NA	NA	NA
NA	ZNF384	NA	NA	NA
NA	ZNF395	NA	NA	NA
NA	ZNF467	NA	NA	NA
NA	ZNF639	NA	NA	NA
NA	ZNF687	NA	NA	NA
NA	ZNF770	NA	NA	NA
NA	ZNF792	NA	NA	NA
NA	ZNF83	NA	NA	NA
NA	ZSCAN9	NA	NA	NA
