# Supplementary material for: SLC43A2-mediated immune cell infiltration: a potential therapeutic target in acute myeloid leukemia
Source: Front Immunol. 2025 Sep 25;16:1655766. doi: 10.3389/fimmu.2025.1655766 (PMC12507577; doi:10.3389/fimmu.2025.1655766)
Supplement: Supplementary file 4 [file Table1.xlsx]

## Sheet: GSE65409_series_matrix
ID_REF	GSM1595702	GSM1595703	GSM1595704	GSM1595705	GSM1595706	GSM1595707	GSM1595708	GSM1595709	GSM1595710	GSM1595711	GSM1595712	GSM1595713	GSM1595714	GSM1595715	GSM1595716	GSM1595717	GSM1595718	GSM1595719	GSM1595720	GSM1595721	GSM1595722	GSM1595723	GSM1595724	GSM1595725	GSM1595726	GSM1595727	GSM1595728	GSM1595729	GSM1595730	GSM1595731	GSM1595732	GSM1595733	GSM1595734	GSM1595735	GSM1595736	GSM1595737	GSM1595738	GSM1595739
ILMN_1343291	26606.3	26253.3	27696.8	25642.1	25022.6	26606.3	25946.4	28416.1	27696.8	27696.8	27696.8	26253.3	26606.3	27061.9	23380.1	26606.3	26606.3	26253.3	27696.8	25436.7	25946.4	29864.6	28416.1	26606.3	27696.8	25436.7	27696.8	27696.8	25946.4	24639.2	25946.4	26606.3	26606.3	27696.8	28416.1	27061.9	27696.8	28416.1
ILMN_1343295	10421.3	8907.76	7884.28	7335.98	6567.66	6987.98	9046.13	8548.51	6497.62	8641.82	6857.6	6345.77	9141.84	6401.88	9874.6	7509.04	6318.73	7817	8048.71	4680.57	8573.59	5997.82	7197.42	9264.09	13339.8	9235.99	8007.66	6778.59	8250.8	9940.88	5571.93	6508.46	5934.08	6035.21	6815.3	5437.1	6085.72	5239
ILMN_1651199	88.8998	80.4365	78.8597	80.4857	76.2514	78.482	73.4722	80.3543	73.89	78.9058	87.5411	86.3882	75.0165	79.061	83.1967	77.2905	80.6595	83.9015	83.3659	78.1709	78.3808	91.108	81.5691	90.9811	85.0584	76.4864	79.6627	81.1128	84.1361	71.8671	74.4737	82.2362	71.2897	66.4057	77.8239	76.1929	82.0597	74.4437
ILMN_1651209	110.203	108.948	110.392	103.262	98.8547	98.7673	117.356	123.56	98.4192	106.601	102.501	110.365	105.407	101.679	78.6132	100.693	109.967	115.394	103.74	128.429	112.937	117.519	117.99	122.635	104.383	129.389	123.502	99.3226	91.1211	116.824	99.9671	88.2126	90.4282	103.156	102.749	101.847	99.1525	90.3107
ILMN_1651210	65.478	68.6912	56.9354	62.1836	65.0518	60.5428	63.7129	58.0216	63.4829	65.9696	63.2441	56.9354	65.48	63.9087	56.0231	66.7127	65.6214	60.3228	54.2098	64.9606	65.675	59.1997	59.5929	62.014	59.7671	62.989	66.8084	69.0416	75.2359	64.7819	67.7892	74.4936	68.6368	72.6453	63.4123	77.663	67.693	77.9972
ILMN_1651221	94.98	81.1961	94.3408	79.4901	83.9564	86.4558	79.8605	92.4724	89.1187	90.8547	79.3202	84.3372	93.8299	81.2697	97.1824	85.1215	84.1888	89.7749	85.0676	98.8143	101.522	82.6573	87.761	93.8299	90.6193	87.5139	89.9282	76.7549	94.7331	76.4974	77.3283	83.6789	89.1792	83.3731	85.1206	77.1223	83.113	89.2738
ILMN_1651228	5843.37	6123.21	5106.2	4771.28	5651.22	4706.17	4963.2	5250.82	4083.74	3784.47	6244.4	6778.59	5950.77	3999.9	5270.01	8230.31	4688.63	6857.6	6375.78	6857.6	9361.18	5965.65	5950.77	7771.78	6941.19	5331.71	8818.43	7097.48	5499.31	5706.03	6842.82	8292.48	6957.17	8292.48	8230.31	8208.21	8620.51	8620.51
ILMN_1651229	191.069	167.701	154.101	140.436	172.431	182.325	144.672	178.555	151.67	212.314	157.974	227.984	344.186	199.002	188.433	161.053	174.978	135.031	126.963	87.7895	114.332	210.749	260.446	248.867	95.315	215.78	97.8833	261.489	104.897	254.935	147.06	114.07	137.222	132.46	132.653	136.264	156.679	120.539
ILMN_1651230	67.0852	71.9943	71.559	73.6342	74.3582	61.8178	69.9341	74.3816	73.8063	74.1348	69.306	66.1917	67.3384	69.81	69.0946	76.4903	74.0458	73.7412	69.5803	73.3805	71.5323	71.3819	74.9458	70.4184	74.7219	64.9557	76.4542	75.9407	73.5494	83.2168	85.6212	84.2783	78.4904	79.4173	79.957	71.733	86.1256	66.6721
ILMN_1651232	93.5912	100.024	110.648	101.356	91.9131	115.199	113.485	87.4358	88.3454	98.6566	89.7668	117.967	105.105	102.839	112.351	107.201	88.4619	86.3714	103.373	91.3768	103.652	83.5905	100.629	96.4694	90.4564	116.639	96.0472	86.1932	117.693	105.55	92.2346	90.923	101.642	95.5507	106.216	95.8945	111.93	99.0445
ILMN_1651235	95.8484	92.8705	79.3321	102.13	91.4447	100.077	95.2046	96.3091	93.4426	91.289	88.5659	94.7048	95.5793	93.4507	97.2983	85.142	89.4245	99.8555	80.9985	99.5698	99.2493	79.4674	74.2482	96.223	89.3147	91.0316	106.721	88.2003	87.3663	72.3703	81.9843	72.7355	80.5531	81.5782	79.5426	84.8648	82.5964	79.3307
ILMN_1651236	91.7837	88.3929	97.6729	96.9929	94.5824	95.9118	95.1334	105.419	88.5339	92.2265	90.2842	98.2016	93.2302	110.634	87.4727	99.0166	89.4219	97.7716	92.0793	107.559	105.384	92.4972	97.6296	98.1825	92.441	95.2997	130.375	93.7719	95.2132	83.8243	82.4401	87.0613	86.6503	94.0257	89.6921	90.4185	88.9365	93.1233
ILMN_1651237	2108.61	815.583	583.744	1173.13	813.428	1407.04	607.837	278.142	1191.81	1600.98	1055.79	905.438	992.552	99.6184	224.893	1100.94	1846.31	427.81	1402.49	361.126	748.958	492.323	885.928	630.706	1068.49	611.067	593.705	225.303	136.041	408.939	1363.93	1467.54	1169.1	1523.85	1246.07	1070.15	1030.93	1133.63
ILMN_1651238	78.1801	74.3357	68.3115	77.0514	75.7459	68.4541	77.1909	70.3174	80.8266	68.6029	74.7245	75.7633	77.3216	83.0519	68.1549	88.3297	78.0858	76.6479	72.9374	83.5019	83.0306	78.2863	76.5887	78.0815	82.4886	89.5395	73.5503	67.3443	69.1598	76.9968	85.6859	77.2274	76.7663	77.4117	71.6229	82.9824	70.4989	70.7451
ILMN_1651249	73.537	78.642	74.3151	82.0708	70.25	69.0886	73.7542	73.6629	82.0165	80.0542	73.6271	75.9523	71.1631	78.1963	75.0662	74.5511	77.6605	74.4155	81.2825	79.4667	75.0273	77.4676	70.5877	81.523	83.5721	82.8403	83.2932	73.7166	75.6248	75.6412	73.535	72.214	67.824	77.7632	66.8459	85.9628	70.7418	70.4864
ILMN_1651253	81.2636	74.2797	166.789	74.6535	79.4143	76.5564	75.163	72.9853	83.7269	79.7557	80.061	71.0477	69.6088	73.3529	79.7981	76.1588	69.1282	75.771	71.8996	88.6223	71.128	78.3184	72.7095	100.824	74.2458	87.3719	72.1261	72.3136	77.222	70.4591	91.9339	80.1798	71.3383	82.5152	85.0092	94.1784	85.9736	83.3758
ILMN_1651254	432.593	382.196	766.33	557.396	963.359	525.186	897.633	400.68	825.051	370.2	1152.02	1159.58	496.267	1377.9	1078.81	494.578	446.783	755.24	851.28	499.763	628.783	1347.68	938.46	550.355	353.983	910.502	1234.65	997.779	723.69	941.757	810.812	676.162	728.476	804.62	728.251	661.03	578.728	670.635
ILMN_1651259	76.2686	74.8745	84.34	76.0245	74.1055	85.6051	82.8238	79.3928	99.0623	112.979	75.8908	68.8024	74.6563	79.5025	83.5693	75.8291	76.2955	71.2999	82.8089	74.5164	83.1967	82.4896	80.4982	69.5791	65.2555	74.111	75.5455	68.0601	113.955	89.9704	103.776	94.6395	90.6804	85.8761	92.9062	87.3711	74.0764	96.4006
ILMN_1651260	84.3722	84.747	81.306	82.3401	75.1488	81.2756	82.3799	84.174	83.3054	84.5514	77.1841	83.3016	85.8985	83.2429	87.7693	80.2207	76.1652	81.4392	90.9178	86.8764	78.437	84.3703	78.0957	73.3415	82.2028	81.6341	82.1114	71.3416	80.7299	69.8362	59.3951	81.2676	73.5683	77.1814	66.9286	69.4336	84.3564	75.367
ILMN_1651262	10777.6	7656.12	7794.88	10061.2	8775.37	14090.5	8907.76	4472.53	12359.6	13158.4	5270.01	7371.53	11753.9	6205.5	6815.3	10943.4	5279.92	7884.28	6672.09	9902.47	5716.82	6886.22	9738.52	6294.33	6672.09	6721.24	5728.17	5304.83	2272.21	4139.01	11039.1	9297.42	11560.9	9172.38	11596.5	11799.1	12536.2	12672.1
ILMN_1651268	112.188	113.437	92.536	104.22	114.825	109.774	113.015	107.912	93.8328	98.4767	93.0515	93.6869	102.332	95.381	100.355	96.1296	98.6371	102.323	89.8177	95.9507	95.8903	94.012	113.79	99.4371	106.24	106.572	118.055	110.252	90.7315	98.271	92.0247	88.0439	94.7144	92.8244	89.0374	90.6394	95.455	93.4905
ILMN_1651278	361.356	336.371	212.198	260.304	233.887	237.714	210.258	225.513	405.409	362.757	273.611	199.268	236.414	264.195	296.676	309.457	248.977	408.206	377.65	785.3	214.047	170.297	278.479	282.687	781.063	284.809	699.693	231.415	490.85	398.188	562.859	459.472	292.333	391.935	323.474	357.48	355.878	375.874
ILMN_1651279	65.9	68.3127	77.0366	73.2986	74.5909	75.3348	72.8446	67.825	67.6835	64.9264	90.3368	70.9495	72.5069	73.4319	71.2455	72.1855	68.3822	73.5338	70.0325	74.0443	74.0093	78.6713	75.0517	70.3174	73.6635	74.8398	77.4392	82.7792	119.139	88.7763	87.948	88.0326	93.0587	87.6029	80.3914	94.882	86.6974	88.6781
ILMN_1651281	71.1839	69.4326	70.1456	69.0815	71.0158	68.2429	71.0425	68.1616	73.7986	68.5164	77.2836	72.5632	72.8212	76.6603	67.5831	75.2888	69.931	69.5932	80.4659	70.9456	80.1602	86.0404	65.2038	78.6976	70.5299	72.5929	75.0799	68.3351	80.1951	64.1422	63.2311	60.5975	64.2507	53.7687	61.0445	72.3932	72.5641	69.0207
ILMN_1651282	78.5486	72.048	79.0381	78.6699	82.2387	73.8094	83.4972	75.9466	85.9774	128.54	78.6665	84.6536	71.4468	81.3851	76.5271	71.8372	105.319	73.1435	154.583	76.1256	81.4447	73.9195	81.8499	82.0986	77.6043	77.3929	65.0437	82.8906	87.9753	77.1875	101.165	96.77	84.8217	100.35	83.8334	98.0681	102.323	109.344
ILMN_1651285	81.7866	81.6143	123.931	66.764	63.5482	87.3719	69.4015	66.8172	67.0508	98.3262	77.1901	76.1807	83.9902	65.3081	69.0244	72.3074	115.199	101.394	72.4327	71.6415	70.1432	71.8305	66.8659	71.571	230.425	72.0491	74.4994	87.7422	87.2014	66.9883	89.8668	89.7544	83.6095	76.8298	83.2397	79.0016	92.9312	88.3271
ILMN_1651286	87.5526	91.8629	104.99	89.5993	88.3283	90.0091	93.9449	89.1662	89.3767	89.9922	97.6248	101.352	98.6371	89.0815	74.7726	98.8665	89.3305	85.7736	86.9784	89.0658	106.713	86.3621	91.8958	77.7458	87.6083	86.9264	92.0793	85.672	91.4125	92.9715	92.252	79.4624	84.4257	87.4125	75.5034	90.1003	80.0542	79.584
ILMN_1651288	76.0827	73.7588	70.4456	79.2221	70.0829	77.4754	74.023	72.1671	72.6966	69.881	76.3247	70.9403	72.2676	77.2362	77.715	68.3846	69.8923	73.6187	74.6906	71.5733	66.5511	81.014	74.6614	73.9701	67.2652	73.9864	83.9286	80.4425	106.728	88.6251	94.8865	86.6949	91.349	88.8751	87.5139	93.9123	97.0883	95.5103
ILMN_1651292	74.2315	81.5128	71.6941	79.0796	90.5392	71.2722	82.7616	86.8151	74.3098	76.9612	86.0528	89.0321	79.1402	76.8484	91.6837	77.296	74.0727	78.3354	69.7636	81.3832	76.3271	72.6822	83.5222	83.2846	82.0156	80.4395	76.4019	104.335	81.532	97.827	79.3335	81.0039	83.4266	83.5861	65.3812	93.5867	70.4715	84.5317
ILMN_1651296	137.288	170.453	193.303	126.562	178.172	133.139	117.619	110.589	124.982	97.5943	115.244	195.855	84.6903	111.465	172.071	166.111	113.697	252.333	204.191	450.929	161.3	151.772	468.626	160.341	481.951	119.521	237.118	159.02	225.187	286.664	201.481	154.971	143.198	150.155	144.652	147.3	152.965	140.055
ILMN_1651303	65.1728	67.3191	68.5458	71.4811	71.5115	66.0072	71.3272	62.0111	67.4601	68.1198	70.8307	69.0244	70.877	74.0093	69.9356	70.2174	64.7534	72.7186	65.8447	66.6177	69.4063	68.6948	66.8893	70.754	68.5224	60.3904	57.2587	63.6068	77.3848	84.4322	71.1069	68.2849	79.2226	73.4468	73.4227	87.3367	76.5229	73.0822
ILMN_1651309	69.646	73.8085	79.1368	82.141	90.1539	74.8511	73.9103	77.619	76.5644	80.3925	68.0008	77.9294	85.1235	75.2098	75.0916	77.5287	72.1866	70.7693	78.1294	74.9039	83.2547	72.9032	70.0313	76.6124	76.7299	84.5681	74.121	70.5158	79.341	70.8931	67.5766	66.6034	69.766	67.6097	77.0247	83.2439	67.432	68.7383
ILMN_1651310	83.6538	78.0581	84.869	82.6057	80.0668	85.5671	82.637	85.3141	85.0372	79.8103	84.9469	88.9546	85.3299	82.4886	81.2803	88.6388	74.8197	84.5808	80.5079	82.3213	87.1942	93.8547	83.1574	82.6188	84.5827	88.1044	82.0071	96.945	76.0998	70.9349	77.2706	80.621	74.7552	72.5621	76.4608	69.6818	76.4025	79.4385
ILMN_1651315	1344.46	1331.27	1662.73	1232.58	873.412	1605.76	977.547	1233.06	890.847	1169.1	784.289	1703.6	1952.55	1213.43	1742.65	1173.13	1434.98	1390.63	1627.98	2229.23	1393.83	1250.62	2255.74	1369.17	1131.55	2648.81	2065.53	673.4	1263.73	1075.93	1248.06	1259.68	932.744	983.456	1136.7	1160.13	1171.09	1112.87
ILMN_1651316	546.409	122.09	844.947	255.986	515.948	484.107	311.165	117.441	313.493	253.171	177.575	102.654	85.5554	92.0171	290.759	542.753	1007.23	1167.41	1207.43	468.714	429.531	219.927	121.114	892.669	528.882	172.288	1584.47	426.326	288.971	225.965	475.397	384.399	394.455	487.391	283.103	333.352	318.515	329.084
ILMN_1651325	78.3853	92.5894	85.1062	79.8784	78.1333	88.4632	80.1209	75.0653	79.806	83.4437	75.6999	92.1845	88.2067	82.5045	78.4941	80.4222	75.3942	84.3042	80.0628	77.5898	79.4513	76.2748	87.8486	85.4575	75.0609	83.1202	85.1602	82.3761	82.4954	67.8022	69.881	74.4094	68.2927	68.0503	69.2397	77.13	74.7124	84.0405
ILMN_1651328	121.368	119.824	100.669	110.615	87.5799	138.064	104.106	99.0953	96.9131	91.3834	102.269	134.715	121.232	101.433	155.694	106.759	120.316	128.556	104.869	165.55	146.235	126.337	158.758	177.801	111.054	209.611	172.476	108.183	152.514	385.292	169.335	172.677	187.562	179.503	156.83	153.894	213.307	155.424
ILMN_1651329	92.5649	93.8622	79.9969	81.7059	83.0049	99.0166	98.8583	86.4621	86.3968	84.9454	81.0398	80.934	82.0254	87.984	77.182	86.9501	79.9055	81.3009	86.3891	99.3189	75.2724	88.0098	90.5004	85.6177	96.4515	103.458	82.7807	88.7133	92.822	81.1817	92.215	88.4309	84.3748	87.3594	88.8783	96.2162	89.9715	90.7947
ILMN_1651330	61.8421	59.6653	61.7019	64.4899	59.3804	66.9633	67.9408	65.9488	65.1354	65.3749	61.6967	67.0291	63.6068	59.8903	66.8805	66.6772	69.9001	65.1334	65.6623	62.014	67.4096	61.8957	62.3606	67.4836	68.13	60.6929	71.7426	63.2	73.9955	57.4147	67.0681	59.5432	60.4872	76.9095	74.36	68.6114	62.8687	74.4952
ILMN_1651336	88.739	137.114	91.3524	137.89	151.987	261.657	96.8414	147.791	110.283	131.507	183.823	151.039	214.383	130.237	97.1538	79.1481	151.213	81.2019	88.3283	97.4971	101.27	108.905	88.1877	166.916	72.0384	117.265	57.7569	127.123	74.0273	89.617	99.5197	100.516	114.458	99.3147	123.256	121.619	97.7007	124.503
ILMN_1651339	77.2508	66.5341	72.8321	74.6234	70.4815	67.1682	76.9723	73.0442	95.6104	73.1639	66.766	65.632	65.8735	81.2572	95.3724	74.6503	72.7932	122.334	86.1305	93.2437	70.2894	75.9381	76.1612	65.361	281.284	72.7406	140.572	64.2832	158.393	124.414	81.5871	88.8298	85.2925	88.3618	76.0658	86.4878	87.6299	77.7881
ILMN_1651341	108.171	127.25	128.828	98.5806	124.38	117.283	109.369	96.8472	108.353	126.289	102.839	98.058	110.64	99.7477	106.197	115.119	105.65	106.415	113.355	108.237	102.561	109.622	121.036	117.735	199.912	115.851	100.08	148.451	104.527	128.028	107.947	104.106	114.183	123.547	104.775	109.791	111.339	103.503
ILMN_1651343	84.5124	92.4344	91.7806	81.1474	87.1653	73.0224	83.5654	84.3748	83.0188	94.6095	94.0982	84.6275	79.3186	89.8683	89.8098	80.5276	89.0929	77.4999	96.6213	85.8128	92.806	89.6451	80.3088	86.9057	91.1381	75.217	82.2507	93.9123	82.623	86.2669	70.0852	76.9743	75.7118	83.8398	76.6831	75.2373	82.7767	72.9374
ILMN_1651346	172.533	243.468	111.184	365.623	388.965	157.997	320.7	803.953	136.7	236.454	502.404	156.08	187.604	1189.61	122.272	116.639	294.325	145.283	137.307	143.302	215.075	547.678	125.946	220.774	278.975	296.354	119.767	299.913	485.314	537.942	121.347	128.564	127.597	117.587	124.908	136.111	122.53	126.484
ILMN_1651347	4882.35	2257.24	2982.26	2304.75	2600.42	4903.53	3761.09	1480.62	3360.6	1532.47	2431.86	2522.49	2581.13	2287.62	5012.57	3456.67	2380.62	5084.71	3313.77	7042.43	3323.06	2150.29	4222.86	1993.67	2242.4	1939.89	5279.92	2688.54	4306.86	2755.55	3219.42	2991.78	2676.79	2477.79	2639.39	2425.81	2702.43	2457.74
ILMN_1651351	84.0003	77.9892	92.7983	81.1023	85.8564	75.6028	75.0136	76.129	69.8495	73.884	72.4277	73.0734	74.1972	78.8983	78.5967	72.747	74.7108	80.5809	76.2698	79.2542	77.0532	74.461	77.7475	82.4054	71.5313	76.8746	86.6876	70.8056	72.5922	69.8317	62.9833	69.9568	82.0048	72.5069	78.5428	74.8054	68.2375	61.4337
ILMN_1651354	66.9633	340.148	71.6814	72.8717	71.9921	77.7998	135.399	76.8362	91.6349	70.846	168.782	78.3036	69.4199	77.0174	76.9789	144.516	876.046	82.3314	112.588	127.892	73.0911	82.0614	80.6059	73.4945	714.201	139.029	93.9626	71.8336	13339.8	103.165	100.585	76.7366	91.5892	94.5368	78.3792	95.131	85.5671	82.8229
ILMN_1651358	110.752	152.316	78.5508	78.7564	79.8118	78.5566	83.5095	78.7907	149.271	76.343	75.9856	103.861	71.8027	87.2093	183.1	75.2719	79.2487	326.999	77.2227	89.4409	78.3317	78.8702	88.7286	77.1545	79.0452	77.0683	546.409	81.59	75.7411	84.8165	68.798	89.2391	88.9508	81.2309	69.9891	81.1514	83.5443	80.4231
ILMN_1651364	150.872	125.575	246.06	185.069	199.565	189.204	180.556	110.927	228.593	153.997	164.671	203.315	133.169	228.127	222.655	161.712	186.586	223.431	196.994	260.541	152.965	187.263	195.454	180.253	101.123	177.139	171.817	195.998	96.8804	129.464	215.548	229.292	202.74	267.953	248.203	233.887	243.608	234.841
ILMN_1651365	95.0981	78.1766	81.7231	82.1696	93.8122	85.4111	83.0713	96.6213	80.4857	82.4959	88.0948	84.9834	76.5232	98.9382	76.1533	81.3277	83.5996	83.8861	77.2053	87.4192	88.4233	82.7355	72.6267	78.8905	94.9463	75.0042	88.2917	70.2453	72.0792	62.9618	83.8516	62.2176	81.5677	80.9693	60.1499	72.8246	68.4916	61.5599
ILMN_1651369	85.2283	79.3754	80.3184	73.7588	76.1094	73.2164	76.9434	80.2446	75.9795	76.5828	79.6296	75.9756	80.2161	81.4372	84.3067	73.462	83.2557	80.1562	75.9558	76.6382	95.6079	77.7004	86.949	79.3349	87.1833	77.317	80.4302	80.7101	75.7227	71.7786	75.0817	71.3254	69.7388	74.0048	74.6563	76.4188	73.4196	75.6764
ILMN_1651370	80.895	76.4692	78.4485	79.4233	69.9749	83.1021	74.6886	75.1798	75.2543	89.7941	83.6333	81.5405	87.4835	78.0215	78.3575	73.9799	75.1763	73.4739	72.4654	71.1069	71.2633	83.6264	78.7783	77.7346	73.2353	72.0845	75.7625	68.3952	71.8567	69.5764	64.4609	72.999	83.4539	85.5766	83.3128	77.2255	72.0274	82.7423
ILMN_1651373	85.1385	85.6546	74.2607	77.7735	83.4982	85.6177	78.8932	80.3474	91.6854	82.9341	81.5088	86.0966	72.6006	75.189	71.7756	131.386	123.502	117.379	77.6198	124.13	92.6797	78.1779	78.8517	74.6831	76.6693	80.2363	453.669	81.581	69.1234	88.7674	83.5584	81.3285	70.5535	60.6929	83.5764	78.5912	83.2035	78.3486
ILMN_1651378	413.05	230.425	258.998	223.227	243.35	219.097	252.217	335.867	291.214	339.972	353.588	313.493	273.007	280.172	277.106	276.837	230.09	309.004	235.031	313.278	229.004	356.59	409.471	315.595	407.604	320.901	264.299	213.983	277.49	529.757	249.13	191.487	247.212	204.266	219.892	214.288	206.335	236.524
ILMN_1651380	69.198	79.5661	61.2302	64.1191	69.629	61.6838	63.6068	71.9938	80.1279	64.152	74.0199	71.296	64.4819	67.6186	68.8493	67.4555	68.2822	67.8593	61.5432	61.343	65.3382	78.6132	75.0329	71.3085	68.4632	59.4303	73.8322	80.6573	92.5705	78.503	63.7728	81.2856	75.4208	85.251	80.5904	67.6295	76.4692	80.5157
ILMN_1651385	366.656	392.587	309.672	355.23	380.314	321.659	312.595	390.811	378.578	455.945	291.678	368.353	569.633	535.62	550.799	359.086	477.82	411.744	377.371	509.246	390.011	389.624	448.868	462.975	934.455	440.055	577.364	406.533	465.235	554.102	407.901	464.754	415.188	373.144	406.533	463.353	487.55	417.052
ILMN_1651388	86.9563	75.6228	80.7715	79.4966	85.1997	81.4994	88.7977	81.2486	84.9469	71.3562	77.0985	84.3547	86.537	79.6842	81.0326	74.7425	75.7722	82.5236	85.5526	76.5973	80.1688	77.6398	80.5394	79.679	74.1466	85.0954	77.9878	92.0492	72.6065	73.5087	69.6801	76.4267	79.0782	77.0985	72.6251	79.2942	74.598	67.5812
ILMN_1651395	71.5107	69.8652	67.1157	72.6365	63.3161	66.0706	64.3566	68.1945	65.0789	64.1213	67.1432	70.223	73.1729	64.7819	68.0442	64.9623	76.0233	64.2099	71.164	66.2918	79.2678	60.9758	71.8913	67.7148	62.3151	66.6658	73.1803	62.6293	75.0787	85.109	77.2487	76.5284	72.2432	80.1931	71.8686	73.5721	82.2113	73.3765
ILMN_1651396	66.5915	72.1884	66.0361	65.0611	69.7927	65.5885	64.4242	68.2763	68.2514	76.1132	67.1085	71.5951	73.9312	71.8593	68.6996	62.7945	69.1023	70.4999	68.6554	65.5929	73.9289	70.7145	66.1532	69.9527	78.919	75.47	71.2702	62.7498	73.8793	86.1266	68.9653	67.076	84.0511	77.4398	74.0991	77.5724	72.9719	79.9236
ILMN_1651403	93.0185	82.4707	93.3919	80.0603	78.7441	97.235	85.4555	152.35	80.1185	81.8325	96.8384	91.7968	95.6206	82.9427	84.5575	83.472	101.283	84.7642	117.078	97.161	159.479	99.6795	98.5953	102.024	87.8235	84.8569	85.6147	80.9162	77.9238	138.372	80.0874	79.6954	83.4699	81.5963	84.7115	79.5616	87.1802	80.9643
ILMN_1651404	75.711	68.1774	66.4489	71.7129	69.844	70.6674	70.1992	78.7827	68.9348	72.6079	71.7322	68.0491	67.7916	104.106	76.2094	68.3339	72.5299	66.1252	65.4624	62.0834	69.5701	77.7314	64.0082	73.8637	75.9749	65.2737	69.322	74.9561	130.715	81.1699	67.8325	83.5064	82.6064	64.8962	77.4479	76.2081	77.5093	71.0534
ILMN_1651405	1763	1405.41	1829.9	1118.41	1441.4	1422.13	1250.62	1443.53	1813.37	3735.68	1422.13	1738.6	1875.27	1251.1	1338.11	1689.34	2568.83	1495.5	1596.83	1442.02	1344.46	1595.23	2058.92	1739.37	1125.26	2064.32	1748.04	1310.61	1233.06	1311.37	1639.45	1627.11	1417.74	1529.37	1496.44	1386.95	1568.51	1453.56
ILMN_1651408	89.2311	80.7318	92.5894	90.471	88.1865	93.4484	85.2283	83.66	87.5336	76.3029	80.9055	87.5054	90.1825	86.6339	90.35	97.4377	86.7826	86.6216	101.056	100.393	85.5722	71.2881	87.5787	88.6288	95.0371	88.7556	107.652	83.8486	90.5938	88.0311	89.9181	91.0404	94.9714	93.5343	84.0985	89.629	85.9975	96.3289
ILMN_1651415	87.1545	96.5867	77.9985	95.1982	81.4228	95.0752	73.4254	80.1789	84.4482	84.374	100.524	93.976	88.3944	80.4523	82.6073	96.9559	103.224	83.4757	82.4791	94.4036	93.1658	83.9006	93.4197	101.611	88.9758	86.9097	83.4429	85.2691	72.7948	89.2076	124.448	138.874	126.1	121.09	141.622	133.527	150.508	117.899
ILMN_1651428	83.311	83.8601	78.6511	84.392	74.0858	80.9914	74.6629	71.3884	88.0546	80.676	77.3757	76.1132	81.2536	75.6938	79.6458	83.5701	81.2506	79.887	76.9123	78.2552	85.9144	81.7947	71.9122	82.5409	73.4017	72.9726	77.9062	85.875	76.4366	62.5839	63.6853	72.3703	82.3889	76.9144	80.1493	70.9799	79.4372	79.381
ILMN_1651429	82.4155	110.203	82.7437	85.1666	82.858	115.067	90.2035	100.061	76.579	78.6665	82.5644	84.8182	111.047	92.1541	83.919	94.0456	83.1299	85.5643	88.2433	87.8711	105.97	104.206	92.875	81.7764	120.87	90.6774	75.403	115.811	87.273	85.7082	79.5278	81.8318	74.4768	91.112	82.6997	76.4769	79.1937	73.3242
ILMN_1651430	90.0579	85.4831	95.0752	85.1772	86.5944	93.3672	88.4914	98.4683	87.7338	79.263	75.9483	89.4652	85.1591	99.9671	96.9303	69.7263	103.01	84.6066	91.6687	89.0594	89.7825	92.0526	78.7383	78.3419	84.694	88.7286	87.9954	79.5879	69.8903	71.8083	54.9659	74.1609	73.9907	73.6293	66.7923	65.4604	63.9565	82.2851
ILMN_1651433	660.201	1240.48	1077.48	1234.65	1238.63	946.108	1224.35	586.196	1562.73	1528.54	836.307	807.492	509.737	635.504	757.418	611.432	1371.52	698.902	1664.82	603.099	796.82	814.315	561.634	366.656	433.665	960.533	560.461	1520.21	633.091	357.568	1069.67	1166.51	1200.24	1651.24	1196.57	1099.77	1230.95	1030.03
ILMN_1651435	69.1372	67.6066	69.5443	78.3342	73.3902	77.6598	68.0771	70.44	82.7717	65.8753	73.9492	76.0631	78.614	73.3423	73.1424	74.5917	71.8007	77.3677	72.0339	75.2655	71.6037	71.8202	71.0062	75.6453	76.4398	77.7109	71.108	71.3944	82.7877	72.7537	72.3882	82.1382	82.5831	58.1472	62.2721	72.502	78.4904	60.4491
ILMN_1651437	105.16	99.9849	96.1374	100.325	107.138	98.4976	101.572	99.0408	93.0794	99.9477	93.8968	100.532	108.572	113.355	95.9424	106.433	106.301	96.5632	99.0689	107.271	100.677	103.467	97.9266	96.7988	91.8104	97.5141	115.289	104.893	107.739	111.722	91.3243	87.6601	90.6643	91.9113	95.5612	91.1974	91.261	86.5785
ILMN_1651438	270.647	196.261	226.852	112.682	249.433	389.152	223.105	168.321	184.98	73.8649	183.1	253.643	337.087	188.628	251.803	210.429	162.258	280.061	153.696	230.961	230.353	271.641	343.428	316.511	282.015	79.3249	153.803	243.35	234.796	223.649	268.557	270.261	376.935	239.346	333.292	492.09	322.745	357.664
ILMN_1651447	86.2977	82.3988	83.2444	80.8805	88.4903	63.5859	77.9209	83.2971	72.5621	71.5549	71.5072	74.9142	84.8668	86.7062	86.1171	74.5638	77.7201	76.3111	81.9146	76.8442	76.4655	79.7599	80.5066	72.2261	86.8808	91.1974	90.3381	79.4585	70.582	74.2442	66.3361	71.1598	74.9327	78.6558	73.2533	82.0753	72.4062	73.025
ILMN_1651453	82.5209	78.0656	77.0154	78.5934	78.652	89.7685	81.7712	87.8623	82.0526	81.7866	70.6743	83.3925	79.6798	79.4042	88.1846	81.8415	89.2364	84.1512	79.3943	79.7219	84.3556	82.3141	81.7237	77.0091	82.5758	89.8116	82.2577	80.0333	74.5531	94.5799	81.0292	73.9462	80.8535	76.3559	83.7444	81.5642	83.88	84.2035
ILMN_1651456	85.834	95.8073	85.0703	87.5018	77.9538	81.985	96.858	74.6709	85.5148	90.0604	91.1245	78.474	76.1904	84.9791	88.6639	79.799	80.5511	79.3496	85.4724	85.8288	88.8899	73.8502	88.8224	79.7236	83.9428	88.9233	69.0232	81.8061	68.987	75.836	63.724	80.4475	67.8848	81.095	89.5217	78.7812	72.9198	66.6753
ILMN_1651457	89.4014	86.5882	86.9718	85.5903	100.649	92.0868	90.6296	89.1078	90.8327	87.2697	86.4699	91.1713	87.0106	90.7614	95.3281	78.2515	88.7085	83.1021	82.7362	110.687	88.9196	85.3966	87.9365	102.245	78.4665	84.0429	91.2089	96.6364	74.7784	69.1046	72.6717	68.9759	61.2557	72.0509	74.0889	67.0865	66.8922	79.5331
ILMN_1651464	98.0238	98.7673	86.2657	83.813	86.6669	77.8652	89.7008	122.09	81.4377	93.089	86.4328	92.5842	91.1231	82.8972	99.5133	117.186	82.3213	118.425	79.2511	92.0793	83.3896	95.4601	92.2253	92.7153	84.7576	88.1762	91.279	90.1497	94.1158	82.0201	97.8409	87.4581	87.2039	89.541	86.5503	82.7625	83.6442	86.5204
ILMN_1651466	70.7354	71.1493	75.182	70.8931	75.5867	68.4831	76.8423	68.4131	74.8793	73.4833	74.8274	68.3472	68.8178	68.5674	75.2551	66.4694	73.5192	72.8279	71.5638	71.5267	65.4962	71.84	68.9225	67.8561	75.0742	68.0056	77.7431	73.1383	63.8514	73.0268	79.4866	70.4656	69.0792	71.416	75.2259	67.1766	80.7608	63.0446
ILMN_1651470	85.9415	84.0421	83.2168	75.2543	84.6216	91.496	85.9284	82.9458	83.1415	87.9933	81.0428	78.4553	79.5252	88.3479	77.9221	79.7303	79.9464	81.103	77.215	86.2416	86.5547	79.7867	87.3826	73.6821	88.068	77.6398	80.804	73.0499	76.7549	85.0427	79.4489	78.8137	79.5569	80.9123	78.5961	80.8911	88.1502	78.4477
ILMN_1651477	62.4541	65.316	57.0205	61.0559	67.2328	67.2824	65.2195	68.2984	63.3783	54.1248	68.9109	64.8558	67.8425	63.5425	64.5288	65.1943	59.5929	62.4426	59.1997	67.1145	59.0197	61.3159	61.0123	63.7629	63.672	73.3111	72.6163	79.0853	76.1475	82.2577	115.566	106.292	105.289	94.9363	101.145	94.7681	99.3708	106.665
ILMN_1651486	98.8856	93.7848	90.5673	87.6667	88.422	88.1582	109.63	86.5267	114.175	104.42	80.1998	92.6931	90.1356	99.5513	90.9363	93.207	99.9128	98.6119	96.4107	88.2302	100.157	88.379	87.2014	92.419	108.456	100.921	121.579	87.1131	89.9704	92.4724	106.146	107.643	102.631	112.453	120.75	105.035	94.1545	106.203
ILMN_1651488	73.9483	76.7327	69.1817	71.4369	76.7964	73.7494	75.101	71.9379	85.9661	81.4725	80.574	75.7287	82.2851	80.7266	82.421	76.6035	75.7211	73.1335	77.1641	79.3655	74.8588	83.6932	71.8621	71.0434	70.0371	83.1793	74.5625	77.8328	92.7674	80.2033	86.1735	85.6772	90.1635	85.9865	85.883	89.2723	84.227	96.5752
ILMN_1651490	75.4413	84.2568	76	69.132	80.8882	76.6439	80.7715	90.4974	91.8268	78.1935	78.3498	73.2625	79.8173	81.7849	85.6931	73.7637	73.1553	77.5687	76.6263	91.4624	74.9458	77.2368	73.3847	69.2233	184.882	74.6515	76.0272	90.8271	158.787	106.279	80.0369	91.1622	82.5276	86.751	85.1431	78.8969	83.6416	84.0105
ILMN_1651492	108.063	90.7054	98.7721	94.4622	99.5197	107.739	88.6388	106.287	103.388	116.87	102.587	81.8647	95.6541	101.518	97.5057	113.53	94.2619	94.3609	102.439	99.2106	91.0404	88.8237	92.2584	130.198	99.5105	115.505	92.9351	100.673	114.169	100.771	106.109	95.8294	107.326	103.182	101.969	101.148	99.9284	101.484
ILMN_1651495	82.8282	74.2338	80.8376	78.1669	87.2949	89.3471	82.2748	81.1495	81.3702	83.4255	82.2303	85.0606	77.6075	79.9334	83.2581	81.8745	81.9709	82.7919	82.6918	84.5967	81.9955	81.8868	74.6003	84.8343	78.5076	69.8079	95.9772	82.5846	72.5775	84.4126	81.4614	84.2599	75.7991	78.4814	73.9211	74.8349	84.6002	82.5764
ILMN_1651496	430.542	412.839	2308.59	332.524	1627.98	456.295	737.106	319.641	448.868	141.16	682.577	1362.26	1890.97	678.566	358.561	408.108	401.535	502.133	554.24	1158.03	216.181	577.681	707.453	919.553	161.906	384.076	651.154	514.598	532.218	396.599	159.159	157.614	300.341	252.688	246.715	173.451	222.532	227.288
ILMN_1651498	145.264	107.132	129.405	134.232	146.862	91.3073	132.082	390.49	83.7034	95.1492	92.576	548.636	199.677	250.125	90.5326	102.89	89.5113	230.304	93.2302	490.117	134.065	217.427	396.095	130.266	266.211	132.298	124.069	134.266	315.238	619.579	127.536	132.94	106.897	114.496	98.1696	105.957	104.881	105.081
ILMN_1651499	121.654	127.123	133.107	118.361	114.551	107.233	95.1364	115.624	103.458	105.633	124.269	208.494	129.683	188.694	149.943	122.804	114.237	126.268	126.389	142.474	151.404	209.537	207.4	169.135	105.062	119.489	131.157	132.653	131.982	327.452	160.747	126.987	122.669	132.151	121.974	122.55	130.266	141.334
ILMN_1651501	96.0327	79.7003	106.94	80.811	89.2911	96.2269	87.2167	85.4073	89.1611	89.9311	103.731	106.471	73.4474	89.5662	91.4656	83.4324	95.7782	83.6119	83.6256	87.2971	86.6128	96.6126	93.207	82.5301	84.4509	94.4417	93.195	100.485	98.3719	83.9278	88.1392	91.6854	99.3564	88.5207	92.3214	103.161	90.1356	87.8908
ILMN_1651504	298.028	381.574	228.842	258.48	271.848	284.07	233.524	286.066	243.264	258.786	270.987	303.935	348.845	300.947	342.816	286.54	240.9	356.663	243.468	360.769	361.126	328.221	400.585	438.772	553.736	369.832	423.381	447.886	327.607	367.183	257.238	309.325	265.52	349.711	323.001	299.191	365.445	300.466
ILMN_1651506	174.496	179.54	159.928	249.346	195.739	201.839	168.618	167.308	218.027	318.813	181.758	124.579	179.657	182.079	145.662	202.236	189.573	208.344	190.017	279.901	176.739	119.68	112.596	179.989	206.578	172.319	170.512	140.729	194.458	113.503	196.367	260.74	225.923	231.781	237.177	226.948	206.901	253.075
ILMN_1651507	102.658	90.2639	116.92	98.0491	169.036	97.3325	138.814	90.6739	121.079	113.955	81.4242	104.639	112.056	140.866	134.36	97.7233	95.7559	122.234	114.151	137.033	84.1284	112.276	101.394	84.6874	125.169	83.9421	98.3958	78.5384	222.084	100.585	97.3738	111.93	119.193	130.627	106.234	102.811	92.2775	115.153
ILMN_1651508	91.518	87.4947	85.6062	78.3754	101.629	93.0794	93.9514	91.687	87.5461	85.1439	79.2078	80.4033	87.489	83.4914	80.6744	80.626	78.4248	92.9874	81.0181	82.3823	76.5988	82.3183	89.2723	95.2777	91.8023	94.7681	94.1491	88.5633	90.5049	81.2542	80.7299	88.2561	81.9161	84.3957	79.9422	87.5602	88.3494	84.7692
ILMN_1651513	510.835	534.368	507.69	578.272	540.08	569.021	611.432	519.838	1177.14	994.862	787.236	555.093	598.215	433.783	459.744	585.47	969.982	499.607	828.114	361.76	508.23	640.731	324.156	428.846	233.433	437.92	420.085	516.518	275.604	197.58	599.807	627.308	675.913	666.18	738.548	628.59	614.622	775.899
ILMN_1651520	81.3343	74.2407	80.2604	72.794	79.6283	78.9134	77.1264	77.776	73.1277	77.1705	81.0672	78.7895	90.7503	83.3906	75.942	80.5768	80.6182	75.4545	79.4343	77.9647	74.4363	82.1562	82.5152	79.3262	88.6651	71.8372	78.9859	76.7032	89.4077	78.3714	71.6732	78.3581	81.3632	81.1221	72.8141	79.347	80.91	75.1495
ILMN_1651532	102.694	106.038	84.2568	100.244	95.4398	97.0854	89.887	95.5667	95.9424	80.0377	101.504	102.694	85.7687	95.5342	97.8868	95.2997	100.669	90.0079	90.9316	92.1492	92.1648	86.2382	84.0799	94.8914	95.8262	90.0484	111.572	88.9867	67.92	65.0969	80.3503	64.364	63.5804	86.5204	78.9547	68.1151	64.7053	76.4613
ILMN_1651535	94.7249	92.1672	99.5378	90.094	87.306	139.967	100.626	127.25	91.3051	93.3735	85.038	77.5806	79.6611	84.987	105.461	87.4484	107.098	84.7995	82.7201	80.2264	76.1207	80.4955	76.7204	91.2176	84.1239	98.3575	101.2	96.1155	78.9079	84.5245	96.0832	104.562	101.007	90.7889	86.6503	94.1447	105.208	94.3089
ILMN_1651536	87.826	89.4172	78.1243	95.2777	82.6794	96.1155	78.5583	88.6612	85.4017	88.8585	78.0706	83.6789	80.678	74.6085	89.2568	87.2323	92.0774	85.8383	79.9201	77.2281	81.7277	88.5683	104.024	83.9174	84.6381	78.7478	79.9303	87.4947	77.8953	64.9648	67.92	74.8705	58.9909	75.8196	74.8029	80.9404	68.0923	68.5582
ILMN_1651538	83.5002	75.0101	110.252	81.9434	75.8763	95.0562	86.9663	89.4201	78.9793	102.126	108.379	78.4512	81.7841	76.5353	70.9669	74.1525	99.9929	78.8359	97.4971	76.6881	76.2094	83.6273	82.8937	129.741	79.5733	79.4713	74.3505	82.1388	75.4963	76.832	84.8373	85.5265	87.35	84.1267	80.4755	85.0041	88.7334	91.0873
ILMN_1651543	78.014	73.1043	72.9702	81.9968	72.8421	88.866	77.7431	86.4301	78.295	78.6621	80.7779	78.3094	76.7964	71.1152	75.2732	89.3305	81.8061	68.4061	76.0034	78.1823	76.8523	69.6414	77.8865	77.8477	80.5747	75.5172	75.0079	85.8931	71.3992	71.0205	76.4757	79.5879	74.3957	72.6482	69.5883	79.0704	77.31	71.1621
ILMN_1651544	159.597	156.589	121.746	129.136	155.424	163.941	150.479	118.224	161.3	126.484	124.033	157.354	181.065	147.08	156.809	120.166	161.712	122.519	143.108	107.168	98.5631	138.425	168.533	144.214	70.8822	165.731	87.7438	141.914	87.6847	124.117	135.043	124.799	116.388	114.777	148.116	141.137	130.198	133.629
ILMN_1651547	72.7753	71.3861	69.4163	74.8628	70.4127	64.1896	67.6903	72.2289	67.6866	73.1527	70.889	75.6262	67.159	63.9992	64.0045	73.0442	68.9612	69.9482	70.3174	74.9657	68.588	66.5864	61.5297	68.1957	68.2669	69.9471	61.1775	69.3527	74.2905	70.7365	80.9137	70.4582	70.9107	72.753	69.0656	80.395	69.7859	71.0919
ILMN_1651554	76.6292	80.0041	80.849	83.7823	87.2797	81.5059	79.5898	82.2805	95.0752	80.0931	77.2401	77.3445	80.3002	87.6053	76.8015	79.8767	94.6352	81.4297	79.3909	80.3488	85.5903	81.1094	91.7205	81.9403	78.8754	88.068	89.4779	84.0799	87.2336	86.0315	85.5276	81.6001	82.5152	87.1696	75.8096	82.7678	80.9424	86.833
ILMN_1651557	305.333	252.474	229.942	417.181	287.714	543.547	323.159	177.255	668.563	667.963	620.964	435.183	380.081	177.438	286.335	383.166	782.921	228.248	326.343	160.795	361.919	431.705	256.716	179.73	180.347	237.029	220.016	222.942	120.411	227.407	452.863	568.67	611.583	504.816	598.696	567.359	508.973	697.884
ILMN_1651563	61.0803	68.8418	62.9528	63.0639	64.4928	65.115	61.7184	68.1073	61.9426	61.429	66.9586	60.2401	60.1137	63.7882	66.8659	67.2639	64.9907	63.8379	60.8215	61.9855	63.7335	64.0392	61.6838	60.0739	68.936	64.5422	80.6653	65.9602	82.5244	85.0849	74.0734	74.8602	81.2291	81.6855	64.4128	78.9018	82.3657	81.3389
ILMN_1651565	75.0987	80.9676	80.8094	82.9215	86.9401	87.4214	86.4211	93.9535	79.6578	76.905	83.9841	84.7155	74.6834	95.5082	81.0623	91.6038	86.109	77.7359	83.581	86.1537	81.3602	78.3588	75.9317	77.9765	94.1143	88.0218	83.658	73.9949	81.2944	80.1131	81.4668	82.367	74.4854	80.6395	85.1251	77.9687	79.5306	79.9638
ILMN_1651567	74.8145	70.1586	79.6494	82.7249	77.078	72.1781	83.9245	83.5418	85.157	72.395	78.5193	70.7577	100.197	79.9903	76.3108	79.916	75.4413	70.7375	70.276	83.2643	75.3906	78.9184	79.7831	81.0878	80.2195	87.8623	71.4226	75.7733	96.3597	77.6528	96.4758	91.0977	88.0996	87.4925	85.2936	88.0646	94.9714	91.3276
ILMN_1651568	73.7614	72.481	79.4866	79.3596	66.6098	62.4773	78.6876	75.1567	74.2338	77.4322	79.1992	66.9147	72.5988	77.1474	71.3264	69.4708	75.182	71.8501	76.5571	73.1335	70.569	69.5932	76.1959	77.0214	89.1373	68.4023	66.1093	63.3499	77.7051	64.5315	61.9731	68.6924	71.689	68.1985	78.9288	77.4424	64.6548	66.1252
ILMN_1651569	90.8535	76.2748	97.0883	89.5911	101.327	79.897	101.429	93.3573	90.3002	89.49	88.2216	82.9394	94.4304	84.6301	89.261	88.7877	84.6118	97.619	78.7149	90.5102	90.2688	96.8472	82.9694	86.6427	81.3741	73.2125	83.9634	88.6263	86.4493	81.5352	91.9492	89.8222	92.0112	89.83	82.5393	87.0875	94.6095	94.3772
ILMN_1651574	67.3711	62.894	64.2952	61.2869	64.2568	76.6733	73.7503	64.1028	66.9586	60.7432	67.6733	68.3127	60.2232	63.3284	66.2714	70.0109	71.273	61.969	65.3842	63.0572	61.296	70.9637	69.6439	67.1815	80.5511	68.6288	62.4912	63.1033	79.6842	70.9305	71.0062	84.3465	80.2895	73.5026	76.717	53.8707	75.2066	76.3423
ILMN_1651576	77.3879	71.0215	73.4495	68.9097	80.061	75.8153	76.349	78.3281	76.5185	81.4572	71.9912	80.6335	76.5177	74.9642	74.6962	73.7567	70.9518	70.6407	82.623	78.9993	78.2187	81.1441	76.0397	73.7056	77.3652	76.3624	83.233	85.8869	72.3969	74.0458	95.9481	83.8091	75.4323	92.569	77.852	86.8596	97.7034	89.686
ILMN_1651582	76.4431	78.6172	72.3904	73.5631	67.5132	76.2543	72.4241	70.3673	67.8263	73.6947	73.6649	70.891	68.4047	69.8026	74.9987	75.8889	73.8102	74.3424	63.6478	79.4324	71.7714	83.8507	71.9651	67.6733	74.7476	67.1449	73.1701	66.7984	83.2664	75.0101	65.3341	58.6526	70.1677	76.8902	75.6621	74.75	79.066	76.5191
ILMN_1651584	69.4243	72.2865	75.5928	74.0529	82.0921	67.2089	71.9938	68.5066	75.9873	70.6407	65.7344	73.9729	74.2888	71.1621	80.5552	77.9243	74.6716	70.7467	63.6773	67.3847	69.5279	75.9052	74.01	72.6355	96.5182	71.3753	83.8741	80.7854	96.1498	78.6484	81.6332	77.0793	66.6734	85.7425	81.9644	80.4537	74.5755	80.442
ILMN_1651597	68.005	77.4479	69.5279	70.5166	72.5558	75.2689	74.4572	71.9657	69.0374	70.2933	68.5854	78.0413	73.5738	77.7922	71.7234	74.2007	79.6203	75.3048	78.341	72.4337	77.5766	65.5446	63.3844	66.5393	73.8896	74.0048	78.7783	69.5726	65.7214	64.5151	68.2025	66.2999	65.632	73.019	60.0739	65.9434	69.4998	71.986
ILMN_1651599	85.894	94.0982	84.7807	83.0109	81.2768	78.4786	88.6961	98.8424	71.2208	85.1744	77.2842	78.5219	89.5066	87.5656	101.474	82.1335	93.8227	84.7344	79.4612	83.3553	75.25	80.2154	77.8446	75.1229	83.1183	84.7586	88.6288	76.1464	79.1997	64.6921	71.3553	76.5716	79.0356	79.7955	74.3256	89.7409	74.24	76.4323
ILMN_1651604	74.5589	86.5718	82.5452	84.1082	82.5452	76.8989	84.0155	82.783	81.4392	86.6974	98.5428	69.9705	77.3332	73.9	76.2399	69.7104	71.7867	89.3487	81.5501	82.8884	77.171	71.1299	93.1397	79.9134	81.7191	79.2226	70.0397	85.1431	81.619	83.9115	81.523	82.9074	78.0656	78.7571	85.3403	81.8932	88.9139	72.0536
ILMN_1651606	83.2369	71.686	75.6472	80.9063	77.1223	77.7887	75.3846	75.6999	73.1335	80.9541	78.4883	76.9702	72.9906	74.866	72.7498	79.427	83.2574	76.0951	91.0424	80.308	73.1986	76.4392	79.4156	82.6051	83.9714	72.0947	89.6118	77.8267	95.8694	73.8517	89.5032	93.5419	96.8772	99.4081	89.9075	88.4488	93.4719	85.8493
ILMN_1651608	77.7821	72.2505	78.6381	80.3898	73.6832	77.5974	74.869	73.3434	72.1781	79.5804	74.669	82.0994	77.5687	71.5473	78.7746	73.5675	74.0039	78.952	71.2097	72.2602	89.2479	79.0452	79.4959	74.6584	73.2769	70.1288	72.961	77.1223	78.7249	75.8013	70.0938	78.2352	77.6059	82.7382	76.9174	75.8285	58.6907	73.352
ILMN_1651609	88.422	96.8745	91.7023	96.6808	100.307	102.263	92.746	95.126	89.9715	99.079	90.8714	93.6475	101.042	123.931	103.401	101.607	96.6784	90.3228	101.533	87.6121	87.4392	100.86	89.5306	84.4857	79.2783	89.3147	81.9773	86.7611	83.4946	79.1937	84.3623	93.6101	89.5332	83.8665	82.0781	90.3635	80.2086	85.7249
ILMN_1651610	115.86	299.841	275.215	163.372	116.655	78.1112	191.181	114.569	148.291	159.094	156.057	97.1329	108.962	113.946	227.223	543.547	94.327	422.864	552.212	1431.04	389.624	100.998	95.6541	219.151	2975.07	219.85	1161.98	298.704	338.366	120.714	570.476	526.017	435.692	574.535	455.798	475.044	564.458	500.925
ILMN_1651617	79.8716	86.538	85.0174	75.9237	83.1192	84.6903	85.2221	78.9541	81.0458	80.8318	74.2961	90.6972	72.9052	93.8299	90.2443	115.28	90.0406	120.848	109.607	132.638	93.0427	104.538	113.881	85.1215	143.302	87.5636	81.8562	106.966	162.611	108.384	89.3972	95.0725	80.4603	87.6543	105.34	100.869	97.1766	91.251
ILMN_1651624	83.6059	83.7358	86.5785	81.5735	83.4128	82.3515	89.0078	78.6069	85.5227	86.0256	72.2236	84.305	81.0479	75.6512	82.8554	68.3086	81.696	80.0965	76.4232	81.9353	78.184	79.4431	74.0866	82.3736	75.2029	68.6452	98.3822	76.3588	75.185	77.3812	80.9554	72.8762	69.9075	69.537	77.7189	69.0327	71.3234	76.3061
ILMN_1651628	312.867	302.593	403.392	497.331	277.365	508.789	414.308	380.196	591.829	464.869	416.009	397.521	325.741	442.243	412.151	383.582	582.991	240.513	386.515	219.417	360.309	414.158	216.329	255.385	82.3036	291.616	328.297	367.689	154.765	191.371	365.893	374.27	430.771	418.026	459.079	451.398	449.215	421.884
ILMN_1651636	82.575	71.4828	81.3741	86.9025	85.999	69.342	83.5519	78.7359	81.4559	74.0874	91.7654	70.7753	78.7491	80.7649	71.841	84.6433	73.8994	84.54	88.2917	71.4295	87.7396	80.2329	78.9728	75.5744	74.7093	78.6414	77.6149	71.8985	82.0854	92.1438	83.3544	86.105	69.09	83.2698	80.3101	79.7362	77.3338	82.0335
ILMN_1651637	78.9466	95.4816	76.9869	75.6349	90.8438	81.8845	87.5371	91.8142	80.8785	78.6027	79.7917	85.1659	105.384	90.8847	85.162	83.4589	85.3622	89.9859	82.8956	93.6555	77.7411	90.4083	116.118	115.542	91.5163	100.581	88.735	107.842	81.7704	113.873	95.9887	83.537	87.8367	88.149	88.3177	84.0297	90.0104	90.7122
ILMN_1651641	74.1893	78.7587	85.672	80.4534	78.3203	77.3615	78.0837	75.1386	68.9109	80.7884	76.3343	84.6205	82.8791	80.2726	82.65	77.0207	80.1965	82.3633	84.8798	81.2629	86.1245	85.0636	79.0668	86.4137	73.4784	84.3259	84.3547	82.0433	84.555	76.7492	79.6926	77.8063	80.5724	77.8158	74.765	82.7776	81.6434	71.1569
ILMN_1651642	73.4864	91.5925	89.3794	92.8848	82.6374	110.777	93.1122	82.5253	98.7017	84.4361	96.2025	168.174	75.5708	76.0788	82.3401	87.1321	82.5935	77.0851	108.384	161.906	126.638	79.2948	152.768	101.581	85.2177	118.372	161.953	122.474	85.0538	85.6519	186.193	200.376	181.816	192.716	192.877	176.245	158.455	177.438
ILMN_1651643	83.9237	81.6713	89.4126	81.5917	82.3917	91.7603	88.283	92.6046	81.107	89.4465	91.0818	81.9379	93.0371	90.722	93.9012	94.9624	85.9039	85.0402	91.8377	83.9894	87.205	93.8467	83.752	89.751	85.8181	82.1452	87.73	90.7567	78.8644	82.7947	62.3874	88.8701	79.7419	73.7063	88.5783	79.6494	77.2247	77.0839
ILMN_1651652	89.1092	94.6438	79.9935	85.0676	81.8165	79.9584	93.0534	99.1602	101.559	90.5714	98.0977	105.199	125.894	93.6513	100.413	81.3493	78.7598	84.3782	83.1183	82.6645	93.3262	114.613	79.6465	114.95	84.4388	86.6491	89.8163	77.4306	76.6305	83.7881	98.4192	88.6977	92.5827	93.3516	83.3497	94.2707	87.4202	87.6121
ILMN_1651656	75.433	77.6562	74.8152	75.1132	84.1978	74.4232	73.2939	70.5782	74.2737	76.1172	83.0179	72.6267	74.5889	79.8258	73.303	71.4067	79.272	72.59	73.594	72.8677	73.8865	70.0095	73.6573	91.8998	71.718	76.9004	79.1304	67.7193	77.3289	79.8753	64.4664	71.8419	69.0036	71.7669	71.0197	80.15	81.3326	76.1435
ILMN_1651657	106.816	113.53	108.579	118.066	109.5	116.513	113.807	133.756	98.2975	109.163	96.8345	111.69	124.217	114.71	122.973	119.815	104.325	109.273	103.696	113.905	108.353	98.9667	106.999	115.669	113.201	113.111	99.0514	117.84	98.5206	103.681	97.8129	95.2777	92.1079	94.8592	97.8662	91.0611	92.5108	92.808
ILMN_1651660	61.6165	66.606	76.2288	64.5771	71.6044	68.4503	68.724	71.7628	66.6484	67.7707	66.2159	69.6136	68.482	69.3628	62.0332	64.8131	72.1671	73.6665	73.0954	75.8967	67.5432	81.8325	71.4993	70.5076	75.403	68.5904	72.3932	66.2567	84.6453	76.9044	61.4689	75.8605	67.1895	80.7799	71.5079	78.3397	79.035	71.1849
ILMN_1651662	83.5789	81.0791	80.541	83.8145	81.1924	81.945	84.5094	79.7135	71.3925	80.3866	85.8968	90.8344	75.5023	79.931	84.0677	81.9715	90.6296	88.499	87.5273	92.1885	87.8119	81.7011	79.5592	81.1044	79.1204	87.3154	76.7682	81.6288	82.1534	78.3478	78.01	69.6062	74.693	73.8959	79.4667	77.7431	76.2211	78.0815
ILMN_1651664	85.3224	74.925	71.234	76.0254	76.1328	72.0464	82.8268	77.063	62.8059	77.9251	76.4675	76.6344	79.9478	74.3673	74.5436	83.7262	65.2532	77.3075	73.3291	72.6412	85.5293	72.8118	78.7441	78.0479	67.4601	79.696	73.7653	85.2305	75.9211	77.4359	81.0464	85.5353	90.4658	74.2635	88.6986	92.916	90.8783	88.3743
ILMN_1651672	84.0544	79.0545	103.681	94.55	85.1713	88.0593	85.3036	89.2284	83.8309	84.3076	82.9441	83.8881	93.6226	85.2238	82.9035	86.0613	91.9259	79.8977	91.9177	86.4541	92.2663	90.2287	82.7607	92.2042	107.784	82.8063	86.3079	82.8626	76.0986	77.9062	71.6554	85.1037	79.7053	82.7401	76.4243	81.8982	69.6683	84.9377
ILMN_1651680	23900.3	23780.3	25642.1	20434.8	23141.7	22705.2	24837.7	24215.4	25946.4	26606.3	23900.3	24639.2	25227	24639.2	26253.3	24345.3	25946.4	24639.2	26606.3	24484.1	25022.6	25227	24215.4	24345.3	22348.3	25642.1	23900.3	25227	24484.1	23380.1	25227	24484.1	24345.3	25227	23780.3	22133.6	24639.2	23900.3
ILMN_1651681	58.644	72.8177	66.1252	64.3922	67.7421	71.6762	65.3767	69.2741	68.3204	71.7434	70.936	67.0589	68.8916	66.4393	63.3439	72.8289	73.1435	65.7744	68.5122	67.049	67.2768	70.8879	63.4512	61.7297	63.5524	59.6452	62.8201	65.8556	84.8297	73.6581	76.9517	71.689	75.0301	60.0324	66.8444	89.575	78.3075	70.4145
ILMN_1651684	223.022	183.476	247.917	242.659	442.713	227.523	214.331	265.011	235.522	255.933	169.451	233.972	228.21	204.191	187.006	211.009	291.269	184.244	207.074	144.254	183.575	180.929	206.495	227.739	91.1663	169.508	173.601	149.923	131.323	108.166	246.15	273.131	264.867	315.32	297.833	292.458	254.558	253.722
ILMN_1651685	72.1058	79.0776	72.5591	81.2683	76.6393	75.9968	68.535	84.5183	78.1689	79.6611	76.1249	78.645	92.3937	82.32	78.9527	78.3486	77.0711	79.2727	73.4017	83.9729	76.9273	83.3073	79.3121	80.6173	85.3016	79.0136	82.6939	68.7346	68.7559	82.3233	77.7308	79.1966	84.0685	77.7774	89.2299	81.2902	82.9585	87.111
ILMN_1651690	94.7945	106.466	92.0324	86.6193	92.3918	105.358	113.751	87.6445	119.052	85.2317	100.833	85.479	80.8406	93.5458	85.7639	103.563	92.5745	97.2615	88.5364	111.254	80.7273	87.986	100.018	121.267	69.8853	79.9464	83.2723	87.4847	85.5781	111.054	100.657	102.081	116.984	101.369	110.005	115.505	97.8697	102.969
ILMN_1651692	435.077	530.894	207.299	278.704	210.872	354.915	323.388	434.755	234.073	429.429	253.643	177.47	431.6	509.737	367.58	304.744	193.629	341.401	200.509	228.559	427.104	387.428	253.075	451.267	544.887	572.341	286.54	440.768	696.233	533.77	252.006	304.972	239.908	227.146	261.548	230.855	288.134	237.522
ILMN_1651693	81.197	88.4559	94.882	93.6064	107.132	99.6404	116.574	99.3966	84.9584	86.108	82.464	88.3297	99.7048	89.8587	95.6841	92.1346	96.9649	100.468	95.0187	90.273	90.6193	91.3434	83.4691	83.8073	125.115	100.244	96.6491	91.6516	91.3651	93.6757	90.0306	97.9301	87.1241	88.9578	85.1676	92.0506	88.9619	83.5701
ILMN_1651699	97.948	136.796	91.8142	240.001	345.333	77.078	154.297	167.595	80.2026	91.8268	258.382	87.6994	74.5491	185.291	87.5672	85.0034	86.5079	109.639	224.156	89.505	188.495	177.94	73.0662	72.1933	190.054	116.882	79.362	107.905	296.457	229.292	93.508	90.9292	93.718	86.0374	85.6415	84.1318	79.7369	89.0333
ILMN_1651705	10989.5	4426.14	3981.4	8360.62	2982.26	5359.51	10844.2	3261.09	16950.4	3565.17	1590.75	14293.7	13383	5401.61	10711	7640.17	4480.72	3923.15	6318.73	5550.44	5446.64	7583.86	15345.7	2921.23	834.127	2531.68	5219.68	3858.61	2800.71	3487.8	4733.38	6832.46	6281.64	5381.18	6432.64	7116.59	5250.82	5437.1
ILMN_1651708	85.4286	82.5795	80.7202	84.6205	81.9225	80.1729	77.8947	78.2168	85.4916	100.331	78.6159	79.6445	93.8355	88.4488	92.4253	80.6477	92.0384	81.2493	81.9744	88.1949	91.8578	84.9843	87.4835	76.2906	101.642	81.7683	76.3851	88.8736	76.8733	72.2911	77.3378	74.685	69.4623	61.2747	80.2246	80.4515	73.3283	73.4595
ILMN_1651710	76.858	71.3702	71.5421	89.7494	67.3767	75.6175	69.844	80.7618	76.3119	70.2431	74.445	69.0841	72.4733	72.9468	74.2814	72.6243	69.7874	77.5934	79.6253	70.0958	79.193	78.446	76.5981	75.5621	75.463	67.5522	69.4592	84.2328	75.6392	76.9717	83.2664	85.3795	76.4444	75.15	81.0733	78.3426	77.0111	82.8449
ILMN_1651711	61.1832	67.8142	71.8809	60.4922	71.8526	63.1319	65.5259	61.8834	57.2799	76.2772	62.6073	60.7126	68.6099	70.8962	65.1707	65.8308	61.0069	67.825	53.5228	66.7315	60.0042	72.4844	60.7748	63.5709	69.1678	57.8202	85.1376	65.8753	81.0566	76.973	81.371	85.3824	74.2912	73.5576	84.2453	76.7038	80.8869	93.5317
ILMN_1651712	72.934	101.302	78.6183	74.5844	79.3655	75.3569	83.8041	74.0048	86.157	81.4859	82.0303	79.1706	72.737	78.5642	74.6636	75.5497	75.7741	88.3392	82.8367	94.1411	79.1188	82.1213	82.5878	67.6392	102.323	78.5972	107.677	80.0779	91.5731	62.0369	106.292	96.3419	91.2557	97.4271	96.3843	95.2264	96.055	106.388
ILMN_1651715	91.5112	96.5579	92.6126	96.9831	99.8083	103.765	103.633	98.4221	85.5704	98.7241	103.084	82.2075	88.9781	105.431	103.767	111.301	98.1095	103.41	92.3895	106.811	96.0327	88.049	96.3705	94.6895	109.88	84.34	89.1507	92.8003	81.164	81.0149	92.6874	81.341	86.1747	83.5216	87.0253	94.0313	94.3772	89.629
ILMN_1651717	79.9403	71.5407	74.8105	74.685	71.4623	73.4899	71.2436	75.293	72.9572	64.3762	70.7759	65.8699	77.846	67.2583	72.0624	74.7174	72.2432	66.6238	68.5555	76.9331	69.0364	67.3847	72.2892	80.7167	74.0309	70.4208	70.6113	76.9366	82.2428	77.9183	66.9883	63.2959	56.8025	74.9922	70.4003	65.9	80.4962	67.9474
ILMN_1651719	643.052	870.281	1144.43	567.688	714.941	821.389	784.289	890.847	996.803	646.818	707.318	1094.47	1241.19	1112.87	911.299	707.971	1550.82	654.863	716.123	1473.15	1005.72	912.62	1333.19	1250.07	1004.2	954.746	846.976	2067.19	652.719	1021.96	766.799	776.651	707.318	775.592	783.704	601.034	780.8	693.949
ILMN_1651727	71.9818	70.0572	74.6758	71.716	68.8363	70.0594	64.3466	63.747	65.9715	71.7188	68.6114	77.9679	67.0645	70.8129	81.7527	67.2406	69.3838	65.6136	71.7721	70.8101	72.0299	67.732	75.7686	66.9079	67.4635	66.5677	69.3169	58.1979	59.9534	77.571	59.367	63.409	58.4154	77.296	72.6579	78.3248	78.9575	78.8716
ILMN_1651735	1587.21	896.636	1643.3	1026.78	1367.64	1269.55	1653.4	1362.97	1175.76	1325.07	1719.59	1252.86	1429.05	1974.55	1702.48	1305.86	1029.51	2006.37	1439.86	2327.39	1308.47	1419.21	1524.72	1249.17	1856.45	1293.95	1806.31	1030.03	1923.58	1959.41	1304.59	1218.71	983.147	996.434	947.339	912.103	932.744	1005.07
ILMN_1651737	86.7062	83.8048	87.0757	79.4572	79.0979	82.6989	76.9783	90.0292	82.2894	70.1488	99.3322	93.6083	101.184	82.3752	143.042	78.9048	80.2988	138.014	79.2968	81.59	80.0833	74.371	80.4624	110.127	83.3196	77.523	76.224	84.0447	108.935	73.7479	82.277	72.9744	77.7678	85.3649	82.8571	72.5387	83.4128	88.1188
ILMN_1651741	66.5012	71.3389	68.4395	66.2782	61.7775	71.5779	71.9101	66.087	64.1325	68.3289	69.5653	74.2007	61.1546	71.0517	69.6181	76.0233	70.5473	70.7712	72.9092	76.0409	71.8372	74.7642	74.4952	68.9192	65.0494	66.74	71.3049	73.0605	74.9039	91.1694	80.469	76.2067	74.2212	83.0117	82.1185	75.776	75.7453	85.1478
ILMN_1651745	100.141	83.9604	91.6923	91.5344	82.7201	147.909	98.1369	94.3609	86.863	129.525	88.7334	90.064	75.9586	87.1423	143.436	79.0704	100.849	79.9175	84.2905	93.802	103.514	105.908	88.3414	102.057	89.2768	93.7805	94.6303	105.616	84.9861	88.306	86.2395	86.4275	78.0911	84.4988	78.439	87.6352	96.3639	88.8998
ILMN_1651752	99.1859	87.9702	98.187	116.11	135.889	92.8891	105.072	112.55	79.9837	126.534	175.535	91.5233	231.318	113.913	81.8009	83.0861	78.149	72.9274	81.2343	92.5285	80.0009	119.635	92.1019	95.8396	77.5387	118.066	82.4791	80.9893	111.436	140.718	89.8196	93.6638	106.409	93.6166	94.8892	105.081	113.751	108.075
ILMN_1651758	73.635	71.3511	71.7688	75.4311	73.1177	82.3799	71.2074	74.7373	67.5267	74.4712	73.1784	76.3958	69.0744	66.1232	73.4527	65.3683	69.9053	85.8173	72.1817	74.5798	74.6261	73.7637	64.3508	75.6183	76.1256	72.0348	66.4932	74.0927	72.5464	84.0028	75.4798	70.8528	69.0804	63.5008	72.7582	70.8781	66.5381	77.8841
ILMN_1651760	90.856	76.8204	76.1199	83.3039	81.9241	88.1188	82.9554	75.9775	82.3467	69.6346	82.8421	80.5453	81.8753	85.8096	73.9103	77.6054	72.7301	96.9649	75.7703	83.3103	74.7558	77.844	74.252	83.7189	78.8536	77.8685	82.8238	83.9788	65.4078	56.2916	74.2249	78.9223	70.752	77.7109	76.2972	74.252	74.4218	87.8781
ILMN_1651763	86.9629	84.6143	82.0407	90.7503	86.759	82.1327	90.6817	89.4435	84.1845	80.4962	77.321	84.0764	81.2775	81.1192	74.0266	84.2935	90.6817	87.8005	95.8927	82.7028	80.41	87.869	89.9692	86.0354	85.0596	75.2724	79.2831	78.4177	79.836	81.4146	79.6065	75.6291	77.3975	84.6963	79.2467	73.4004	77.7144	72.9032
ILMN_1651767	377.257	490.716	300.195	334.72	389.322	325.152	272.933	563.009	241.505	391.935	421.754	315.595	667.356	546.409	375.703	318.974	200.07	369.593	266.663	416.009	366.386	325.152	278.311	428.128	1138.77	614.197	297.725	375.525	282.186	566.174	187.237	176.649	203.641	189.39	188.721	191.895	212.279	165.922
ILMN_1651769	88.614	102.759	150.096	119.924	92.4291	80.1323	113.492	182.079	113.467	121.191	204.892	157.543	114.449	205.153	93.1511	86.1973	222.795	85.7811	91.1898	112.404	101.02	123.401	96.9279	87.1178	74.7566	105.461	114.475	142.351	93.6387	86.7423	111.588	126.289	125.575	108.194	112.23	114.605	116.054	123.1
ILMN_1651771	76.0554	75.1155	83.5979	80.7657	79.4201	74.3329	79.1848	77.2012	91.8548	78.7746	79.2447	81.0149	77.5251	72.3231	79.8348	76.942	72.5103	88.4445	88.895	82.9703	72.8011	79.2494	79.5654	71.5086	87.9337	85.4925	73.1136	79.5712	62.4257	62.776	84.555	81.3896	80.5573	81.8827	81.1101	79.1131	72.7194	87.2739
ILMN_1651776	641.128	929.908	833.169	438.572	484.905	584.671	549.387	643.823	584.288	254.987	724.29	733.824	834.802	712.484	649.476	492.483	616.906	664.126	744.14	342.074	731.678	640.342	805.742	1325.07	1109.89	997.193	582.991	1040.5	514.889	980.831	488.74	542.753	431.949	496.463	524.756	527.078	584.671	583.164
ILMN_1651787	94.1545	101.815	95.2062	88.1469	102.825	100.227	114.825	96.0603	103.691	91.6073	88.5768	94.4133	92.4608	106.404	106.479	101.861	94.6592	95.5371	96.3435	96.3485	91.8548	90.8518	101.842	107.45	93.5014	101.275	93.8992	96.9131	93.1969	125.181	100.102	100.879	99.1859	108.871	102.735	94.9959	102.034	103.189
ILMN_1651788	333.538	502.999	337.282	294.685	244.094	295.424	253.828	473.83	216.715	335.48	495.721	442.349	646.995	469.32	330.178	357.387	299.509	293.368	375.443	205.556	333.771	432.381	461.735	723.941	889.343	489.589	185.993	683.654	242.659	427.104	248.916	266.611	267.715	251.803	226.781	279.082	267.764	277.788
ILMN_1651789	82.869	76.9147	86.0327	80.3918	75.3041	84.2482	77.0924	89.8797	75.6826	84.1392	77.931	89.4487	83.6789	80.2946	70.4541	74.5397	82.421	77.4398	77.5576	86.0063	74.6092	85.5201	83.1423	91.4632	77.984	80.4231	89.8714	76.885	65.4698	72.8237	62.7107	79.1765	55.1633	68.1045	67.1516	81.8997	70.0908	80.2612
ILMN_1651792	100.532	81.636	90.9646	88.7073	81.696	96.4304	82.3744	107.168	87.0716	84.4983	77.2735	85.7415	87.9239	83.9493	89.4527	83.3774	82.9236	88.5178	91.7533	89.4144	88.8795	81.0195	86.8895	77.6305	88.3426	73.4889	84.4033	94.7778	76.5057	70.3477	73.1304	77.8502	78.7216	67.4666	80.4309	78.2132	71.6163	70.2793
ILMN_1651799	409.723	679.724	1066.97	773.555	572.541	569.799	650.736	671.92	1445.04	1526.97	1274.96	1186.3	527.078	992.552	442.243	691.011	2938.58	707.318	1568.51	1907.49	834.802	816.653	666.437	684.707	441.045	818.729	1065.17	725.659	587.7	405.581	1375.23	1084.59	1185.42	1126.17	1121.83	1243.23	1170.24	1246.07
ILMN_1651800	106.055	129.962	117.295	167.816	154.95	94.9288	104.172	87.2807	96.318	95.334	87.6109	82.0133	145.876	100.74	92.773	112.081	91.5127	85.7647	146.298	100.925	95.152	72.8222	84.9132	107.152	74.3178	174.606	77.9096	184.244	91.8124	88.1309	102.978	94.6072	108.857	94.6176	88.8038	108.116	112.913	89.2299
ILMN_1651806	62.6826	61.0803	62.0332	57.0727	59.4026	56.6101	64.9731	57.2451	55.6259	56.636	67.4507	66.4343	57.2216	62.3447	64.4564	54.9659	55.7456	60.2232	55.0166	61.585	58.2812	57.8809	60.8473	68.6961	58.7384	63.8132	66.1767	62.8281	81.9929	65.4532	75.2969	77.1194	75.1763	61.9496	72.7554	64.0762	61.5891	69.6193
ILMN_1651811	87.2214	81.2528	77.7766	97.5972	84.7544	75.5455	86.0224	79.753	89.1176	94.171	90.0768	77.8805	89.2206	68.3562	72.0899	82.7269	78.776	80.5797	78.8374	74.5965	85.0909	78.9993	91.0351	75.5016	82.1603	81.7979	86.0558	76.8063	69.7169	74.0905	85.0203	90.1456	82.6658	79.0979	88.545	75.0787	70.6953	86.5359
ILMN_1651817	84.3855	87.6017	89.3418	87.6895	83.581	97.7338	80.2514	83.4636	89.9046	87.6757	94.6918	89.173	82.9484	88.1322	101.311	88.1234	93.9279	79.2059	81.7388	81.2167	86.528	83.4324	90.5063	88.3168	83.8169	95.4239	80.402	86.4386	73.88	73.1869	85.2246	61.4383	69.8257	75.2682	74.1055	56.4998	73.0724	65.1223
ILMN_1651819	284.352	195.214	323.329	335.176	269.858	391.305	385.682	295.813	291.393	348.993	386.611	350.417	555.626	536.61	613.814	150.382	390.673	303.935	307.893	253.385	541.815	398.188	318.746	493.58	215.435	179.819	384.853	282.577	331.059	455.018	259.047	294.119	300.254	281.896	295.116	303.173	309.827	229.246
ILMN_1651826	496.629	2676.79	96.5546	349.234	599.079	162.825	1739.37	2006.37	227.102	108.284	161.144	149.814	3022.68	1584.47	434.263	1396.04	206.757	1027.24	1016.3	153.32	1270.22	1309.08	172.652	1266.02	1569.41	116.814	144.404	4353.68	2618.94	2812.51	1233.66	1706.63	2077.89	1532.47	1023.84	1634.93	1730.23	1977.42
ILMN_1651828	540.08	311.861	284.566	286.335	447.443	291.393	274.712	216.893	361.238	501.764	299.041	210.62	330.968	283.368	301.614	482.492	288.766	272.179	360.493	288.068	236.454	248.867	351.282	333.352	328.606	338.142	187.289	295.708	375.607	284.874	296.523	361.996	276.96	319.051	379.814	371.101	332.199	310.128
ILMN_1651832	4375.64	2570.83	3730.56	2533.87	1986.85	4695.68	3364.73	3467.67	2485.76	9141.84	2477.79	2441.07	5053	4670.09	1990.84	2613.36	4649.07	3817.92	3089.63	2248.73	3036.31	4116.84	2289.31	2409.65	2446.02	2363.32	1383	1261.6	4244.02	3380.59	1594.21	1386.17	1818.26	1492.58	1359.37	1637.68	1383.77	1491.78
ILMN_1651838	81.7094	78.1834	86.0146	100.429	79.7996	82.4647	77.8591	81.3718	86.9794	80.1917	83.0985	79.1808	86.402	88.93	88.0985	92.25	80.2529	78.5967	83.5394	90.0172	77.6059	83.1217	83.7333	92.3937	95.8375	89.4835	87.7838	108.002	82.6341	87.3219	80.3108	73.3658	77.5224	75.4323	82.3362	70.6773	66.0296	65.4115
ILMN_1651846	74.4848	75.9401	78.5448	72.4459	82.0766	84.6992	79.4907	74.821	77.1678	72.2149	70.6893	71.6545	66.9012	76.754	70.1894	77.494	75.5796	80.6023	69.8472	75.1665	76.2438	89.0093	80.2963	80.5471	81.5662	70.9518	77.5351	75.7861	66.0384	69.3902	67.358	59.104	63.4062	67.3895	69.1718	82.7919	69.1246	79.8849
ILMN_1651848	86.2351	84.7523	73.5503	76.32	77.4934	80.3101	90.6327	84.8278	71.8066	79.255	72.6474	89.6361	76.8491	76.8063	75.3028	87.986	85.0918	85.255	81.1538	92.518	82.0823	91.4158	81.0273	93.3989	85.9423	76.4926	81.8482	73.6932	74.4273	78.9458	69.153	78.8038	79.2776	88.4184	69.0744	80.6219	86.051	73.7312
ILMN_1651850	15587.9	18445	17321.8	17839.3	16782.7	18502.7	16242.2	18991.8	18058.9	17009.6	15587.9	19692.7	19216.1	18445	17404.2	17471	18445	19692.7	15345.7	18775.5	22622.8	18991.8	18562	17906.7	14186.4	19692.7	19566.6	15541.1	18394.5	18342.8	17209.8	18608.6	15930.7	22133.6	19517.6	18103.5	21157.5	16733.9
ILMN_1651865	68.4171	75.7868	62.4394	63.2618	70.0447	72.6402	69.4987	63.7335	71.8985	65.0143	61.1923	69.5816	66.1857	68.3728	70.3196	69.5154	63.8239	64.0082	75.6986	67.6201	68.0996	67.0947	69.0827	62.1111	73.5209	74.2128	62.3005	64.464	72.7706	75.7808	65.7615	81.1647	71.5107	80.1701	68.9839	79.3727	79.5016	79.1916
ILMN_1651872	382.871	248.727	217.427	230.353	255.871	286.397	218.784	248.611	216.601	267.479	230.905	194.921	233.104	179.7	211.495	316.424	190.769	287.714	263.773	317.397	205.523	216.482	336.115	298.976	512.3	195.967	280.729	228.127	195.645	302.159	250.543	264.028	260.638	253.385	239.963	231.081	287.945	267.953
ILMN_1651878	93.3206	95.24	110.193	87.8235	98.0949	96.6326	94.4597	101.03	96.7757	99.5297	90.1617	92.8244	110.707	92.6737	96.5041	94.5025	91.484	92.5345	92.4475	87.4702	90.2509	105.787	116.046	110.64	134.104	93.4463	110.289	94.5479	87.9224	74.866	88.8237	82.0171	86.7256	84.5662	89.4201	92.47	83.3089	84.9416
ILMN_1651886	2311.97	1717.91	1587.91	1522.17	1524.72	1717.91	1583.63	2142.4	2839.69	2796.06	2507.12	1775.21	1536.43	2068.88	1587.21	1746.61	2080.37	1772.88	1828.38	2686.19	1954.2	2411.45	2321.13	1691.07	1507.21	1960.9	3166.97	1457.13	1746.61	1734.6	2376.5	2076.65	2160.26	1720.38	1802.99	1916.34	1544.68	1934.69
ILMN_1651899	14410.2	12893.9	13782.3	13383	13383	12581	12934.3	13294.3	13676.8	12316.9	13583.3	10943.4	12229.4	10296.5	12934.3	13624	13383	12536.2	14134.4	15652	14090.5	11070.1	12712.2	12316.9	14410.2	14510.5	16055.3	15345.7	14034.3	13339.8	16557.6	16280.3	16733.9	15466.3	15587.9	16381.1	15712	16188.5
ILMN_1651900	82.2691	83.7085	82.6729	86.329	76.9682	74.491	90.1983	76.1612	74.9343	79.149	73.0662	78.8988	64.6295	88.6089	78.3601	72.2276	77.8953	78.4986	81.0404	83.183	78.7106	70.4229	70.3623	77.8368	85.8985	84.2347	80.3065	64.1422	54.5321	76.3401	71.8621	62.1967	68.3127	74.3976	70.2189	65.9315	63.6506	66.5471
ILMN_1651902	89.4795	84.3686	86.9604	97.9745	84.6571	89.9859	85.0273	222.655	93.5249	88.6699	89.3028	90.0356	116.956	110.559	87.3306	95.381	82.5543	100.933	107.312	98.5519	82.4266	83.1157	94.6622	88.898	86.1735	92.775	73.6699	79.1323	87.9561	79.0486	74.7412	85.3985	90.2827	87.8932	88.8383	86.3597	83.5228	80.9404
ILMN_1651903	80.7385	78.7284	77.5512	75.7251	73.1701	73.5164	83.1496	76.2594	75.6973	79.5893	68.886	76.1301	79.2506	75.9935	74.2653	70.44	74.798	75.101	71.4522	79.0397	75.5965	67.882	77.4327	73.0458	86.8833	80.2453	98.058	84.747	80.7858	70.7743	77.7489	80.1751	80.6129	79.3443	86.9177	77.6363	72.1301	75.2648
ILMN_1651905	81.306	76.3356	81.1861	82.098	77.5927	82.0802	80.8464	74.5664	89.7169	91.5144	90.1432	79.1997	74.386	85.4492	84.4072	79.8943	78.9127	77.2802	76.5894	93.7932	76.2197	88.4233	82.2675	69.8946	72.0348	76.719	81.7883	78.3564	79.518	76.5142	96.4423	99.7935	92.6384	95.885	94.7096	89.6727	80.7181	90.8596
ILMN_1651913	67.4507	70.4999	70.759	69.2926	68.1667	71.3905	69.1023	70.582	72.4866	69.6193	71.5421	61.7662	65.4032	69.6766	74.5894	75.0035	63.3731	70.4339	68.0573	67.9593	68.798	77.51	68.7898	61.2912	86.6938	76.0678	74.3388	73.1452	84.5747	85.1291	78.1367	82.1327	81.2083	79.549	73.9195	73.0853	73.2909	76.0923
ILMN_1651916	77.9716	81.0643	84.5873	71.8957	93.8417	80.5002	79.8638	80.204	86.92	83.5561	84.0353	79.7731	82.794	82.5102	81.3463	68.593	77.358	78.2749	82.5801	73.3434	92.2009	82.0846	87.9766	83.5605	75.1338	76.6305	78.8955	79.0307	82.3021	68.798	73.6858	81.135	77.2739	90.2792	74.8054	72.1916	90.5956	73.4319
ILMN_1651936	287.437	288.517	244.812	226.146	281.456	227.905	257.174	202.424	252.006	224.853	213.9	234.69	470.645	248.16	344.996	330.178	232.642	331.742	285.519	458.369	258.244	225.399	238.059	340.682	402.856	277.159	408.939	338.617	411.561	255.556	264.343	275.489	261.342	314.879	324.479	307.221	422.197	267.633
ILMN_1651938	73.9127	67.0772	67.4507	73.3099	69.7036	73.1263	72.301	78.7204	72.0177	73.0767	78.5988	66.9835	63.8056	76.0913	82.5393	75.9962	70.4297	73.3805	69.7836	75.7158	76.8677	75.7854	65.2807	75.499	83.1989	81.4508	73.8278	75.2163	59.5805	78.3532	69.6683	72.6085	75.5789	77.6372	75.9613	66.094	70.1688	81.2902
ILMN_1651940	65.6703	68.6582	77.1468	63.347	66.8579	72.8775	73.8208	70.1103	70.2441	68.0323	57.3462	66.0853	62.8687	63.1494	68.9159	79.9514	70.44	67.3428	71.8514	66.0167	67.3207	69.6356	72.4405	76.6355	69.5691	58.0324	74.3394	62.5839	73.4722	69.3091	61.8766	71.4226	59.3742	71.7388	83.3266	82.2283	67.668	66.916
ILMN_1651943	89.1963	76.7535	84.7944	93.5581	86.8164	91.5683	89.2325	85.5741	76.6329	78.7681	80.5441	82.0776	85.819	81.561	77.9469	83.8624	81.7963	78.2768	78.6364	93.3947	85.2405	95.9346	84.0757	89.5425	84.2392	76.1738	90.6051	91.2135	93.5501	87.6171	86.7634	80.7826	90.4613	77.3854	76.3132	80.1299	83.7189	78.3975
ILMN_1651944	81.095	73.3896	81.342	88.4608	76.7366	84.1423	73.7194	85.4606	83.4525	92.8563	76.6642	76.8449	75.2874	77.3677	79.207	78.4715	75.4552	90.6924	78.3575	79.4149	84.6477	87.9057	74.8684	84.8112	83.2854	82.989	80.8882	78.4077	95.3173	71.0882	78.2939	85.6732	75.1105	82.1553	84.3695	83.9927	74.9188	66.1953
ILMN_1651949	108.651	149.157	150.9	160.941	172.88	137.206	139.45	175.477	116.735	163.664	135.312	161.97	110.401	199.133	123.576	91.108	121.567	121.191	110.289	115.231	135.429	138.573	126.071	189.204	104.875	179.153	98.4864	201.907	116.388	93.4046	111.666	143.692	122.134	125.322	125.018	135.562	131.032	129.826
ILMN_1651950	76.8282	141.573	81.7689	153.759	107.687	184.779	163.867	523.957	80.5559	81.8806	274.549	151.613	165.617	505.116	80.5945	80.122	282.527	89.0444	120.187	82.3044	131.003	574.065	168.133	107.352	240.065	79.7767	78.6763	111.65	201.702	94.9021	125.115	110.959	96.3091	120.154	126.389	121.114	110.767	107.486
ILMN_1651958	88.783	108.579	84.8882	90.4083	90.2923	77.489	90.0214	81.7161	88.7937	87.4032	212.843	92.1541	77.5192	84.8208	80.438	91.9615	126.337	91.1676	97.3834	82.7362	114.175	92.4556	87.0613	84.9469	97.0529	97.5057	102.636	91.2198	83.5937	77.654	91.1434	88.7028	91.5544	90.0091	88.1457	86.1808	85.6062	94.8716
ILMN_1651964	775.592	425.291	565.671	503.415	320.082	419.161	387.746	269.696	611.432	529.879	312.811	349.804	358.192	416.66	766.069	484.821	533.188	397.521	384.662	1564.73	293.632	352.816	388.738	368.264	183.154	329.562	522.132	255.731	229.905	317.692	1041.36	872.369	1066.49	892.169	1150.47	1314.19	791.883	1056.77
ILMN_1651966	84.2996	78.7624	95.5793	86.3586	92.0539	84.748	101.462	85.6588	75.0455	81.2762	85.1027	73.62	72.9043	78.4437	71.2644	81.7786	78.514	81.4041	78.6199	75.6175	95.1596	69.4913	73.6479	78.6846	83.3241	94.0696	68.1398	88.1008	73.0677	104.99	93.2605	89.7825	78.4506	98.7977	92.5149	76.6102	78.851	89.0815
ILMN_1651967	93.7012	91.6941	102.965	101.997	103.53	92.013	91.2544	105.498	95.4904	93.872	100.099	109.674	89.195	107.559	127.031	94.621	96.9958	104.521	90.2429	106.019	89.5173	101.184	103.241	94.621	107.528	98.5103	86.8662	96.8804	107.457	100.044	77.9797	90.0923	83.3877	78.8944	91.8548	82.3641	95.1876	85.1591
ILMN_1651980	81.1065	89.486	85.3368	85.9213	82.5244	81.9518	84.379	91.0351	85.2963	83.946	75.2741	94.752	82.2396	85.298	85.1591	83.741	77.828	78.7511	80.6968	90.9861	79.9175	88.3024	88.385	81.2471	111.805	81.4668	100.429	81.7284	84.4274	76.5095	83.339	103.78	87.7455	85.2305	84.3677	82.4976	83.1934	87.7895
ILMN_1651984	74.1563	82.7298	76.4232	88.8339	85.7474	80.0914	78.8074	75.4724	65.7344	72.6243	74.578	62.6038	76.3291	82.2887	73.2677	78.3714	83.3889	80.4216	74.2582	83.6039	72.0464	80.1977	78.6699	72.8004	76.6057	74.809	74.4854	75.261	87.1219	74.668	80.4742	74.0653	62.3846	80.8163	84.3712	79.5426	59.8647	72.1742
ILMN_1651987	562.501	526.321	524.903	599.266	435.469	557.396	385.937	359.246	238.397	204.117	231.957	317.752	461.439	389.059	293.251	533.014	203.435	303.092	279.85	172.943	330.751	346.921	379.89	290.631	284.204	273.982	190.74	413.928	323.966	604.124	344.898	364.225	314.879	412.383	412.501	346.542	345.92	276.651
ILMN_1652000	131.982	142.776	134.572	150.777	153.894	141.522	142.237	156.933	138.686	114.806	129.361	163.404	131.541	177.801	162.683	104.014	210.9	141.192	137.711	168.618	127.946	124.004	131.362	140.744	78.6713	217.305	157.689	70.2279	150.9	107.363	196.688	187.759	213.526	164.899	169.013	197.823	157.313	142.11
ILMN_1652003	153.427	149.9	205.929	215.593	209.323	143.867	247.628	457.848	193.339	172.755	271.982	135.367	236.34	372.211	157.667	212.314	178.638	217.18	314.949	173.483	217.778	225.555	120.848	154.742	191.521	153.875	268.774	177.438	614.394	276.141	167.981	158.921	156.41	168.841	196.148	176.798	188.495	209.025
ILMN_1652006	77.4554	79.2117	97.8535	104.501	117.072	102.35	95.9713	80.8699	90.9248	104.408	112.543	134.73	94.089	115.37	102.524	116.457	112.129	84.4266	103.398	88.4632	111.474	110.559	105.54	104.129	84.8936	105.51	86.861	116.18	78.6798	109.249	143.022	135.043	154.275	142.871	166.812	129.972	159.413	118.723
ILMN_1652008	160.189	135.47	122.53	243.131	174.95	149.836	163.816	161.646	125.816	196.532	158.787	110.934	145.949	148.356	109.54	122.2	171.236	120.282	99.7191	142.367	95.7469	145.695	97.5214	125.946	97.8697	141.819	113.69	143.455	278.263	94.6438	161.886	205.228	197.73	214.422	206.127	205.269	203.749	199.133
ILMN_1652015	82.6039	72.1466	85.4385	89.532	84.8658	74.224	80.6723	79.4248	83.3889	79.3422	85.3277	80.0654	100.253	99.716	81.8551	80.059	80.9169	79.7712	84.9137	80.2698	77.3183	72.325	82.5886	87.7623	77.8847	88.757	85.9954	81.5826	88.1553	88.8919	82.9856	81.8265	84.9964	83.8292	88.0559	79.4501	86.4611	87.1341
ILMN_1652017	82.6415	83.4273	86.2034	74.2154	89.5911	79.5285	78.743	99.5513	86.7169	99.4296	85.1215	89.0736	81.148	98.8448	84.9765	92.3724	90.7718	84.6854	83.406	83.9564	92.4253	85.4314	80.7158	91.8046	87.9537	79.5159	74.9219	147.543	115.413	69.2061	72.237	86.8036	81.3702	70.2182	78.2129	76.2981	73.2359	83.0838
ILMN_1652022	83.8674	78.9828	78.0304	80.2649	83.6039	83.6522	73.3111	74.6556	77.5115	82.4424	86.2564	80.0121	82.636	78.3311	84.3132	87.2739	71.7414	99.5698	76.299	93.0371	78.3081	84.5245	90.7889	67.9847	80.1647	77.3652	80.1266	76.4153	72.4501	82.758	73.1622	77.3509	81.5337	83.7116	83.6629	70.9781	77.0346	85.2238
ILMN_1652023	83.5759	84.7995	73.9349	86.7681	79.2407	78.5401	81.4399	88.5669	80.6821	81.107	77.9959	96.3971	87.3412	108.78	83.6703	85.2325	80.8406	82.2797	95.6049	95.2857	83.1408	79.8471	81.1432	87.3292	93.0534	85.7474	81.8135	82.5987	71.3553	76.3247	70.1443	68.005	70.759	75.6783	77.6991	70.1165	65.4221	68.0964
ILMN_1652024	189.072	184.183	207.788	239.703	270.152	197.885	242.915	226.781	585.052	279.134	277.035	199.195	205.19	270.938	191.79	280.287	272.13	269.696	302.159	315.595	186.623	191.129	146.077	156.166	161.777	129.988	470.791	244.22	211.801	135.429	222.042	208.066	275.124	237.856	217.726	269.623	216.108	243.786
ILMN_1652037	82.2483	83.5817	85.1817	83.5654	83.7182	75.9801	84.111	86.9794	80.0597	90.4355	87.09	83.5222	97.4567	72.067	80.3792	83.1251	78.5544	89.4062	85.4088	78.4995	80.3572	73.1311	79.8124	82.8403	81.6872	85.6742	74.2007	78.7579	68.4889	70.6473	75.478	71.4127	84.4628	71.9286	73.5965	64.0642	67.11	73.0963
ILMN_1652056	76.0858	72.1058	83.4508	78.8251	77.0239	77.5687	70.3446	78.7305	74.095	70.3693	68.588	73.0449	72.0821	76.9136	79.3262	73.1127	74.0427	80.6274	74.5705	73.4405	74.3627	80.6319	71.4213	74.6085	70.6156	75.7845	78.2968	81.5735	78.1794	74.4616	76.9174	78.0934	76.8098	70.1103	73.5429	77.571	71.1225	73.202
ILMN_1652065	202.953	632.86	340.317	455.283	236.892	295.188	515.793	144.652	141.675	138.177	411.829	102.908	458.555	682.848	85.5919	217.826	140.556	144.889	117.475	96.5355	200.796	370.825	104.314	82.9538	317.692	892.169	420.536	1043.18	654.037	420.648	440.145	330.896	301.676	288.517	288.517	329.65	330.178	340.466
ILMN_1652066	60.9962	64.3954	63.3909	55.6031	63.948	67.0178	64.5722	61.9393	59.9346	63.1033	54.2447	59.9465	63.7335	66.9991	71.7054	61.6019	53.2385	66.1857	66.6753	65.7921	71.2793	61.3347	65.0872	64.9715	66.5325	61.4737	52.9542	57.9509	82.1611	79.3577	82.8705	81.4508	76.4613	70.1307	82.5095	88.3801	84.36	82.6439
ILMN_1652072	89.0333	80.8235	83.6111	85.7821	77.4473	80.6723	80.4054	79.7356	87.5314	92.9658	79.1033	81.4086	84.4102	88.0467	88.1113	81.973	84.3971	85.5493	89.8329	88.4928	84.0923	84.7838	74.7174	78.0731	72.0257	75.463	78.2229	90.4411	97.587	71.2741	79.4818	89.7409	74.3613	66.2918	75.7531	66.6278	68.552	66.5405
ILMN_1652073	5581.05	5965.65	5889.77	5912.48	5296.53	4750.62	4724.2	5177.22	5997.82	4465.41	7347.19	7005.36	4758.55	2542.94	5401.61	6098.63	4866.38	6971.32	6918.7	8317.07	7884.28	6075.44	5571.93	7544.25	6539.53	5784.41	9902.47	6904.99	5076.7	5997.82	8132.97	7620.66	6793.93	8208.21	8360.62	7371.53	7371.53	8548.51
ILMN_1652079	79.2426	74.0071	72.9827	79.1442	77.9294	73.4142	74.4357	72.1323	73.9499	71.9437	73.1019	73.3059	73.2136	74.9402	71.1802	77.2521	77.6698	77.1432	74.2753	82.0433	77.6163	75.0029	73.2992	70.752	78.459	70.3391	80.0352	74.1893	69.5946	69.322	63.7911	60.7126	65.3265	75.0916	67.6781	64.6625	72.9691	50.0336
ILMN_1652081	74.4458	69.7731	68.7361	82.4254	78.0905	73.2394	73.0467	69.4455	74.3128	68.801	72.3297	67.5857	73.1878	74.9425	77.11	69.2489	75.1191	68.9576	68.7498	78.2642	70.0371	69.301	70.5286	71.667	78.6964	71.6786	65.4283	75.8698	85.6199	81.0189	77.7766	69.5072	75.3629	78.7464	77.171	70.7712	78.5244	71.6371
ILMN_1652082	828.464	814.604	380.196	153.917	754.449	746.442	644.743	576.805	582.991	790.932	871.932	719.639	472.883	699.244	932.39	614.622	280.937	974.889	480.922	1110.38	806.378	781.333	833.513	1327.07	2272.21	890.847	1242.68	742.278	2169.15	1411.75	332.139	451.398	341.834	385.116	323.24	363.965	424.163	321.837
ILMN_1652085	355.603	367.413	692.887	963.723	623.524	583.164	694.144	436.415	718.72	461.855	501.882	687.487	603.338	585.72	650.148	640.731	909.845	480.922	623.125	749.846	554.397	574.353	321.326	398.267	344.549	346.835	707.067	340.148	297.675	278.086	674.046	718.371	731.408	767.606	751.711	829.038	710.776	740.427
ILMN_1652088	79.8514	81.1788	76.8976	79.1934	81.03	72.9381	73.4188	71.5806	71.3145	88.1086	84.4825	78.0749	81.0125	80.8422	66.5437	75.1073	71.8153	77.9647	74.5815	80.9106	71.4917	74.9202	68.1713	80.0034	79.6408	71.5797	69.6941	81.1432	80.5322	81.7771	70.6743	70.3614	73.3815	70.4529	73.1294	64.6666	74.4232	70.7397
ILMN_1652098	89.1677	82.899	78.1669	77.5846	77.7848	86.4188	77.1614	84.0485	76.605	83.1274	74.5926	81.3832	84.3806	84.4946	84.9716	77.5565	77.7467	82.3044	84.2453	82.9194	78.321	75.9466	83.2672	85.0225	84.4906	80.4191	80.9465	87.1026	74.5942	76.1658	86.5086	76.9876	75.9141	73.62	82.9441	82.6109	80.1937	81.1053
ILMN_1652104	79.0117	94.1378	85.9039	75.7295	78.7946	78.0027	84.916	81.1825	83.9357	86.472	74.9679	82.8013	84.8165	78.1151	77.4798	79.9072	93.0474	85.5662	72.9131	83.6694	80.6319	74.3118	70.0456	86.4147	72.4137	77.1424	85.2559	82.3429	62.099	78.7159	65.3449	74.6745	73.6125	81.9751	67.7866	77.5655	63.2753	67.1637
ILMN_1652110	79.3536	78.7464	88.3668	84.2375	76.0409	75.0583	86.0933	76.5435	81.408	85.2385	81.5138	87.2506	72.31	81.6178	82.2872	79.7341	74.0142	79.5601	81.3277	82.3849	75.393	71.5991	82.4361	87.7145	83.0069	80.464	80.8647	86.5359	75.1244	83.0063	91.3175	87.6837	75.5009	71.8603	87.7748	91.5801	77.0096	68.5164
ILMN_1652113	99.716	96.0447	90.7254	82.9311	93.6348	91.1713	93.2646	82.3823	99.7439	86.9629	78.925	107.881	96.6491	87.791	95.2183	84.3472	94.7201	101.746	117.67	96.0107	87.813	96.7406	97.1149	101.142	83.6148	110.615	92.508	101.279	94.6469	116.358	127.892	101.541	106.543	129.756	123.27	122.658	117.619	101.826
ILMN_1652123	2800.71	1696.71	4459.21	4067.21	4765.46	3092.33	2991.78	1907.49	5986.11	4581.67	2894.12	3890.82	4211.41	1340.1	3794.5	3744.32	4472.53	3918.05	4465.41	5250.82	2227.51	3749.97	2958.7	2031.72	2985.78	2928.2	5195.54	3437.64	2570.83	2561.56	5045.8	4649.07	5106.2	4122.44	4158.54	4971.67	3267.6	5289.63
ILMN_1652128	848.885	678.858	767.606	868.608	1169.57	805.212	1531.13	1652.27	798.744	967.511	1042.73	907.188	484.409	1799.06	1012.38	454.904	639.318	835.377	754.449	893.63	1152.02	1234.65	748.716	790.667	666.688	1017.57	646.584	2074.95	1428.34	689.338	581.791	639.701	699.244	598.696	655.868	693.082	632.86	674.716
ILMN_1652132	54.4248	60.4667	67.971	65.3265	66.3013	67.2491	66.7677	63.4574	61.9349	60.6267	54.9159	67.5209	62.5059	61.5683	71.0696	73.8672	59.367	66.2066	64.8839	60.0093	61.2628	66.5232	59.1295	67.3922	54.5627	67.9914	63.3124	79.0423	93.2869	81.9219	78.6635	76.9503	86.1984	71.0347	85.2472	79.5771	89.1808	79.8668
ILMN_1652137	75.478	71.3405	76.0986	70.83	74.8714	74.1046	68.2514	72.5464	69.7886	80.0102	70.6976	72.8894	75.9459	77.4999	78.1846	71.4707	72.8958	69.8631	75.2021	85.0889	77.1765	77.9575	78.7072	69.3983	70.7397	74.1237	75.6899	67.1726	63.0212	69.1023	67.9408	60.7222	67.4784	63.5458	79.5597	82.1426	63.152	69.7545
ILMN_1652144	92.098	82.9911	89.5113	97.2803	98.2588	107.005	84.9565	99.7862	96.1206	86.5048	88.1203	95.1596	112.842	109.064	92.2241	91.5441	90.0079	95.4094	89.6465	91.5767	90.4813	72.9702	91.14	98.6235	97.8342	101.218	91.4823	89.3671	100.239	90.4015	78.0134	86.6162	84.7642	88.0086	96.6952	81.7475	89.6697	81.1749
ILMN_1652147	299.776	168.366	249.901	217.48	102.684	113.232	117.958	152.733	149.576	151.987	205.01	130.237	108.871	153.917	130.641	138.894	174.606	141.16	156.145	157.496	158.717	169.872	137.675	154.546	108.497	113.376	103.234	155.714	87.7571	84.7624	110.264	123.746	162.385	172.723	122.89	175.857	118.906	121.508
ILMN_1652151	67.2921	74.5341	66.0107	68.833	76.2755	70.2043	63.8327	65.8774	60.4755	64.6319	70.722	67.2704	70.7707	73.0006	66.6537	64.2255	63.5742	64.756	63.0212	72.6498	67.6321	76.5966	61.2869	70.2975	68.893	73.9281	65.0789	66.4038	80.3445	84.3103	85.4506	83.0571	82.9348	79.2379	77.5966	76.3277	82.0423	86.2688
ILMN_1652155	88.2433	85.9726	102.346	81.5059	83.9057	90.6125	90.4658	67.4155	105.023	90.0669	95.131	91.1542	94.5579	83.4255	80.069	86.4774	76.7104	86.6547	94.5948	128.732	66.7585	90.2813	97.4799	92.4993	75.3889	82.413	110.187	79.1975	93.8069	101.746	111.511	115.566	106.953	111.301	103.691	111.119	98.0077	103.281
ILMN_1652160	95.2865	90.7272	79.3112	81.7647	81.6456	86.109	84.398	81.5863	123.721	95.703	102.285	84.7722	81.0798	75.1999	93.3229	87.8932	94.3891	89.2496	138.589	79.0149	102.379	79.9631	94.2763	72.1345	91.8826	91.7671	104.087	98.3919	77.1564	77.7004	106.297	103.296	104.288	104.715	101.352	101.936	100.602	112.875
ILMN_1652161	105.035	83.5275	95.303	100.64	88.2029	106.689	93.0207	97.5943	87.1909	101.738	102.88	96.3127	71.7341	128.789	100.888	87.9509	85.8116	82.7304	99.1859	113.798	94.5408	103.092	106.067	93.6139	116.595	102.187	74.092	85.0684	269.382	142.567	98.187	96.0327	104.092	103.761	96.4989	101.231	100.494	99.4221
ILMN_1652163	328.784	292.525	267.764	205.01	239.251	294.532	206.229	217.427	271.641	290.569	189.072	295.306	194.64	175.201	298.243	300.513	222.695	268.058	231.371	298.028	317.752	214.015	396.94	262.549	262.706	245.195	235.779	384.662	140.685	267.275	231.915	263.652	220.399	232.93	233.972	214.824	247.773	216.284
ILMN_1652164	91.2331	80.1653	62.4952	79.7724	86.929	80.0821	82.0487	126.604	73.8585	103.498	95.6942	61.6502	105.038	102.263	70.303	86.2564	61.7469	70.7558	79.8415	64.7128	71.7541	95.2929	68.2903	78.7711	66.8444	128.732	68.1165	62.8811	123.467	113.955	85.3725	89.3869	88.538	81.6273	83.9894	88.8625	93.195	99.1742
ILMN_1652166	80.9942	78.5002	82.7903	82.8339	80.2571	69.8883	81.7597	76.9647	81.9601	76.4238	79.4209	81.6353	136.248	87.4237	75.8328	72.329	82.5801	83.5804	89.2299	90.5782	84.5689	88.4501	79.1287	89.1753	90.7122	78.0724	87.9549	81.8557	64.9973	90.1795	78.222	87.3629	79.0048	81.4572	79.9508	85.3253	74.8477	77.8494
ILMN_1652170	91.6275	97.4942	93.91	103.668	87.7338	97.7902	92.8146	106.759	103.426	92.6126	107.856	94.8169	102.545	78.0021	108.244	91.8923	103.414	85.7305	84.468	92.916	106.139	89.0061	98.4937	100.421	82.4861	76.5948	93.9808	95.6384	78.9288	85.5592	90.4159	78.4876	80.9791	70.6845	82.7298	95.0752	85.3093	93.1099
ILMN_1652171	84.5099	75.157	89.5897	120.848	113.218	79.521	85.278	77.5509	82.1304	100.921	89.4767	75.1147	74.1703	78.8099	82.0687	81.536	80.2172	81.2234	83.0238	97.2957	75.3175	75.3463	84.0544	94.053	94.9162	88.4573	67.6943	82.1534	81.6203	89.8177	80.1872	74.9832	78.8243	79.2214	77.7993	79.2948	82.1545	79.2616
ILMN_1652175	82.1082	77.5545	78.0229	85.1321	77.6583	84.3865	83.85	82.0371	73.4044	91.5068	77.0904	78.8021	76.299	81.9751	79.0887	71.0826	77.4959	77.0253	78.0237	81.8282	85.3395	85.7602	76.2828	77.5515	90.9727	82.2783	78.4756	82.2052	71.7504	73.8147	64.9133	80.525	63.4771	80.9797	72.8396	72.4421	70.7407	67.644
ILMN_1652178	100.369	107.005	92.5462	86.1266	111.013	102.631	94.4692	109.051	89.698	88.1502	92.4919	100.708	96.6126	87.8426	99.083	90.88	90.4083	92.3095	102.561	100.936	90.4411	85.9706	88.5195	88.7041	146.817	93.0616	96.7092	90.3591	77.7137	81.5345	85.4159	90.4218	82.9743	84.7037	92.9696	89.3137	77.4246	85.2424
ILMN_1652181	88.478	78.1165	88.4137	96.7953	78.9085	100.429	92.8726	97.6946	84.4897	105.24	87.0405	80.6628	98.7437	111.757	98.462	89.7008	91.9076	97.6665	98.5853	99.1486	103.579	94.6095	94.2662	119.824	91.9814	90.3472	114.151	84.3957	77.9469	82.0392	92.0964	94.4153	82.1688	86.2079	85.5732	86.1913	82.7451	84.9765
ILMN_1652185	160.537	179.106	212.923	183.923	188.81	252.333	228.369	557.064	174.47	414.308	246.87	179.819	288.877	502.582	141.556	232.55	170.21	248.011	240.513	113.336	327.824	566.174	218.569	314.784	584.122	312.867	165.182	292.785	458.119	659.381	127.8	124.633	121.868	116.465	113.976	131.257	138.256	114.393
ILMN_1652188	78.7372	83.9927	77.613	75.9821	79.6954	76.7273	74.5449	80.6015	76.4416	73.8023	85.0254	81.9585	75.3637	74.5065	76.709	77.5759	82.4861	74.3764	83.9613	82.7348	78.0706	78.0392	75.4866	71.9091	79.7934	78.6897	78.8147	80.9217	68.7067	78.5002	85.4017	67.035	78.7639	85.7999	79.476	82.6565	76.2686	83.7007
ILMN_1652196	73.7243	72.9416	74.3866	75.3623	72.1009	68.8902	66.0729	70.396	72.3046	70.6931	63.8034	67.998	64.9669	71.7776	67.7849	66.8755	65.2833	73.5955	70.7712	73.6224	72.7671	77.13	78.4913	69.2305	75.728	82.5452	77.6378	69.7388	77.7503	66.2032	68.9839	72.6576	64.0672	81.2054	71.5884	69.8214	71.4509	64.4223
ILMN_1652198	520.399	333.605	415.188	370.644	302.083	483.715	374.864	351.75	141.484	487.391	508.653	300.254	193.695	445.93	275.869	281.595	358.288	306.189	472.741	293.831	287.115	363.469	285.448	337.765	293.996	766.069	160.341	95.0491	218.332	243.05	296.457	169.424	237.23	302.889	180.427	187.533	194.183	204.339
ILMN_1652199	442.975	302.159	301.953	139.413	169.279	127.057	256.535	259.731	86.8269	123.446	129.569	959.81	113.715	302.437	248.269	147.3	1106.56	91.2395	1069.67	181.694	1200.24	658.328	654.503	1988.49	773.555	234.349	245.674	333.148	246.15	359.643	113.644	131.423	193.271	3946.77	5902.28	116.735	187.69	113.889
ILMN_1652205	82.5169	80.7688	77.8063	83.2941	83.5797	79.806	85.7062	100.689	85.4253	85.8526	93.1908	81.7841	82.1717	90.4068	81.5683	76.8408	91.7394	83.1446	86.4349	93.776	90.2115	78.0078	95.9252	76.4008	90.1141	77.0003	93.8299	90.2939	80.7474	84.2399	76.5266	75.7773	79.0466	75.8469	77.1564	83.618	87.3568	80.2492
ILMN_1652206	71.1569	61.7868	64.7152	69.5852	65.3767	62.9961	70.1073	67.3236	63.2618	66.7329	74.6593	65.0872	64.8839	64.2863	68.4673	67.732	63.9296	62.6161	74.1237	68.5066	68.5732	62.6638	62.9115	64.7414	77.1083	63.6309	64.2183	74.7806	80.438	69.3617	70.1767	71.6153	73.8046	68.8378	67.438	64.3879	77.0353	69.1358
ILMN_1652207	18562	16502.7	12857.3	16686	18342.8	15825.6	16334.3	18562	10135.5	6304.13	13933.2	12581	19092.4	17009.6	15025	16782.7	11473.6	15587.9	13383	13339.8	15345.7	14465.3	16381.1	14816.8	20504.8	16883.5	13624	20003.3	18887.1	19632	12001	13430.8	11358.8	12536.2	13035.3	11596.5	12632.1	11883.3
ILMN_1652209	119.422	81.1766	90.7704	105.491	97.3225	106.458	103.853	82.5689	145.77	129.464	128.564	133.944	90.9027	97.6217	97.3927	100.235	141.608	122.789	129.021	166.134	82.9554	95.1673	95.7278	85.1602	87.0066	97.9035	92.5705	97.3007	91.0172	84.3556	117.295	109.99	117.331	147.104	121.881	134.213	150.981	137.371
ILMN_1652215	232.75	182.594	173.236	175.444	250.085	229.508	237.118	243.697	145.306	172.652	172.943	179.7	252.688	218.712	176.909	285.352	161.053	176.627	167.387	130.098	126.652	218.064	176.186	182.142	330.82	167.28	127.235	216.067	232.809	287.498	171.899	220.821	192.744	190.622	188.565	205.38	209.388	225.109
ILMN_1652218	66.0508	71.2185	65.632	69.5961	71.9237	71.3925	71.6282	70.9135	71.7396	73.2474	69.8903	74.8306	71.6127	73.5738	67.92	72.0681	70.4936	64.5743	71.2436	69.0144	74.2138	70.4085	72.0746	70.0753	70.8806	69.7437	78.1568	69.4623	76.3468	76.2211	73.7063	71.7656	71.9912	70.4667	75.0577	59.5929	69.5827	75.7027
ILMN_1652219	64.0361	56.4657	62.1224	66.087	65.9857	67.7751	65.0018	59.2434	68.6781	66.0033	55.1958	60.0093	61.0657	61.1271	69.8184	68.8476	64.8894	57.2451	63.7693	58.8979	63.5918	66.5799	62.9431	64.737	71.3344	58.8011	56.2427	61.0751	79.3159	78.7441	75.5824	69.3193	76.3808	63.3095	71.4004	82.1495	72.4836	76.1036
ILMN_1652223	197.7	144.156	216.973	133.139	202.919	244.006	210.749	255.871	152.965	197.851	185.492	316.993	274.486	285.519	217.093	146.862	175.793	132.355	145.389	186.567	206.795	241.988	230.304	366.386	103.926	195.935	200.509	201.639	184.558	127.687	210.542	210.103	228.761	184.779	239.138	215.188	206.876	224.336
ILMN_1652230	19458.9	22133.6	20119	20003.3	21370	21867	19146.9	22622.8	18103.5	21157.5	21079	22432.7	23380.1	21542	21734.9	17209.8	20946.1	23023.9	17839.3	21010.9	22053.1	22432.7	20381.8	21370	18058.9	22348.3	19632	20381.8	22348.3	22705.2	25022.6	21309.4	19898.9	20686.3	20381.8	22524.9	24345.3	21542
ILMN_1652236	78.1794	84.9086	72.3307	84.6518	79.876	78.239	76.4953	77.0399	75.3583	77.1909	80.3285	87.0696	76.1745	88.3755	79.7454	72.1866	74.6764	78.5212	74.5436	79.6031	77.6936	73.6479	76.8664	76.3612	83.4412	87.9288	87.8087	85.5602	80.1306	72.0907	80.9191	75.6486	79.4946	77.3289	85.0647	79.5064	88.2016	87.6096
ILMN_1652237	66.7532	208.643	68.5252	192.82	100.989	89.8856	95.8321	83.8648	79.0035	83.8576	97.6296	91.7461	97.4454	84.8429	127.946	81.1417	102.317	94.5456	168.593	86.472	145.539	73.3105	86.1869	87.1002	82.6914	134.138	108.373	90.1266	99.4929	127.83	142.598	129.325	126.365	190.142	138.014	133.486	126.353	119.905
ILMN_1652242	103.959	88.0912	107.909	91.5557	101.94	102.958	85.3395	99.7008	97.619	84.7163	94.867	78.883	90.8518	101.086	80.4672	97.485	86.3836	77.538	102.2	94.3218	103.268	93.9954	106.12	80.6326	102.411	95.1492	87.8545	74.4066	94.4641	90.9727	99.7048	92.3372	90.0356	90.9043	86.3366	90.0953	97.4586	91.0534
ILMN_1652243	72.5226	67.9071	71.3445	65.2626	69.0049	70.3241	77.5794	73.0549	63.2924	61.6066	71.6779	68.3086	74.8803	66.3884	75.7007	66.9683	68.0587	70.7974	71.1434	71.4849	66.6278	65.4885	67.386	70.4815	64.2301	71.3049	72.494	71.9091	83.0912	96.3639	85.9415	86.4128	83.1541	82.1518	89.9215	84.4238	86.7621	78.9071
ILMN_1652244	85.6406	79.6478	87.299	87.9203	87.0383	94.2137	81.4153	90.5102	94.1254	78.371	78.1191	76.9321	86.3469	77.7814	83.9976	81.0307	87.3412	97.1451	79.3928	106.055	85.9303	82.3384	84.6227	79.6897	74.7087	74.023	71.1465	89.9922	61.5599	77.0033	67.5031	73.3415	67.0608	62.6105	72.5345	68.0392	73.6969	71.7474
ILMN_1652246	89.3487	79.2976	108.523	77.0167	80.5682	419.645	77.504	86.4899	91.9339	131.969	87.0286	118.137	80.1063	80.339	79.2699	83.3966	103.799	132.808	87.3306	87.8246	90.2001	91.5836	147.731	75.6745	185.562	77.7194	84.6911	85.0254	169.508	95.9283	88.2753	76.3475	81.2269	67.9732	84.5417	85.9801	67.4412	79.5068
ILMN_1652248	75.8804	83.5987	74.1955	87.7707	78.6264	77.2508	90.7798	82.8045	84.9443	84.047	81.4754	78.3669	81.6252	76.4438	80.4309	78.5676	83.0975	76.3194	82.595	79.7028	98.1301	81.5501	87.1165	79.6031	71.1225	76.8653	94.9191	89.0051	75.1707	75.3158	81.9644	79.9141	72.3065	75.8271	84.7673	73.4655	68.93	69.6181
ILMN_1652249	80.1695	76.6616	83.7151	83.0484	89.629	73.3084	86.6052	77.5813	75.953	78.7336	91.4142	98.2472	74.3559	86.6479	82.0575	91.8958	75.1624	80.9424	81.9153	84.54	85.1222	77.6709	83.2478	85.6732	75.9062	85.7493	84.4238	74.0482	74.9396	99.3014	89.0401	73.9224	74.7132	79.3314	68.5969	69.6591	85.0841	71.8372
ILMN_1652254	76.487	83.1099	87.7623	67.0321	79.3456	78.8871	74.2651	72.7152	80.1392	82.5652	79.6278	83.7854	78.8517	76.4082	79.3291	78.2786	80.2329	81.2356	78.7366	75.5041	70.2941	76.0117	80.1548	82.333	78.7616	76.4808	73.2499	80.5972	75.8223	85.9766	72.891	77.9878	82.0107	75.3361	77.2829	74.5477	74.3939	79.9949
ILMN_1652259	65.8718	62.5653	61.8834	65.0827	60.3748	59.2505	67.6308	74.9967	70.9859	58.5172	60.1945	63.2466	69.5304	57.8558	62.5059	59.3882	61.0803	67.2177	68.3616	60.5428	60.1019	72.2459	62.0413	61.3485	65.3038	67.0264	63.0473	55.7836	73.1729	70.6851	73.8945	76.0239	75.5985	66.2483	78.7136	69.0443	76.3605	63.7177
ILMN_1652276	97.7647	101.624	91.6837	95.2618	113.414	90.3622	103.804	97.439	89.7101	89.9831	80.5504	82.7409	102.115	91.1864	101.966	92.4627	88.5229	96.0418	93.9504	95.4674	95.9309	94.053	101.489	112.971	92.6688	85.3299	105.072	88.7674	100.279	98.6631	84.4575	88.642	87.4971	82.9974	89.1187	89.5677	87.4484	80.8442
ILMN_1652277	91.5024	77.1585	67.6662	68.5006	71.6397	74.7273	74.0942	68.2112	64.364	67.382	79.1743	61.6929	73.9898	74.9072	70.7019	71.2329	70.6273	63.9028	69.1295	75.2043	69.1295	69.8606	79.6819	73.5102	78.4837	76.7497	69.7825	74.5412	151.81	97.4112	92.7423	72.9684	87.3731	76.3338	85.035	85.1809	86.6656	91.6567
ILMN_1652280	141.446	140.002	162.485	102.501	146.738	142.389	124.839	117.283	110.178	132.34	102.369	120.539	109.412	112.723	128.429	122.344	136.976	124.217	118.804	152.582	144.763	125.638	123.655	145.283	176.272	119.916	133.91	131.215	262.591	105.023	119.269	99.4118	109.099	130.715	108.544	98.2932	108.327	94.6328
ILMN_1652284	74.777	63.2959	63.6397	68.7968	69.7388	66.9956	72.3703	70.8114	74.405	77.0521	72.5181	66.0729	70.4573	76.8594	63.2386	70.2071	70.2904	72.5539	70.4761	73.4546	76.0365	73.0549	72.0966	74.7351	67.9099	73.4833	70.4609	71.4573	77.4315	76.8691	66.0645	70.9413	76.3696	74.1326	76.2729	81.5955	71.4496	82.8845
ILMN_1652287	88.2525	88.0234	96.3209	86.1494	147.407	70.3446	79.5231	87.5983	77.0743	105.769	94.9463	90.8001	73.1352	70.6434	82.5878	147.601	129.122	74.6064	91.2706	73.4604	132.585	76.7634	98.8322	307.646	75.6826	115.919	79.887	90.2792	86.929	80.1323	103.337	95.8975	95.7584	83.2781	98.8014	96.3239	89.5156	94.3679
ILMN_1652291	83.303	69.8405	82.3445	78.2749	75.7177	71.7536	81.8386	76.5781	76.822	73.7873	73.6947	80.4459	77.1278	74.1792	79.3415	84.188	76.3883	82.4508	81.4515	79.1368	75.1743	73.3981	73.8693	79.1841	82.8182	79.6764	77.4281	90.1372	65.4724	67.3847	69.7124	70.0898	89.3732	72.9164	69.7953	73.7365	73.0396	69.9482
ILMN_1652297	104.471	92.9258	91.4428	77.292	92.0058	81.5101	80.8074	84.9656	72.3019	84.7666	79.7021	76.9983	92.9696	82.0048	88.7863	73.1067	76.7126	94.3964	77.8885	79.6365	85.5186	93.203	76.0305	79.1619	71.1008	86.6938	79.0486	77.8252	76.5163	76.1849	81.6473	79.3648	93.0794	87.8981	86.8119	85.1478	86.7435	59.1365
ILMN_1652300	81.7156	68.3543	68.7408	84.0573	79.6012	73.8266	82.9311	62.6435	125.994	110.271	106.38	80.9246	69.8548	62.3406	64.6879	88.3326	113.39	82.8941	111.496	74.1303	83.9493	84.289	82.1352	69.4419	64.674	61.0945	84.2557	74.1142	74.2434	82.5209	152.599	125.774	124.647	139.413	127.25	143.108	114.702	131.851
ILMN_1652306	108.336	100.339	118.897	108.935	164.699	97.1505	111.922	104.693	101.484	103.394	155.38	110.988	126.268	118.425	125.224	116.964	108.002	124.38	117.116	121.466	136.319	106.94	108.956	106.026	126.017	135.724	169.013	101.974	111.504	115.254	100.249	102.466	96.5243	103.292	110.072	104.211	103.088	98.9106
ILMN_1652309	103.681	101.679	86.8051	91.7866	112.644	76.8484	101.453	93.6064	105.491	94.4013	105.461	152.182	158.515	119.708	136.84	97.4762	112.719	94.827	87.0684	107.182	124.908	116.009	129.642	160.086	77.7064	107.694	95.1364	112.955	88.5874	141.423	140.786	135.839	138.387	126.198	143.778	159.82	142.009	172.431
ILMN_1652313	91.7131	98.9449	176.186	101.257	103.788	109.791	101.983	92.1079	106.394	88.642	82.8006	117.053	126.467	100.044	112.949	107.187	99.6217	86.7534	93.2917	90.1956	114.569	96.1449	142.926	136.397	66.9459	125.181	89.6493	96.0583	84.3891	122.2	116.92	91.8844	98.5993	111.913	103.959	108.788	102.842	97.2096
ILMN_1652314	87.2889	89.8714	89.0078	73.6488	72.3351	87.0264	77.0609	67.6201	88.3203	78.8284	83.4482	74.0039	93.6475	79.0479	82.775	83.7591	89.3528	89.4696	75.3516	81.0836	70.7951	90.8651	79.3837	68.6235	81.8669	66.1857	66.5982	86.0749	81.092	95.7178	78.546	80.5511	78.19	78.1404	68.4754	86.7181	75.5876	75.0641
ILMN_1652319	84.9512	88.9985	93.3282	88.5874	98.6566	88.841	91.561	81.6758	78.4452	75.8502	87.6952	89.7219	85.0282	87.8452	84.1392	89.7893	82.6838	82.1065	82.3791	84.827	85.5333	83.2243	88.5807	86.9425	80.4406	81.8431	88.1537	85.4799	77.9679	88.494	80.0763	74.6823	72.1844	78.0629	83.573	79.8009	74.1884	80.8722
ILMN_1652331	144.498	123.27	129.8	163.69	151.91	150.345	143.302	170.08	143.692	159.872	161.906	226.635	158.958	194.084	156.187	97.2236	122.01	135.708	131.271	236.567	128.028	183.683	168.988	152.965	87.2766	192.453	130.224	265.841	345.234	175.097	171.817	167.365	167.365	187.406	331.742	124.106	112.734	139.38
ILMN_1652333	1498.06	1127.01	693.082	1069.67	1141.34	1342.35	1046.4	606.231	891.87	1375.23	696.233	838.597	707.733	498.151	807.267	925.854	948.162	730.143	974.889	666.688	828.676	931.612	1226.52	1175.39	526.177	1030.47	532.625	872.738	319.378	585.255	1493.56	1434.15	1464.62	1461.07	1447.44	1623.11	1522.17	1367.64
ILMN_1652342	70.1318	72.205	63.7446	70.5574	62.2356	66.1093	68.9085	71.1802	69.0598	73.5996	69.4567	70.4667	70.1329	75.2438	72.5892	70.1844	68.0573	61.4592	69.5946	72.7863	67.9242	73.0348	68.3099	65.9262	69.2876	91.9457	66.3238	81.8862	70.821	79.967	80.3272	79.729	75.2675	84.2792	72.0746	71.8557	76.0615	74.7419
ILMN_1652343	68.7533	77.0992	68.7898	75.4305	75.0215	71.7551	74.7402	68.4329	75.4286	72.3596	74.8116	70.7643	79.0552	84.0337	73.5262	76.9532	75.8445	72.1367	73.6678	71.6174	69.9557	79.0195	70.1028	72.5929	77.6439	78.2591	76.1228	84.0642	85.5977	76.4947	75.7781	74.6283	80.4502	86.4662	77.9203	79.9347	79.9271	81.9857
ILMN_1652348	115.575	104.881	101.909	97.9642	112.653	105.461	90.7185	96.823	101.227	88.1071	95.6541	86.8338	107.239	110.728	112.344	105.556	93.6123	116.374	105.481	108.624	112.979	109.114	91.3223	108.765	104.249	91.3204	102.477	94.5628	107.797	98.8448	93.2283	93.7415	89.7846	100.355	104.357	94.2385	101.283	91.2856
ILMN_1652357	272.641	308.53	246.715	258.733	415.624	269.253	298.423	303.935	449.684	395.584	410.551	276.523	245.16	277.365	201.764	316.993	361.66	192.63	275.061	237.379	202.992	273.84	186.388	214.508	125.296	209.508	121.401	287.377	234.023	155.314	456.187	279.612	423.711	342.725	364.825	396.095	360.585	346.737
ILMN_1652365	79.5475	82.2514	83.2788	84.8919	90.0819	79.7482	80.6841	81.5247	82.6306	87.456	97.0274	81.6796	83.2312	76.1949	77.2196	80.6892	76.4506	82.0311	81.0871	71.5086	79.8722	80.4033	85.4304	81.4193	79.8458	78.0984	77.1319	84.1247	73.9792	60.7904	68.5212	73.2456	59.1229	67.9242	78.2775	68.4023	72.6981	69.1011
ILMN_1652366	85.403	85.7101	85.7619	87.0459	83.0618	84.746	81.7666	77.0623	81.7908	77.3309	74.4965	82.8496	76.2805	83.5112	71.5693	90.8783	84.298	89.3656	98.4579	70.9003	81.6718	78.0637	77.118	84.4913	86.9848	78.7383	77.8852	89.4607	64.3738	77.7467	79.3661	77.6267	79.0238	76.3514	74.3184	74.095	75.3182	70.4432
ILMN_1652368	60.4667	55.1633	63.2618	65.4242	60.0493	75.3227	64.8131	66.7461	60.0382	66.9047	64.8044	62.3653	60.647	65.5159	70.4062	59.7129	58.7859	60.9962	62.8976	62.7498	63.3411	60.2465	62.5503	66.6433	67.5432	67.0865	62.3496	69.1829	70.4761	68.5052	75.0549	67.2234	69.0744	70.3477	84.8343	69.2118	65.6462	65.3409
ILMN_1652369	89.6614	89.9627	109.515	95.6729	81.2427	79.8673	108.002	132.206	76.8092	98.1612	82.271	81.103	83.7964	102.254	88.7751	77.5927	73.5639	92.0741	84.1468	75.901	78.2009	82.2748	75.2953	78.2878	83.3039	84.5736	70.6815	89.2192	107.501	95.5406	74.9295	86.2053	90.0879	79.9042	86.0117	83.3599	94.8508	90.6327
ILMN_1652371	149.454	85.0216	76.1577	159.456	269.899	77.3183	161.993	74.2554	70.1613	241.05	204.047	290.366	76.0671	74.9959	78.3311	80.2861	83.4399	155.47	81.5054	82.0716	77.0086	81.7827	195.179	68.535	70.6874	84.2319	69.4372	81.0292	70.1054	75.7955	137.063	122.747	128.54	115.274	142.167	128.066	126.239	130.05
ILMN_1652376	66.6702	70.5602	77.5959	70.9203	65.3225	63.0395	62.014	64.6548	66.1608	67.1221	66.4436	68.0378	68.0516	66.4878	68.8106	66.631	69.3355	54.9659	67.0699	67.3692	70.2112	72.4294	70.2368	64.1422	65.6973	66.0809	70.4831	73.3067	82.0738	70.18	72.9726	75.8264	68.8565	77.6465	59.3219	69.811	80.6665	69.2653
ILMN_1652378	192.82	181.881	270.212	294.119	325.964	256.236	224.893	157.587	404.265	389.322	235.584	145.644	179.059	178.004	181.034	160.553	202.637	131.244	201.15	134.325	95.0803	135.889	115.735	134.857	123.502	132.282	139.488	92.2858	128.097	85.2357	113.127	110.271	133.861	143.669	175.477	128.706	118.456	191.333
ILMN_1652379	82.1731	272.433	176.934	240.463	627.117	165.106	414.452	479.848	489.478	464.249	403.625	312.981	531.72	412.616	423.932	545.753	183.649	468.626	326.936	77.0571	155.2	476.504	334.846	296.582	286.79	210.258	81.2506	234.642	602.069	757.418	237.118	283.242	204.964	246.371	307.499	286.856	229.865	294.685
ILMN_1652381	95.6472	88.7994	84.416	87.1942	88.1631	97.3973	122.321	107.631	78	86.5513	92.4627	96.4325	94.8774	115.024	86.6384	94.2242	81.3508	83.5233	81.0273	86.6182	80.7884	87.9669	88.3002	80.2172	86.9089	90.7315	87.273	93.4881	98.757	94.4744	82.0481	87.9827	90.9165	90.8327	83.4038	95.3368	87.3191	85.8181
ILMN_1652392	81.6085	70.0406	83.628	70.822	74.0199	79.2234	73.0417	75.4308	77.8273	73.0653	78.7993	69.2549	83.4273	75.2508	70.4093	69.563	71.6292	76.2026	78.8723	79.9072	71.9687	69.5191	80.8863	82.7685	98.4084	74.3839	70.5028	84.2356	68.1024	78.2821	64.0082	77.3677	70.6389	71.753	75.7287	71.0796	76.4681	81.1314
ILMN_1652394	546.044	323.474	420.884	407.796	555.786	336.21	404.265	621.97	289.333	259.277	293.699	341.834	388.965	533.188	467.332	428.128	176.245	493.206	347.407	653.502	320.244	356.663	362.164	331.125	919.254	288.134	302.083	281.773	898.656	881.763	283.641	268.818	309.266	302.78	243.697	270.212	303.366	261.05
ILMN_1652397	65.0437	60.8606	70.5896	68.1257	64.2183	60.1081	66.1933	64.7917	70.5147	73.2939	57.3925	64.5932	63.2466	58.7152	64.2674	69.747	65.4668	61.6066	67.0998	67.862	65.4283	64.8323	71.1631	58.3345	63.4704	59.0963	66.7237	67.3907	83.4699	56.6101	66.1679	64.0672	63.7911	73.2703	63.3999	57.6687	60.0264	64.3738
ILMN_1652407	199.106	453.555	303.935	206.086	329.146	303.092	221.163	207.371	188.118	170.476	353.804	189.098	210.364	158.371	278.704	192.82	237.764	210.789	253.974	408.812	160.32	157.439	206.757	369.929	103.555	270.752	365.536	259.685	167.621	122.995	475.647	392.526	456.295	518.582	518.13	524.596	527.347	541.509
ILMN_1652409	325.68	398.749	576.623	443.923	586.929	363.136	365.293	543.358	563.535	263.724	371.944	440.768	430.542	235.205	325.609	345.333	712.069	339.448	349.054	354.323	643.823	228.506	456.295	541.667	155.152	336.836	279.999	238.686	212.418	99.3863	379.497	505.604	353.059	308.786	427.81	232.55	337.92	330.896
ILMN_1652412	148.019	130.082	157.587	169.135	142.272	155.92	178.966	156.978	227.267	156.344	124.166	121.579	124.239	175.358	193.271	144.889	180.253	215.389	246.815	141.522	104.018	135.169	127.143	142.025	98.1588	138.256	97.5388	94.3305	118.271	108.373	136.84	125.169	143.179	145.931	145.149	137.822	127.016	143.948
ILMN_1652413	74.9443	86.3924	75.4955	72.7606	86.0802	94.1855	82.8877	82.746	81.3791	85.9303	87.1321	77.3527	95.9772	80.9137	90.8255	78.6649	86.2428	79.4653	76.9267	86.0117	86.9157	75.6383	79.5353	88.0783	89.8491	92.8874	85.1329	80.451	61.706	62.8355	67.4305	68.5149	67.3191	68.394	83.4192	57.3462	60.4385	66.9633
ILMN_1652417	77.8627	88.6388	91.0291	97.3165	89.9109	81.772	78.7895	104.858	100.244	103.177	136.128	112.318	98.2852	142.009	88.996	89.4779	106.38	80.9373	89.524	87.1909	84.2444	103.377	95.5435	88.3824	88.5695	104.442	111.14	100.564	110.904	90.3336	122.902	127.33	122.035	116.206	121.232	130.937	125.196	132.504
ILMN_1652424	76.2267	67.2189	71.936	72.9808	72.794	75.2273	69.6217	79.8378	68.6139	76.5489	70.9871	80.6343	75.8977	82.3909	74.381	79.6783	75.3838	72.2742	73.5874	74.3697	75.4438	72.8687	81.3718	68.3375	74.4958	71.404	81.5479	74.1303	81.1307	76.3819	78.5002	79.3443	70.7344	75.4102	85.8161	73.4484	73.3161	63.984
ILMN_1652429	61.8721	63.782	66.1767	63.5008	63.8577	55.9618	59.5868	60.9962	64.2591	55.845	65.5606	59.9806	67.7438	62.4288	72.0527	68.9028	59.3742	66.7896	60.8724	64.4564	71.0526	60.3022	58.644	58.8735	60.1019	66.2548	58.6743	73.9405	78.6934	81.2849	69.1219	90.0454	78.93	79.9376	73.947	72.9138	69.2305	71.5381
ILMN_1652430	79.7099	79.4637	73.7243	79.2851	76.9441	76.0327	74.7784	75.1466	68.394	64.4872	77.3957	74.821	75.3854	78.3569	74.2534	73.365	74.0234	69.6157	66.0575	77.3509	78.9	75.1658	79.7003	76.3964	73.9979	66.861	72.753	77.7397	77.5429	68.4476	76.7777	72.2119	66.4826	74.1594	67.505	70.829	75.1426	75.911
ILMN_1652431	161.271	933.497	131.372	244.094	94.0408	91.5998	220.228	135.221	1251.76	79.7942	100.413	184.121	145.034	90.0203	143.648	869.585	3622.82	3157.29	173.601	508.973	260.74	299.427	102.996	148.655	181.85	268.008	10099.8	286.14	144.461	80.8979	957.283	980.007	1003.9	1117.42	1572.1	2648.81	1155.65	2338.35
ILMN_1652434	177.255	136.464	155.513	231.272	226.289	114.659	170.21	203.091	267.047	172.044	171.697	140.385	109.207	180.221	219.284	165.533	204.776	205.747	212.497	185.427	139.85	207.819	109.207	108.94	105.199	136.505	163.986	151.752	162.859	137.408	191.042	181.459	198.914	200.764	172.453	190.855	230.26	214.641
ILMN_1652436	76.1767	74.2541	77.0609	76.4153	77.3707	77.715	80.2656	79.1719	75.3154	74.0505	68.5339	85.7316	69.1023	86.5674	84.987	75.3255	80.3529	76.6445	70.8336	87.8415	73.6318	82.472	81.2012	76.279	79.6611	91.8321	78.0999	67.8953	84.4342	76.145	68.5402	73.0896	87.5753	74.861	79.8795	81.4251	75.416	78.6172
ILMN_1652439	93.7671	101.327	85.484	79.1243	93.8943	87.4835	94.012	88.6699	95.0888	86.0175	80.438	88.642	78.2321	91.3204	80.6306	80.1414	89.6891	86.7084	85.7474	84.4739	91.5942	85.479	92.6493	95.3664	91.4341	81.1943	86.6898	83.8567	74.9852	78.7047	79.4173	76.3843	81.1116	75.1813	81.5981	74.882	80.629	73.2125
ILMN_1652445	78.0829	83.7802	80.1985	72.4646	80.3792	80.7864	81.9042	89.5814	79.0143	81.9102	72.4722	72.8047	77.2829	77.7333	77.523	94.343	83.2932	80.5432	90.1941	72.3529	75.4705	72.9563	76.0314	80.6968	72.1808	73.1763	74.5697	82.2209	89.4187	78.4414	78.1214	96.6273	74.7747	69.3198	84.3623	76.942	67.8701	82.7782
ILMN_1652450	69.0682	71.369	57.3462	60.1137	63.8008	63.8079	62.1111	63.2272	64.1213	60.0093	68.2195	65.9355	71.8677	66.4305	65.9857	61.2769	61.2869	60.1208	62.6663	64.0226	65.1688	76.5314	66.4843	61.598	57.5657	63.1901	61.0945	58.8011	79.8334	78.9098	81.5767	77.2085	80.8722	82.2413	80.1627	82.5944	87.314	84.4739
ILMN_1652456	101.969	105.16	92.4572	80.0132	90.7518	92.0282	83.7693	88.7556	86.7456	97.9456	78.0978	78.8298	83.3288	95.0423	94.3495	98.3274	92.3286	100.386	92.1492	88.4338	115.708	83.0238	87.1964	97.8091	83.7175	78.6749	171.78	80.3088	73.0968	71.5243	100.689	74.5333	78.1716	94.0434	91.824	89.4527	91.0437	85.8128
ILMN_1652459	81.1441	86.8107	90.738	93.9954	103.952	93.1798	109.16	88.3682	108.982	91.6358	97.6324	73.508	101.94	112.903	78.2835	98.4881	88.8038	100.405	92.1079	137.431	91.2104	92.5345	113.485	85.9273	118.191	116.025	115.634	88.2729	124.542	129.905	95.4627	110.127	96.6045	102.839	110.029	103.913	98.8042	103.917
ILMN_1652461	79.3884	84.987	77.0664	78.6507	87.8295	76.9389	75.3369	81.0537	81.5247	75.6383	72.0274	93.5277	82.7437	74.5195	80.2006	71.0611	87.5273	77.8828	72.9304	81.8609	82.9928	78.8313	69.7636	69.9389	68.2586	85.0362	70.0977	76.8634	83.039	74.5989	77.6453	74.4087	80.8457	79.6196	75.8763	82.4037	83.8191	82.9363
ILMN_1652464	93.8888	93.2801	105.987	98.2633	105.24	100.04	89.9093	102.88	115.537	106.273	100.98	91.6181	96.77	99.2448	103.52	83.0769	109.669	105.448	104.99	102.482	92.3108	92.8244	91.0382	92.576	85.7545	89.6008	86.6274	120.457	100.564	85.9321	95.1082	91.4325	99.3397	88.728	82.8345	89.3147	90.3244	100.099
ILMN_1652465	87.8402	103.241	88.9578	89.1216	81.7799	95.1695	78.8677	90.105	79.1916	91.9492	82.6565	91.421	80.8066	94.6692	82.2507	82.464	81.4647	89.8373	88.3999	82.7856	84.7155	88.2338	74.1511	93.8484	88.0996	88.2904	79.3443	84.6676	83.8111	70.2431	54.8855	77.0683	76.9625	70.4789	65.6052	66.9835	73.7072	53.964
ILMN_1652466	81.6524	81.2282	71.1379	84.7018	83.7007	88.0807	81.1059	74.3782	86.115	85.8318	79.9196	89.8039	79.0296	71.2249	86.5167	89.0568	88.1405	84.0105	86.9816	74.8714	70.4617	82.8097	69.4694	83.9123	87.1241	74.2649	92.6365	79.2091	77.6481	82.4601	84.2645	84.4957	67.4057	74.3774	80.2357	78.4947	67.8864	68.0542
ILMN_1652469	89.3445	85.2025	86.7704	81.3048	89.5576	81.6426	95.0905	84.3372	86.455	78.8117	86.4128	75.2223	81.6524	95.6758	101.997	77.0637	81.4887	82.849	80.7681	81.6706	83.45	83.0854	85.3054	84.1144	84.0303	92.5327	99.1154	92.746	102.001	92.576	88.5707	89.058	95.9684	86.431	94.5183	84.2072	84.5689	90.6312
ILMN_1652472	111.371	90.5584	107.055	95.0187	107.061	94.5682	103.976	98.379	137.206	152.666	111.465	108.435	86.0374	95.8927	111.146	117.116	103.93	125.476	117.218	111.913	97.0213	125.346	118.214	119.478	139.13	96.5301	192.925	102.895	138.387	154.971	108.237	100.359	110.777	107.43	105.665	105.982	103.809	102.616
ILMN_1652486	191.433	250.407	100.255	156.344	187.604	209.684	179.681	248.776	162.611	192.148	190.396	184.211	227.182	198.631	163.223	193.695	175.286	161.689	142.681	158.739	179.059	163.986	216.763	208.685	201.263	203.944	138.555	153.102	119.165	196.532	164.699	166.86	155.266	152.488	148.451	158.195	165.501	145.427
ILMN_1652487	168.366	126.017	209.578	167.143	173.794	170.971	207.371	142.616	200.903	221.639	168.218	136.651	171.458	144.404	160.841	145.984	187.789	176.549	163.477	245.489	116.524	163.564	113.913	128.028	182.53	108.183	281.118	156.322	128.129	109.18	178.856	183.505	209.712	190.27	218.981	219.03	161.49	216.403
ILMN_1652488	75.8812	83.103	73.391	77.0372	79.6431	72.2344	72.5998	74.5798	70.0753	79.5719	70.838	79.5984	73.6019	79.2922	77.2829	83.4713	74.5798	77.9871	70.1927	72.1456	76.1127	65.5064	81.7956	74.1511	80.1944	75.0731	74.0597	68.8404	72.7201	74.9802	75.9873	84.0677	57.688	73.9103	66.8976	83.9146	83.1336	74.6535
ILMN_1652490	92.1558	187.345	83.9032	78.6671	78.9237	133.619	122.747	88.7073	86.5663	116.655	140.402	79.7316	140.474	132.67	141.212	86.7611	100.608	110.927	179.327	80.9643	87.1575	79.0874	84.1619	90.034	111.504	84.7609	77.2302	112.55	91.6551	79.6189	101.369	103.972	99.1399	99.2168	111.007	101.785	92.6199	104.731
ILMN_1652494	70.2964	81.8942	79.6434	75.6916	75.5147	74.0881	77.9129	74.0821	72.5387	78.0502	74.7431	75.4597	81.1811	71.2128	85.4111	77.022	77.3216	76.9245	77.8999	77.3476	78.7999	67.2909	79.0747	77.2842	72.3202	73.4081	77.2897	66.9883	84.5099	82.639	80.4523	72.0112	79.9997	72.4604	73.1043	80.6506	78.2274	69.3253
ILMN_1652505	471.552	502.708	251.37	313.411	367.493	458.444	367.096	449.564	245.381	506.757	449.1	338.366	475.788	377.168	268.008	297.675	242.86	274.549	196.959	247.668	342.242	330.968	312.981	320.836	267.11	328.467	177.403	233.972	253.216	254.558	251.732	308.928	407.543	328.221	347.218	403.042	333.064	306.257
ILMN_1652507	78.1467	78.0493	83.6495	74.972	75.0265	80.1056	81.1192	86.3667	77.3283	71.716	68.2085	81.794	86.548	74.9054	78.2515	73.0918	66.6098	70.1867	80.1639	77.8346	79.1259	77.0832	77.2096	79.5278	77.0812	81.973	76.5691	72.2261	73.1461	87.469	81.4258	68.3846	74.6508	70.8922	76.9951	72.2838	85.4606	81.3587
ILMN_1652512	200.903	435.077	566.85	387.141	197.083	239.539	242.363	92.6329	259.169	199.947	306.739	230.212	241.797	218.784	254.558	314.061	528.012	141.712	749.846	153.635	446.885	186.231	176.449	496.935	104.242	398.567	270.752	544.123	93.7157	113.193	419.161	479.179	499.423	399.584	491.278	462.293	578.272	397.631
ILMN_1652521	170.919	226.781	310.345	298.839	411.455	287.801	338.837	308.212	269.803	276.344	377.168	452.17	326.087	492.827	203.705	268.866	302.947	179.275	233.972	355.23	308.666	492.09	303.245	226.41	147.806	241.002	442.713	329.65	131.793	186.193	569.959	412.616	445.163	357.748	371.198	365.536	351.543	335.48
ILMN_1652525	171.78	154.136	183.505	149.635	84.8192	267.764	174.166	171.993	132.653	224.774	100.164	238.686	321.837	338.697	279.85	227.642	497.331	131.851	108.956	128.504	232.245	242.191	303.092	223.871	123.282	246.236	206.161	529.879	152.684	399.795	183.853	222.084	179.851	179.153	181.758	134.875	182.849	151.102
ILMN_1652527	64.8839	62.0953	60.0201	60.6773	60.1551	62.9833	58.2725	60.0833	65.025	57.5437	60.4271	63.8915	62.5764	69.6519	64.8131	59.6395	59.1997	63.7129	63.1972	59.4777	62.573	64.0272	68.9737	76.719	61.4592	68.3575	59.7375	110.463	63.782	87.1989	90.1345	84.7515	88.5863	93.8142	96.5219	94.1423	99.0408	101.679
ILMN_1652533	235.728	228.506	276.344	261.489	467.211	194.983	275.215	282.577	208.534	153.975	276.579	630.322	357.387	418.211	388.452	276.08	186.193	404.957	258.947	432.917	443.562	374.432	528.012	447.108	368.092	441.045	473.554	374.013	520.995	787.236	402.62	467.751	289.205	396.189	410.37	334.504	390.236	441.495
ILMN_1652540	126.998	121.736	125.967	100.111	224.723	146.578	131.76	120.902	117.889	161.326	114.95	85.8594	225.352	141.37	81.1273	112.344	94.0313	111.593	105.407	83.4128	127.582	113.186	87.8179	151.656	179.106	141.053	77.4189	142.637	210.692	155.942	92.7674	113.19	103.904	101.798	101.869	108.336	107.905	100.585
ILMN_1652549	71.4973	71.8762	70.6631	77.4143	95.7124	71.3562	78.1404	78.0871	67.4412	71.7567	80.2612	143.711	105.754	86.9089	69.8537	73.6629	74.281	68.0952	72.6348	64.1396	70.886	85.5693	159.847	85.7345	78.1339	79.9922	69.3399	89.854	113.807	104.627	86.1118	78.6815	78.2079	82.4851	75.1508	75.6684	83.5759	83.6489
ILMN_1652550	85.6712	86.3836	74.3725	78.0738	81.2565	82.2483	79.7564	86.6605	74.3839	80.8805	78.727	76.9326	79.8085	74.4762	79.1671	75.391	80.3072	79.5879	88.1383	78.1649	78.7877	76.3897	73.2742	75.1736	76.2814	78.2181	90.5311	71.7541	81.488	77.135	83.9696	74.6535	76.5592	86.3652	78.094	81.4895	81.3946	84.8536
ILMN_1652574	83.4152	77.5702	74.5078	92.6103	66.0033	76.1256	79.0566	76.9817	78.8459	79.8856	78.8941	82.1009	84.4445	90.2184	77.384	79.4527	68.9691	81.3726	78.2302	76.1533	75.5658	75.2359	73.2694	71.8723	73.7732	81.3851	72.1418	71.9679	69.1491	72.9684	78.3736	66.1209	75.7551	71.0406	69.747	73.8278	71.0092	70.1956
ILMN_1652577	86.1888	93.511	79.2903	90.5345	88.1309	86.118	93.8467	86.8107	71.0215	84.7692	99.6684	81.1246	93.976	83.1657	67.5766	94.8892	89.8936	80.2013	94.1942	97.0447	75.6129	85.3931	96.6458	77.2587	101.794	87.8348	86.4506	79.1259	79.5875	76.8084	84.0939	88.7556	74.4965	86.4739	82.1352	84.7278	78.0712	80.1751
ILMN_1652578	80.6615	87.0992	79.1659	87.4497	79.1519	85.7326	87.5885	87.2336	84.2531	91.4181	76.5928	80.5582	83.794	85.7565	79.1195	79.6408	80.986	95.4479	81.5917	84.2523	77.7044	77.1585	80.6537	101.369	77.8239	81.4811	77.3854	76.6082	78.6815	70.7499	64.9399	78.9575	68.2654	77.2439	76.3207	59.1628	74.4443	79.3091
ILMN_1652580	324.817	193.376	168.814	224.489	233.572	321.917	213.767	149.792	237.856	587.223	243.35	345.162	432.814	202.527	229.508	299.592	339.361	178.718	254.139	185.069	252.172	201.702	327.756	467.891	253.021	285.213	180.674	313.411	210.396	275.215	401.96	414.158	446.998	425.512	397.329	455.945	475.281	441.957
ILMN_1652594	327.824	361.996	291.678	288.7	238.886	296.024	291.214	340.148	375.964	387.655	268.51	309.907	256.435	332.599	398.361	390.13	254.351	383.858	328.702	501.213	320.901	267.528	377.371	400.342	555.626	330.035	689.338	156.014	209.059	219.462	383.248	317.692	304.972	312.318	309.604	309.196	314.784	330.676
ILMN_1652602	84.3195	84.4379	84.3485	81.3351	82.8633	98.255	83.3973	88.1225	84.6687	79.4784	87.7338	108.716	95.3482	97.8767	89.7685	85.255	79.4216	95.9861	91.7806	85.4414	79.5531	105.563	124.812	72.663	95.7866	93.289	82.4346	125.638	79.0258	126.574	81.7891	76.2471	93.365	82.9335	86.125	88.9495	89.4172	86.9986
ILMN_1652604	76.7988	54.7171	64.3194	66.7378	60.127	66.8285	89.4607	71.2556	58.7859	86.5641	65.5238	58.0427	116.746	136.718	70.7721	60.4717	65.6833	64.9557	68.9241	63.2386	64.4175	59.8052	61.3159	73.5429	70.873	62.7666	52.3175	67.0947	118.916	122.102	89.6195	83.7793	73.1319	71.9398	80.3522	80.6477	83.2201	77.0827
ILMN_1652609	98.2166	104.452	101.086	109.613	99.7968	93.121	99.5814	105.992	102.577	106.98	109.143	83.7477	106.104	87.7285	79.8445	112.628	103.043	90.8783	117.315	97.3879	105.868	103.3	108.055	90.3284	130.684	86.3176	83.7076	107.401	115.537	137.853	98.6119	101.332	101.416	102.309	97.5807	97.6345	100.792	96.3239
ILMN_1652611	84.6809	92.4323	85.3922	84.4185	75.0954	84.8742	81.4423	73.9536	85.6304	77.6555	79.4425	80.9613	75.5461	83.0635	83.7964	88.8312	91.6941	90.3016	80.1688	79.7462	84.5662	100.307	78.3094	80.4624	94.55	79.7335	75.605	77.6766	80.6225	75.9825	71.5817	67.1085	78.1347	79.8775	84.0139	75.9576	77.8502	78.4995
ILMN_1652628	84.3748	72.8118	93.8175	80.5682	72.5812	80.7913	86.8361	73.7846	70.6443	82.5684	77.3061	75.3442	75.3017	81.7659	74.8356	81.9456	69.7836	73.7687	78.0312	72.5539	79.713	74.738	77.4946	81.1361	91.0858	80.1095	90.2842	79.9181	73.2671	70.8748	75.8726	76.2843	66.6555	63.7547	76.8664	79.4879	74.5461	81.2644
ILMN_1652631	6689.09	7133.59	1128.52	9633.88	5428.16	12712.2	12036.8	15825.6	2781.17	12403.4	10536.2	3067.42	7980.26	14717	5045.8	6205.5	2299.4	6832.46	5304.83	1685.38	6672.09	10844.2	3946.77	3232.57	4560.27	9559.26	3196.6	8620.51	6875.01	10421.3	1691.07	2450.67	1477.36	1554.52	1751.44	1693.14	1764.39	1664.82
ILMN_1652638	118.036	136.367	113.976	255.674	182.114	132.328	172.7	141.116	198.98	223.188	208.946	134.687	435.956	216.973	149.501	156.344	159.02	121.044	187.631	437.8	197.217	154.136	97.4336	121.026	86.8979	160.056	328.941	122.019	146.021	105.874	307.171	308.353	273.726	365.212	286.397	302.225	356.766	252.578
ILMN_1652639	74.861	74.1055	78.6077	81.5988	75.6813	83.7489	85.5968	95.5228	86.8288	77.4385	75.4065	84.2282	77.8645	80.3002	82.306	78.0911	80.9684	84.5373	88.1484	79.0403	79.0397	74.2154	75.0235	81.5933	82.6542	78.5772	100.573	65.4096	83.74	74.3703	71.3905	77.9025	70.447	73.0995	73.7494	69.9504	75.8686	85.8044
ILMN_1652646	66.198	63.8181	63.8181	73.9074	64.5315	62.4463	62.7411	71.6229	54.5627	65.0769	63.0248	64.9442	67.4725	68.5202	71.9482	67.4898	66.372	69.7401	63.6168	71.2097	68.8837	68.0433	70.0668	65.6214	72.7537	71.2464	71.5181	60.6169	62.7563	64.9759	76.4986	67.3143	75.4168	64.7594	58.9063	73.9372	66.6605	72.9939
ILMN_1652647	117.145	90.7254	91.3786	108.92	125.774	111.105	115.13	143.891	103.548	121.96	105.528	90.7474	117.072	144.597	119.654	100.231	91.9008	107.486	90.9744	91.3415	116.258	123.502	136.765	103.139	98.7977	121.357	113.346	157.874	167.816	131.032	104.566	115.469	108.321	105.16	111.14	104.839	106.409	119.78
ILMN_1652649	81.2019	79.2607	77.2842	82.2998	80.7158	78.9917	85.1251	87.2477	81.2372	78.7662	73.4462	78.9127	72.6703	90.6454	87.2214	80.8655	82.2375	83.7538	76.3738	88.086	79.3536	74.2024	84.7796	71.4942	78.8439	80.2264	78.4794	75.648	76.2327	80.3957	91.358	83.7854	68.9393	79.5879	87.2443	80.2323	74.3634	75.7219
ILMN_1652650	86.2719	112.48	92.2924	76.3483	76.7796	98.271	79.5188	95.7124	71.611	86.1607	96.6491	87.0087	79.753	81.1729	84.1819	88.1537	80.2408	79.7028	105.435	82.7821	137.89	103.152	121.53	96.1825	86.855	86.1954	90.2459	90.3142	102.806	112.255	86.1859	83.9237	89.9372	92.8364	73.4714	86.2987	83.9501	86.9914
ILMN_1652660	74.3128	75.0628	76.9382	80.1343	69.7731	91.3474	86.5059	84.3076	87.112	79.4194	106.766	102.913	91.9741	88.1469	80.0584	80.0415	82.2826	81.1677	78.032	118.326	75.2536	97.9864	103.262	90.2459	79.384	88.6089	114.678	89.5228	92.1508	113.035	107.344	85.4295	93.7499	90.1879	99.9597	94.0602	88.5513	100.141
ILMN_1652662	97.439	77.2432	88.6817	92.3508	80.8235	91.457	86.614	87.9654	77.1076	81.4265	87.2	91.7205	90.7769	91.316	83.0425	84.4825	78.8478	89.5814	83.2901	90.191	87.4158	89.1148	81.8578	97.006	85.6639	70.2022	78.9925	77.4754	83.4539	93.6496	77.8728	83.6408	88.7977	77.3775	77.776	77.8584	73.4057	80.4645
ILMN_1652666	63.2821	67.3219	68.3391	69.4762	74.6241	66.3577	65.5404	68.3191	70.0466	71.5095	69.7557	71.0402	66.3191	73.9545	73.4103	68.5689	70.8869	64.5989	69.2995	70.9413	69.7992	69.7237	77.2699	71.1961	71.5458	75.9265	69.3685	61.7184	63.8079	72.0718	69.9637	73.4842	67.825	71.2471	72.8762	64.5172	71.8526	72.7964
ILMN_1652670	86.947	78.7639	82.3467	80.8116	78.2258	81.7161	83.5621	78.1354	78.3669	78.1203	81.1742	78.0263	87.107	81.5028	81.5972	83.4399	84.4781	85.6072	83.7813	77.1828	89.7941	78.912	80.7311	92.3095	82.6181	74.8289	76.8402	74.874	86.848	93.5581	79.104	88.0218	81.1591	78.8754	82.6032	88.2302	86.5137	73.4311
ILMN_1652674	75.8398	80.6173	69.0873	78.1716	68.8241	78.9158	65.1053	73.9281	79.8521	81.0889	65.5532	69.4001	72.7908	70.721	74.6428	70.8015	82.4946	84.6893	73.3176	76.9845	73.5468	73.8793	83.8791	66.8155	73.3442	69.8317	77.1432	91.0185	67.1432	65.9143	66.9206	72.2329	70.351	83.1639	82.1676	62.5434	71.7859	69.6074
ILMN_1652677	119.644	230.628	161.09	170.561	148.372	227.483	124.424	93.195	116.551	94.6622	173.236	109.273	185.96	190.116	97.5082	168.618	195.935	145.603	245.815	103.354	181.816	89.35	104.532	142.434	217.938	121.912	151.876	107.941	213.698	126.652	175.822	163.136	162.258	202.527	257.976	284.352	169.782	207.788
ILMN_1652680	223.431	156.036	79.0592	163.251	495.561	77.9811	433.262	631.444	81.25	124.154	1143.98	97.8393	277.896	750.381	104.033	97.3738	82.1281	177.317	111.465	82.9035	196.688	355.144	97.7716	379.982	469.834	183.706	88.9772	106.279	386.399	1156.19	92.3639	99.0134	98.9076	101.909	93.1778	102.825	100.532	94.6744
ILMN_1652685	72.3082	66.0729	60.9962	67.1115	61.9653	66.1953	71.5744	70.0236	63.3662	62.2074	70.4051	57.8278	61.7019	65.4403	67.7076	67.8766	63.363	64.7128	67.6425	67.2393	68.5704	66.0508	62.7731	66.372	71.8023	71.9074	70.054	68.9602	78.4727	88.7819	73.4882	72.1731	87.943	70.3792	77.1404	74.925	79.5826	67.9847
ILMN_1652687	84.2732	66.2017	161.617	76.8356	75.1564	74.3845	92.2371	77.9765	87.3433	77.4547	69.6313	85.5428	73.9156	69.4808	100.445	86.4421	79.1697	83.9493	73.7926	94.4347	70.6337	71.0882	77.162	78.4817	80.2258	82.4377	89.7782	65.8351	85.9824	66.6034	82.8063	81.7536	90.2274	81.7931	76.1698	88.6755	87.8839	92.7804
ILMN_1652689	81.0005	82.9142	86.4462	71.2619	68.2342	76.8071	77.1685	77.1154	78.6231	78.4826	96.7424	78.4995	75.1265	74.6022	100.089	74.9819	77.1799	73.9211	75.9128	63.4748	78.8702	73.9553	79.4132	77.8239	78.163	76.3247	82.0133	72.7582	75.4712	78.4019	73.1527	80.1306	77.352	74.9014	73.4248	79.856	93.739	59.7489
ILMN_1652693	94.4347	79.9664	78.5049	94.0494	87.1842	93.1745	85.7619	99.4443	90.3458	80.115	96.3514	93.3573	95.4094	83.0093	89.5937	88.8265	96.1801	88.2455	85.1628	86.9035	80.0744	84.9699	90.5354	83.4286	86.7169	76.561	76.6946	70.4421	91.199	74.2842	87.3583	67.4489	84.7601	85.9569	76.4118	72.5062	91.2767	88.5695
ILMN_1652694	94.9516	71.3934	89.2957	96.9073	94.2732	92.9801	86.3631	82.3928	92.7226	93.554	105.466	98.271	82.1655	99.9987	67.0104	82.8312	90.5407	77.655	86.2939	75.995	82.2704	99.7517	99.5593	92.5257	72.4587	74.6622	77.2118	99.1565	107.528	106.627	94.9021	102.718	95.5902	88.8065	89.4499	102.215	99.1661	103.325
ILMN_1652700	82.0802	88.9758	95.3124	84.5165	80.4947	88.3494	87.4614	82.3276	83.2796	83.8493	89.3898	76.3564	74.4301	87.1909	86.591	89.7599	89.0625	84.5236	88.7395	91.0107	93.1455	86.994	102.895	88.2779	107.877	85.6669	88.8224	78.4807	105.915	82.0465	84.2011	79.2734	77.6474	88.2151	84.7389	75.8864	77.5106	77.3356
ILMN_1652701	74.0624	93.3797	90.2115	88.739	79.7077	80.197	83.2612	85.4991	84.0923	82.9743	89.0658	80.9149	86.1995	84.1619	90.6739	82.9142	90.5619	88.1553	80.1459	85.1105	92.1229	80.6129	93.9495	91.0777	83.8632	87.1856	75.2881	86.1757	79.5231	84.9545	72.6236	83.1336	65.7615	79.1916	73.3059	80.6869	76.756	79.9922
ILMN_1652711	74.1645	83.5629	75.3529	69.5166	77.9161	68.8987	71.0388	69.3737	73.6342	73.314	89.0984	73.644	64.1448	77.0911	80.6567	81.3632	65.1873	86.6064	71.0806	66.9557	73.9302	72.0792	74.8313	85.3421	71.2702	82.2129	75.7244	69.9793	88.5902	100.274	90.4439	82.4292	92.3484	78.9158	78.4317	92.064	72.3491	80.5401
ILMN_1652715	77.5293	76.8071	79.9422	84.2035	88.3824	72.1466	83.2732	75.7781	80.5066	83.5771	89.4335	86.0295	73.1793	81.7786	76.1652	86.1463	82.4061	77.8177	76.4841	85.1864	88.9328	85.5624	80.3898	71.0185	76.8671	80.6031	69.3662	80.4865	73.1469	78.7478	89.8424	86.8596	83.6659	90.4913	85.2182	83.6677	91.7671	84.3899
ILMN_1652716	85.3289	70.1723	60.5186	67.0852	70.5523	72.9587	80.0724	75.5065	143.648	97.7815	82.0327	100.594	76.6805	88.0876	73.7093	74.5317	88.4243	85.819	69.6855	73.0968	66.1514	80.1737	70.8451	73.6804	81.3891	68.1698	76.1815	81.0367	94.825	84.8429	93.4085	99.7746	98.1181	107.226	96.0804	97.2511	86.6435	105.999
ILMN_1652719	75.3301	76.9783	74.6413	78.6744	81.9219	75.3753	70.2534	74.3559	75.3369	89.765	76.6917	66.8236	82.8705	73.8383	77.246	75.929	72.544	74.9367	75.1841	76.7026	94.2963	74.821	80.6084	72.3988	80.3994	76.7879	81.4432	73.6419	71.5529	87.1035	82.3483	72.3502	84.7359	88.8676	86.7313	81.3439	89.0026	86.1392
ILMN_1652721	85.0216	74.4135	86.7611	78.8332	91.2313	90.3779	95.7643	80.5346	88.2288	88.4619	82.8443	82.6704	75.5695	83.3073	78.3055	79.7151	83.406	81.9102	80.4699	67.6267	79.3612	75.4154	79.9868	75.926	87.706	91.4034	79.5984	92.0444	85.5628	89.5868	83.6378	90.1003	81.9814	90.8682	85.7964	84.5626	95.7494	89.925
ILMN_1652722	976.105	1685.38	950.253	839.85	1263.73	803.624	958.78	1213.43	591.013	429.834	859.506	735.262	683.058	979.539	762.043	1366.95	737.887	890.531	742.278	1082.06	1052.48	597.894	923.693	983.456	1981.55	790.439	989.398	1228.45	804.897	1022.93	931.612	1141.34	995.991	1040.1	1072.82	1166.51	1052.48	898.978
ILMN_1652727	79.8079	69.976	74.1311	80.1279	73.5201	77.9054	78.9603	74.0071	78.2053	72.389	71.8966	69.3405	74.6947	76.7866	86.6813	71.8677	75.9781	72.9999	70.8931	69.449	78.5758	59.7438	78.3455	72.9381	74.6652	71.733	71.0889	73.0662	78.7907	78.3203	81.5138	94.6563	85.3603	85.9133	87.5885	79.3544	86.727	80.4676
ILMN_1652729	83.7504	80.2408	90.8108	82.2613	80.4632	90.1443	84.5689	91.2104	78.9609	85.8327	73.0621	78.3455	76.9331	82.4442	86.912	91.6435	80.6306	83.4525	80.7933	84.0063	83.4168	79.3148	83.3575	77.1983	108.987	79.9709	101.597	82.4753	73.3478	76.838	72.9381	74.7835	76.7245	83.6322	79.9163	68.9515	83.2058	72.368
ILMN_1652732	104.458	95.6049	93.3573	94.0659	88.7411	102.462	89.5255	75.6772	95.0981	113.405	113.218	87.9492	80.673	90.3435	83.3462	98.1656	94.7295	79.8154	104.119	76.5271	79.9436	101.567	80.629	84.8808	73.2411	79.2909	81.1943	92.3235	98.6119	80.9554	84.7103	96.5322	91.8981	91.9236	93.4334	93.4404	84.4193	95.2805
ILMN_1652735	175.913	209.712	262.656	230.054	240.513	227.642	266.211	135.103	346.137	450.799	194.253	199.677	157.891	175.616	180.615	226.245	375.525	184.38	178.856	254.77	184.779	153.635	161.163	173.143	165.922	195.01	349.804	227.6	117.777	133.573	286.397	299.509	504.5	427.217	430.675	458.667	354.915	446.783
ILMN_1652736	215.733	191.619	340.934	299.841	328.221	236.607	343.333	297.373	280.287	262.862	480.486	215.233	242.659	496.104	237.816	264.028	221.416	244.006	368.353	227.695	205.556	315.878	230.054	147.984	231.915	236.287	327.144	227.223	139.879	228.03	110.431	119.573	113.731	97.0447	122.173	102.658	119.125	106.409
ILMN_1652737	66.8348	66.4878	59.9736	62.7945	59.8903	69.8236	64.8025	67.7019	64.1732	68.3418	53.4073	64.5056	65.0748	64.4872	71.4295	66.924	66.7747	62.5138	65.7424	72.398	65.48	73.6391	62.7498	70.6904	71.2937	67.2328	69.198	63.2386	80.1414	79.035	79.0117	68.1817	73.9924	79.3869	80.7061	73.9398	82.6174	71.362
ILMN_1652740	64.3718	65.3923	76.582	71.7094	88.0948	75.5681	72.9906	72.9032	73.6107	72.1933	82.3392	79.2713	77.9395	74.7625	78.158	77.5674	77.2773	76.1546	76.2123	73.3461	77.6094	76.586	75.4254	78.4986	81.9911	72.8532	86.6327	77.0474	67.0333	82.4967	74.908	66.2679	76.0964	77.722	73.5192	65.8259	76.9938	65.8332
ILMN_1652745	65.48	66.5142	72.3694	73.4426	65.699	71.464	69.4348	72.6236	73.6241	74.5229	66.5716	84.2482	72.7863	68.5732	76.3074	72.5001	66.3638	70.9518	71.8476	72.3694	69.881	69.6683	71.271	75.4336	65.6119	70.351	71.7234	69.4613	83.5869	78.8009	73.8383	70.1516	77.1132	56.7248	77.2341	75.4406	74.5126	80.6023
ILMN_1652747	86.5954	86.0589	86.2772	87.9525	82.0986	86.9065	76.9273	87.2902	85.0548	83.3023	80.0639	92.2884	93.5317	84.9251	75.7459	89.5897	80.7354	82.4896	83.9434	97.5807	86.4533	80.7525	81.9709	83.0536	93.9151	75.8791	93.1745	84.5077	93.3351	75.7828	83.5293	79.1498	87.864	77.6798	85.945	78.6943	80.564	72.9921
ILMN_1652749	160.867	250.811	187.663	132.082	172.379	212.973	173.161	155.445	146.397	123.415	219.927	176.449	212.387	145.714	154.041	187.316	109.083	260.897	159.581	197.083	183.224	162.128	201.263	208.61	585.72	224.304	185.862	160.107	210.789	206.335	181.522	224.673	149.738	164.266	182.273	188.287	163.477	215.002
ILMN_1652753	813.428	741.074	345.725	631.823	594.154	1072.82	619.579	387.141	552.212	636.836	499.919	554.102	820.795	430.771	634.789	490.988	530.013	336.998	400.783	422.08	406.297	509.389	562.859	667.751	187.316	596.14	114.885	464.249	198.335	202.056	616.06	799.311	825.596	683.843	742.869	857.625	723.69	790.107
ILMN_1652754	4459.21	3408.95	4706.17	3215.69	2776.04	4520.77	2903.33	1971.98	2671.92	2011.04	2577.1	6205.5	4103.05	1651.24	3385.31	4986.09	2427.63	4741.02	2853.94	5481	2553.38	4044.04	6567.66	4765.46	3151.91	3442.25	4193.18	2497.65	1338.92	3549.71	1352.1	1369.9	1454.53	1491.01	1604.56	1260.25	1113.57	1749.29
ILMN_1652756	82.0015	81.5584	84.3438	71.685	78.0148	72.2459	77.3436	73.3283	85.4397	70.0019	82.6794	74.5261	73.1826	83.0458	78.9005	82.52	73.8592	75.7656	80.3197	79.5564	76.245	73.3618	75.9356	86.5392	75.911	79.6283	71.6028	74.209	69.7342	71.1961	76.0586	69.342	78.4269	79.0035	76.0334	75.2947	67.7292	62.5938
ILMN_1652758	76.9773	92.0698	88.2466	86.4483	92.2734	77.282	79.9848	87.8576	79.2948	84.1766	79.1605	86.5137	82.8755	85.3403	90.0292	91.1781	84.0536	89.1915	77.1538	87.6338	83.0008	77.6208	73.1866	84.4072	83.9705	84.4709	88.2525	88.7819	86.3448	80.0355	77.7632	85.947	85.0618	82.0362	87.2562	75.4113	86.5437	85.3725
ILMN_1652761	77.8177	77.8985	73.1904	76.1595	89.0625	73.4583	71.2464	79.1959	74.0813	72.9859	84.067	79.8368	81.4926	73.8858	74.9277	74.5461	75.5789	74.3962	74.8419	70.4552	76.6057	77.8906	78.8769	78.2048	75.7075	68.0392	77.84	74.3931	77.9817	72.4215	70.3061	72.1874	64.4338	63.7751	72.8925	83.0179	61.9393	74.8643
ILMN_1652762	349.639	463.801	245.195	299.592	359.318	500.925	255.986	243.166	244.561	282.015	258.244	283.692	345.234	310.208	278.479	509.484	320.46	405.771	332.524	637.054	323.728	214.758	423.711	521.654	846.432	368.022	618.825	390.236	335.252	288.877	511.341	416.354	399.373	409.471	437.496	405.771	415.306	358.013
ILMN_1652763	122.102	120.119	127.615	136.289	177.777	137.576	124.484	115.382	111.975	101.798	103.652	107.677	103.172	110.596	122.38	138	100.065	120.995	105.814	86.8458	121.819	109.568	110.604	90.8223	100.463	120.924	85.7206	143.302	142.585	111.65	114.42	117.166	114.339	117.265	132.94	119.202	126.562	130.211
ILMN_1652768	22200	20059.2	21079	22622.8	22133.6	19692.7	21734.9	22432.7	22923.2	19517.6	20434.8	22348.3	20250.4	19049.2	25946.4	21734.9	21370	20770.9	23267.1	20556.7	23141.7	19391.2	21157.5	21630.4	21157.5	24047.4	21867	20946.1	22705.2	22524.9	22200	23380.1	20340.3	23267.1	21961.3	25227	23141.7	19367.9
ILMN_1652777	119.79	127.437	94.9692	128.097	91.6326	116.574	81.0757	417.286	104.167	138.539	168.988	83.5853	83.4542	171.327	80.3377	105.111	102.885	81.6847	92.7061	84.8993	121.713	142.926	111.451	102.505	89.3137	82.5795	105.659	113.873	79.5725	85.3368	103.78	101.741	94.4367	109.143	103.401	89.7544	102.121	90.9452
ILMN_1652780	67.1221	59.9023	67.4941	64.0226	60.8906	68.621	67.5745	65.1846	63.724	69.5072	61.6886	71.7523	65.8502	60.5071	63.3316	62.7072	69.2386	59.5065	65.3473	74.6716	62.0258	67.9814	68.2696	63.5072	66.5949	61.7184	60.5487	61.598	80.2571	70.2848	81.2062	65.8965	67.0962	67.5607	68.4609	85.1027	69.4887	72.148
ILMN_1652784	78.333	81.1291	71.6081	79.4464	80.6672	69.8763	79.7296	73.5239	88.8529	79.4137	77.0438	78.0268	87.6928	80.4459	76.9312	75.34	77.4096	79.2283	73.5223	80.8623	77.3861	76.7893	75.1645	73.388	89.0038	70.1881	74.8504	84.3122	84.8849	83.5721	77.9046	75.4785	80.7224	77.4618	82.4338	83.2863	77.454	82.7591
ILMN_1652786	61.7594	60.0782	67.8687	58.7932	57.9509	58.2496	59.042	58.3808	57.9305	63.1385	64.9509	65.8536	59.1444	57.1629	66.468	55.6259	56.8025	59.6395	61.3284	59.6326	62.4463	62.9197	53.7687	65.2555	57.9775	56.9926	60.6308	67.2234	65.6181	73.3554	62.3151	71.667	63.972	58.7152	72.3559	63.9454	75.4645	61.4546
ILMN_1652787	306.058	239.096	190.715	264.132	272.532	269.944	353.588	511.689	255.817	384.399	444.7	239.639	364.298	685.173	215.918	307.646	259.222	309.672	264.64	220.863	294.896	483.185	273.84	183.575	301.614	474.367	165.392	309.827	377.021	442.349	349.639	242.445	332.352	413.05	250.866	296.523	341.984	341.074
ILMN_1652790	117.829	121.347	178.115	220.345	144.723	125.738	114.31	166.943	137.986	176.472	241.267	275.869	193.271	180.373	136.618	114.018	124.106	140.16	132.952	256.19	109.249	243.872	117.339	124.424	111.748	107.762	144.422	125.224	266.211	113.355	151.142	138.405	128.556	175.26	141.895	116.551	116.349	120.316
ILMN_1652797	91.7205	213.341	95.5692	83.3479	257.506	156.543	136.908	153.209	110.543	118.536	79.7296	467.467	550.055	174.052	160.233	89.9093	112.805	137.408	98.9076	112.842	86.3321	208.911	344.898	240.376	113.841	89.5156	85.4275	160.419	77.99	85.4385	160.885	166.957	149.314	137.009	163.867	121.989	110.127	143.022
ILMN_1652799	83.9501	101.397	80.2476	81.2083	84.8717	96.5322	92.3995	83.8429	91.829	85.6691	85.88	86.6694	82.4155	76.4675	81.1612	95.4375	73.8622	90.57	81.5399	87.3278	95.3834	86.833	75.6678	83.3097	68.7585	81.9111	76.5073	76.5644	69.0351	71.0434	70.7168	78.1661	75.578	66.69	77.282	77.715	83.8064	77.7639
ILMN_1652806	371.824	324.74	336.75	568.007	395.93	407.225	534.832	572.541	332.199	242.191	299.841	501.36	583.744	792.849	444.804	493.58	218.106	510.224	336.21	607.837	415.414	439.463	450.864	633.813	422.521	508.089	310.049	442.243	520.524	472.08	416.969	518.13	627.668	544.268	533.625	427.919	376.161	424.163
ILMN_1652807	84.2045	85.4017	95.1548	87.5287	84.6205	84.1795	80.4033	93.9833	83.6322	83.1611	90.3016	86.3437	81.2548	79.8514	80.9246	85.5821	98.633	87.5983	85.5583	80.9326	80.4093	80.4256	86.6435	91.976	84.6642	91.8501	73.6378	91.7424	83.4897	80.1034	72.9406	55.3947	73.0911	76.0803	73.4945	77.5087	72.5829	75.3597
ILMN_1652808	69.2328	73.5783	69.6108	80.8745	72.8687	71.7923	66.3577	77.4651	68.3152	74.1166	71.3354	79.5338	67.4709	74.2371	66.631	82.3384	68.4632	79.6667	75.8064	77.8393	73.4992	68.65	71.6397	71.7485	77.4946	84.7554	75.3456	67.4571	77.2227	67.331	73.2202	68.1905	66.916	65.9728	58.6672	69.1046	62.0442	71.0553
ILMN_1652819	78.3697	123.415	76.6102	88.3777	138.234	131.541	102.602	66.1857	96.3419	114.22	94.8169	80.3482	151.527	127.88	84.8481	74.5057	80.9759	68.1165	74.6515	67.6392	70.0632	98.5806	82.7061	73.2202	67.6835	92.5649	66.0508	84.8798	89.4845	141.16	85.9834	88.0807	89.6089	97.948	95.2949	105.491	97.8662	95.1207
ILMN_1652825	193.21	348.081	151.179	384.183	211.371	121.746	295.906	645.15	104.014	234.602	493.096	104.501	187.289	597.894	106.862	208.314	130.017	384.662	204.453	228.127	513.397	423.825	148.25	206.901	2631.77	975.309	200.903	1834.63	1335.28	677.945	151.772	286.923	170.704	126.212	137.009	120.06	185.589	145.967
ILMN_1652826	98.4475	72.4663	96.0168	117.619	108.675	100.616	94.1356	78.5722	133.654	144.71	97.7681	649.889	79.0315	84.0581	141.037	108.898	193.894	95.2109	89.7366	85.9133	71.6899	92.5556	447.217	87.8285	69.4315	88.3271	67.7959	70.9506	71.9851	81.1116	94.023	85.3592	94.5368	86.1913	93.2524	96.2025	76.9044	97.9401
ILMN_1652837	86.5616	86.9816	84.2912	77.6742	96.8445	92.3979	92.1384	99.5779	89.4014	84.3573	88.8091	82.1943	94.6967	83.6231	85.1924	79.9283	77.1635	90.3929	91.7968	78.2396	93.6298	86.1769	89.3137	90.1099	91.4013	94.9069	77.0108	83.2885	88.2879	89.5623	76.8149	81.7301	85.3649	77.9784	81.0027	80.8249	89.0956	74.897
ILMN_1652846	398.361	210.592	300.046	231.459	207.34	329.146	169.959	145.832	220.536	446.885	197.657	420.536	472.992	135.741	184.054	263.773	309.325	227.554	251.803	220.285	259.047	274.228	495.318	255.253	76.1725	207.264	92.215	159.118	218.199	362.26	178.823	159.374	189.916	133.227	177.777	200.63	199.361	194.534
ILMN_1652852	65.0388	67.0007	61.9731	67.5766	59.3742	58.0815	79.5038	62.9736	68.5237	82.1082	62.4879	66.6647	66.9098	69.3915	62.7666	70.4309	60.5639	66.1933	71.1367	72.1222	68.4008	64.8764	80.3277	75.4043	65.4326	66.9047	70.1982	63.4646	95.0562	80.021	67.7565	80.2946	70.6509	74.9943	78.1301	85.3403	83.876	81.7518
ILMN_1652854	82.5323	78.2365	88.7804	82.8589	76.2859	79.2318	87.6227	81.1937	77.3405	82.2826	93.56	70.1665	72.0247	72.0591	91.7712	78.7441	75.2209	86.7289	91.4024	82.4338	82.0379	80.8856	76.3067	75.9177	82.9673	81.4283	71.5751	72.7734	81.9102	82.4307	82.383	76.1018	81.1441	74.0677	79.0149	76.3649	84.462	90.2625
ILMN_1652857	71.9437	71.3207	71.3145	70.3092	66.8285	70.956	68.9324	76.377	70.6198	70.0572	62.2356	73.2279	73.5322	62.4571	68.2168	71.0796	75.8664	73.5247	75.2662	75.6832	69.8548	60.6308	66.346	68.6924	69.5315	72.211	65.6873	75.791	85.7415	72.6251	82.4999	78.1072	58.644	83.082	75.0002	69.4659	68.3745	74.2635
ILMN_1652865	93.3098	91.6014	81.8017	92.3759	83.6435	82.6508	77.0192	86.0018	79.0332	87.593	81.2234	85.153	87.5766	92.9116	93.8968	75.3535	94.9491	77.5833	80.772	92.8146	86.052	80.8249	89.6642	78.7359	84.3515	74.6283	84.5229	85.4286	96.3808	82.1009	92.3195	82.3565	85.7163	83.328	95.1626	83.8724	93.2142	84.4419
ILMN_1652866	87.2854	96.6723	103.107	100.024	86.6835	92.6475	94.1895	86.052	80.2394	91.824	89.3433	108.517	88.4682	102.89	84.4585	84.258	79.4693	97.7338	94.8076	80.5566	83.4307	87.7595	91.4624	102.801	88.1993	93.407	94.8865	87.2971	83.5317	80.5128	73.644	76.2798	84.4772	77.0827	78.3241	69.5691	93.7523	75.0476
ILMN_1652871	85.7122	82.0655	80.2147	85.8362	78.8144	81.5541	77.3476	79.3477	80.1375	76.8033	85.2283	75.5447	88.0948	79.7924	87.5613	76.9174	74.7211	84.4499	81.8958	86.8107	77.7458	83.8091	77.2362	78.8993	72.6065	78.8471	79.9798	76.672	72.0783	73.6795	81.5683	68.4298	64.7705	81.819	66.7004	72.7027	73.6337	81.0977
ILMN_1652872	97.3293	92.3195	88.0023	89.9692	94.0313	85.4745	98.7784	108.366	85.5375	101.79	92.0951	80.9964	109.438	97.6606	95.1982	99.6404	81.9773	86.5567	88.0726	102.043	86.9816	92.8937	143.371	77.6054	121.868	92.7825	86.0099	101.497	151.477	126.419	96.7144	100.161	108.166	97.0133	101.758	98.5061	101.289	103.83
ILMN_1652876	84.0037	78.8353	79.3843	81.085	75.0848	68.7939	76.4514	76.0686	70.6206	80.2215	76.9617	80.6143	79.0566	80.3496	75.2445	82.4216	78.2116	73.7009	82.1122	75.9829	75.4521	76.4398	90.0501	78.1307	74.7665	76.7846	85.3777	83.6773	76.3683	81.1552	80.6918	75.0577	75.3287	74.9119	74.3588	58.7091	70.9583	80.3512
ILMN_1652881	91.457	89.3137	109.63	98.4722	83.7581	83.0584	86.9585	122.408	90.738	82.6688	99.2793	110.574	86.9209	90.856	96.7262	83.0635	85.8594	100.077	88.9845	77.0192	90.6327	95.4648	94.5837	87.5689	89.7794	80.5169	114.551	84.6669	78.5788	83.0666	93.9319	95.7247	98.9869	90.749	85.0157	88.1645	78.9422	95.9554
ILMN_1652888	90.4083	85.0656	85.3633	83.7602	79.8583	97.561	80.6892	95.5793	81.3896	93.076	74.2384	85.6016	80.3831	83.8735	81.694	85.4304	91.0228	77.4597	78.5002	84.2208	84.0219	87.8295	83.2539	77.9081	85.3592	79.4242	91.1211	73.0474	93.0185	79.7262	82.0582	76.7379	85.9018	89.7205	78.7409	83.9254	76.7783	78.6272
ILMN_1652890	72.6438	76.6498	82.4984	73.9617	72.8141	71.0644	79.352	74.1555	73.9333	69.2863	70.7104	83.2989	75.1202	76.1916	76.4506	74.7852	67.0164	62.8976	81.8997	81.5972	75.706	72.9667	66.0612	70.2951	77.3702	67.2865	74.0764	86.1266	70.9116	74.2941	69.9527	62.15	66.686	71.7851	72.6553	74.6896	70.3571	76.5644
ILMN_1652906	406.297	500.214	146.502	285.591	322.124	265.462	273.131	448.004	209.803	242.86	540.922	225.923	242.036	313.088	205.929	296.296	290.871	281.543	234.559	249.55	214.722	188.954	258.998	408.321	251.424	175.761	1096.88	191.371	224.304	179.627	236.195	241.988	287.115	273.982	310.208	312.595	249.041	356.59
ILMN_1652907	320.082	284.566	398.749	377.84	343.246	308.212	303.595	430.315	601.915	496.267	541.099	352.223	338.142	310.29	334.113	348.845	532.863	348.008	434.755	616.06	288.877	421.326	273.447	220.983	406.08	236.607	483.481	344.996	282.633	309.457	358.661	375.79	342.556	461.167	356.14	416.66	402.695	493.745
ILMN_1652913	209.712	107.018	195.898	222.127	163.156	188.628	191.692	119.316	194.183	294.325	158.127	163.839	148.148	97.6541	159.562	189.309	229.686	154.602	172.101	205.823	165.474	128.72	148.968	124.495	106.947	163.964	234.642	110.879	108.284	142.096	337.92	376.259	499.607	460.861	480.333	403.625	318.14	414.667
ILMN_1652918	135.839	116.859	92.6514	132.425	101.128	123.921	108.472	86.1973	105.987	115.782	106.935	81.5848	79.8079	80.9613	109.133	118.514	92.9496	150.575	115.86	103.061	98.5924	85.1396	99.5266	119.606	226.548	78.1123	98.2472	141.251	159.271	183.1	97.9123	83.2192	94.4088	80.3227	83.9413	89.5362	98.339	90.9306
ILMN_1652927	87.1612	84.827	96.9073	84.4361	81.1854	77.0073	83.9391	87.5885	90.9178	93.2122	85.5466	72.3126	92.3962	81.6496	81.4073	85.0182	86.8954	87.0087	85.7799	80.4765	81.3832	75.6335	78.8471	85.278	114.131	94.5429	81.662	78.8167	80.1608	79.1808	79.2776	81.5001	74.7618	84.6518	80.685	77.1242	77.2508	90.1112
ILMN_1652928	109.893	94.3039	147.158	77.5993	97.9959	127.481	94.8149	97.0447	110.784	76.7204	90.5063	112.265	112.941	90.0024	128.266	108.116	102.157	98.8774	106.601	127.345	89.4172	89.3157	105.659	123.846	278.927	95.4955	81.9532	110.927	143.14	139.967	113.74	106.657	101.297	120.561	103.096	112.104	109.742	110.574
ILMN_1652929	202.527	145.444	152.275	155.626	175.006	127.88	138.721	137.561	166.084	139.696	139.029	145.168	170.781	163.372	191.208	140.729	134.213	183.984	134.297	287.498	183.769	142.332	183.984	170.428	293.699	189.204	273.726	147.844	241.41	201.412	214.676	189.879	168.864	207.002	193.995	162.436	197.955	139.488
ILMN_1652931	75.6632	79.0276	82.2989	71.577	70.5868	68.6596	72.89	68.4234	69.624	74.4589	76.5229	71.404	67.049	68.3952	70.4831	75.8352	68.9746	68.8048	74.9226	74.8313	69.3848	78.9787	64.8044	76.4348	69.2243	72.4093	73.6286	72.2659	83.1211	97.2709	74.0957	75.8933	81.5059	85.7572	88.1405	79.0525	78.9243	86.923
ILMN_1652938	76.6057	72.8421	71.0889	70.992	80.1835	68.6487	69.9749	66.9621	76.1164	71.3145	82.9603	71.5156	75.2667	70.6651	73.9492	90.8363	73.6554	78.5008	72.5574	78.8332	72.15	73.2186	62.24	74.4474	72.0606	71.3121	75.2648	76.9756	75.5972	90.8815	82.7451	77.9448	71.5569	88.7107	80.1807	84.1547	78.3276	83.9517
ILMN_1652939	74.5229	77.506	78.4631	76.8491	73.1224	78.5522	66.4659	67.8157	80.6117	78.1949	74.6079	73.427	85.7647	74.6064	78.6119	75.9928	70.879	77.4636	68.3418	76.3389	63.6799	73.3059	73.7176	77.9608	76.9095	71.0687	76.4769	79.7112	81.738	83.1611	81.544	76.3318	81.0623	92.0206	85.9792	83.4982	81.092	86.9617
ILMN_1652940	93.8004	87.7285	79.6006	89.3794	85.6859	103.017	88.4309	82.5366	83.4175	89.0671	78.5901	95.3965	85.0849	107.539	85.3764	98.5266	91.3892	80.8163	89.3516	93.6475	83.1533	81.9843	99.767	86.2514	95.1876	92.0492	107.486	86.2611	80.045	90.4218	72.4121	74.1571	77.4053	76.7873	80.2682	77.54	79.7724	68.6197
ILMN_1652946	76.4456	72.0149	84.5698	80.3681	79.4008	77.6018	75.177	82.7717	83.7366	81.1183	77.6118	83.0827	75.5731	77.1606	76.1999	80.7087	74.4974	79.0302	74.5545	81.9751	77.4519	73.8116	66.9647	73.2625	73.0268	77.3923	80.3138	66.4023	69.0873	83.9572	80.5002	75.9975	84.6433	74.5942	74.6716	65.547	81.1871	74.759
ILMN_1652952	67.4725	67.4993	71.2002	73.8164	66.0729	66.0431	64.4843	73.0524	71.8286	64.0574	64.3954	70.9583	66.8348	71.3432	72.9529	70.749	75.4233	78.7079	65.3382	72.6857	68.3351	67.0321	73.5965	77.9274	65.6812	71.2651	66.2219	65.5553	75.448	66.7127	67.3143	63.6188	66.9269	66.536	72.5263	67.5766	72.9502	61.1317
ILMN_1652955	7700.56	10234	9738.52	9361.18	9902.47	9172.38	9390.25	6842.82	6556.64	3941.13	7532.47	8421	5167.85	5147.16	10034	9264.09	6508.46	9670.26	9480.47	10363.9	12069.7	7262.55	7640.17	9841.45	10566.6	5939.22	9874.6	10266.7	6229.91	6556.64	8274.46	9111.62	8132.97	9046.13	9805.82	9453.21	9390.25	8641.82
ILMN_1652959	68.7305	71.3651	78.7142	77.217	72.0373	73.8517	68.6527	71.1408	76.0998	82.7591	84.6338	77.303	81.1361	80.4144	71.379	65.4863	69.9356	80.5015	73.9349	70.3134	82.9684	80.5892	74.8848	78.782	72.6114	75.6999	77.6273	73.7267	93.9954	95.1417	75.7755	78.1963	78.7895	86.118	68.2456	84.7026	72.1671	82.3896
ILMN_1652963	68.9312	71.1355	71.1683	73.7567	76.8132	74.0934	65.6214	76.6623	72.8237	75.1165	69.0534	73.3863	69.5653	72.8362	82.0526	74.3365	70.0475	77.7314	75.14	69.8484	70.8239	66.2714	68.2402	69.8863	79.0403	77.1757	64.6319	86.5155	76.7307	62.0479	74.738	73.8733	74.4497	75.5549	80.1163	76.8969	59.1295	69.1621
ILMN_1652967	74.1311	68.3512	72.5184	77.2394	71.62	74.7329	76.1236	71.8172	81.3842	72.531	73.3235	74.6283	73.6271	69.1181	78.8359	68.4582	81.7956	72.148	73.7757	70.7168	75.6412	76.3318	69.4613	73.8156	64.4434	77.9286	79.5159	76.9267	70.6337	72.536	76.0102	73.5338	80.437	82.1534	76.5353	71.9437	75.7338	67.8212
ILMN_1652969	78.6177	76.2267	74.5755	75.2901	93.3497	87.4581	82.7821	80.6064	76.5177	79.8619	85.2205	80.208	79.5365	87.6488	85.9394	80.0003	82.7983	75.3369	83.401	77.8151	82.9236	79.6341	77.1983	80.8242	77.0985	73.8881	75.5928	80.4502	74.7573	86.9638	75.589	83.2966	91.8578	73.8476	66.3191	81.4342	86.0802	94.2662
ILMN_1652975	89.5103	83.9174	135.633	95.6134	78.9939	149.136	73.225	75.8824	75.6798	81.1735	80.208	88.5953	78.1058	75.7204	78.8319	82.1156	103.642	82.1611	153.336	79.0559	77.319	78.5722	71.1589	81.4274	384.076	84.9297	71.5305	127.085	77.4371	66.8859	86.8447	84.3629	73.4977	75.1897	74.4232	75.9572	74.8458	78.7668
ILMN_1652977	70.0644	73.5926	73.4961	66.5028	72.0863	68.5122	68.2416	68.4047	81.7883	73.6453	68.3074	67.7062	63.1258	73.4213	65.2948	67.0772	65.2513	71.1124	68.3784	73.5201	66.3238	66.6927	76.8298	66.7923	71.2492	75.1346	67.4367	79.2358	70.4815	77.8252	78.173	70.6032	78.813	68.5892	76.9794	85.1864	70.6976	83.0869
ILMN_1652982	71.4097	68.7257	61.3244	66.0361	63.5975	77.1743	65.2909	73.8807	67.0534	63.6037	63.3783	72.4646	72.6669	71.8538	68.5786	70.4864	68.8119	64.9759	69.7847	70.6378	69.625	64.3718	67.1047	75.4536	64.0574	73.1729	67.6548	62.8783	70.9707	67.4821	94.744	89.846	100.429	92.3704	89.9627	92.2716	82.0738	93.2237
ILMN_1652989	568.836	918.43	730.338	998.148	625.693	871.179	779.099	488.16	1083.07	2036.38	1211.69	964.774	746.241	843.397	562.149	556.88	1293.95	364.985	792.849	480.486	532.054	709.824	499.074	589.96	215.548	796.471	568.836	797.162	239.703	183.125	1214.13	1039.28	1362.26	1121.83	972.776	1340.1	1215.12	1188.02
ILMN_1652990	92.0741	88.3603	81.193	87.8839	76.0711	78.9668	83.9477	79.07	84.4454	80.416	81.1604	82.5795	78.2732	83.455	88.408	82.5283	86.5048	80.6581	74.0174	92.3639	88.5364	78.2677	94.0504	76.4161	90.3734	99.8019	104.68	82.9493	78.0587	81.0027	83.77	84.869	82.4587	71.5849	81.9219	76.886	81.2019	84.3472
ILMN_1652991	73.391	81.7011	69.8417	73.7525	82.746	79.701	70.474	77.6232	69.468	74.1709	77.7975	72.0907	70.7456	75.9045	79.8856	73.7926	74.9699	79.1526	73.1855	61.4026	76.5302	73.192	73.0135	74.2255	69.6062	79.1068	75.6958	95.7811	83.5307	74.4725	86.6845	87.7895	70.3174	77.594	81.6744	81.9539	84.6389	75.7854
ILMN_1652992	85.7132	76.0346	81.4962	88.7286	70.0606	92.2775	74.0162	84.9123	110.093	96.7512	81.9003	76.9174	75.5716	82.8755	86.727	81.7805	80.3368	80.1548	76.6925	81.7647	75.4949	72.9068	76.0768	78.7853	75.5041	78.5588	85.9293	75.6885	79.713	66.5041	74.7566	60.4611	67.3219	70.6642	75.8469	77.3075	76.2197	80.0003
ILMN_1652996	84.815	79.3249	77.7658	92.6758	73.5176	83.6668	85.6691	79.1613	77.2176	79.7092	85.0971	88.9112	83.8114	81.4697	73.7542	83.4596	90.6864	85.1243	80.0227	83.7964	88.2538	86.9025	79.3905	79.2157	70.2728	83.5797	88.296	87.4321	82.2924	82.6306	84.2801	76.5407	81.7558	81.8905	79.7242	79.0323	78.9336	77.3052
ILMN_1652998	69.5932	99.0514	70.7732	115.001	131.7	91.3852	73.924	89.0972	75.3383	76.4392	80.5394	118.066	163.986	79.7065	78.2365	77.5414	73.7412	81.0598	66.7155	136.828	69.013	66.2527	82.5719	74.6791	73.7781	71.7234	65.4221	66.6802	81.8524	119.478	83.0761	75.581	73.7142	84.3703	87.0757	79.3341	81.6796	87.7863
ILMN_1653001	291.869	295.813	360.85	225.837	127.085	208.421	125.296	165.976	200.202	164.58	179.477	125.894	103.797	130.342	236.021	442.476	229.942	293.944	320.901	387.655	263.652	123.737	145.984	179.403	235.377	253.828	302.78	192.242	122.775	105.89	339.361	271.285	223.83	243.468	248.455	242.411	229.942	203.091
ILMN_1653006	134.656	89.6623	106.394	105.235	86.9157	160.672	92.213	235.031	233.398	164.514	99.6289	78.8256	74.5609	77.3198	207.819	176.071	483.58	88.9719	119.325	359.318	79.9976	79.2296	82.4307	78.8422	85.1824	90.0563	108.166	81.6736	85.1235	85.7474	75.8545	84.6364	73.9112	87.925	86.8234	85.6732	78.3438	77.4992
ILMN_1653018	74.0677	72.6449	69.4987	65.7286	64.845	69.1644	70.4964	73.5801	67.1766	72.2092	61.5028	66.3752	72.3804	74.3976	64.756	65.0872	61.7428	74.6404	71.3121	68.3446	67.395	72.3324	68.2599	64.3216	67.4123	70.1112	68.3981	64.3508	72.2642	60.3583	77.7747	59.7992	72.5504	69.3512	51.5244	64.1288	73.7422	61.7019
ILMN_1653026	3685.23	7297.99	3278.85	4875.99	3067.42	1225.41	6875.01	9775.85	1821.42	4882.35	4706.17	1990.84	8696.96	5997.82	2090.85	3642.21	4110.04	1473.15	3095.75	2308.59	4167.4	5939.22	1907.49	3130.03	1355.65	3647.79	2113.05	3537.05	12536.2	2313.87	4249.74	4852.05	8110.35	5499.31	5371.35	5939.22	5672.01	6108.73
ILMN_1653028	104.631	113.309	91.2776	91.6707	110.872	92.1302	85.7163	140.23	100.389	92.576	87.919	93.7828	105.536	110.76	105.166	110.085	118.863	106.224	96.3843	104.93	89.9704	91.0034	93.7035	100.141	112.785	118.005	128.54	102.712	92.6967	99.8555	89.9354	93.1639	94.5025	88.1374	89.55	86.2139	90.6341	98.3262
ILMN_1653031	83.4229	78.2768	77.9639	75.4611	86.2791	76.9591	79.2808	76.8785	74.681	72.5632	78.014	74.3627	88.9074	87.0033	109.65	75.3028	75.3529	89.5536	74.669	86.0039	80.3858	88.9341	73.4354	86.4188	79.7996	82.1821	94.3703	79.2748	82.8496	71.1089	63.5157	100.677	81.7368	74.5596	78.9486	78.9595	78.0544	82.0456
ILMN_1653033	77.217	78.2321	90.722	81.7742	85.5712	82.2791	68.9183	82.7466	76.9312	83.9348	78.1867	83.9295	74.731	80.5288	85.4941	77.5731	76.0047	78.3107	85.3746	76.145	78.7204	81.021	81.0955	80.8312	84.1654	84.2531	81.1793	76.8697	88.8858	75.5361	85.7152	77.6742	73.9324	74.0273	79.7775	72.9242	81.0313	84.6921
ILMN_1653039	2336.68	1512.77	3193.36	2050.04	821.389	1638.56	2875.12	1024.15	3442.25	925.524	1667.93	1618.35	3884.38	583.595	2472.06	2116.23	5550.44	4875.99	4963.2	4401.62	3730.56	992.991	2242.4	2280.87	1723.64	1989.66	1994.75	3240.55	1107.76	1298.56	3126.01	3033.34	2286.3	1012.38	2781.17	1840.97	633.091	2800.71
ILMN_1653040	76.7982	74.7712	81.8318	68.9715	73.8786	77.9878	75.057	77.5257	72.5404	83.1528	73.6795	68.1874	66.4565	78.9623	84.8141	72.7925	81.0689	75.8018	68.3874	74.3329	71.9959	68.7511	69.7487	87.402	66.4274	79.506	76.6891	71.7923	62.4219	66.0687	73.8429	81.6434	71.6359	74.7387	74.8874	69.8131	77.9482	75.1602
ILMN_1653042	144.199	85.4898	185.562	94.5317	115.32	301.614	78.5278	170.758	83.4625	131.59	76.6486	195.998	249.939	199.23	88.7534	79.8689	96.4935	81.4342	110.72	75.1257	109.901	150.028	292.721	178.228	75.2326	98.4937	80.7768	182.563	96.6422	302.828	95.5052	99.1399	106.591	102.263	100.949	93.5033	91.2911	97.9672
ILMN_1653043	67.4265	67.7408	76.9095	70.02	73.0365	75.8894	68.1151	74.1657	70.679	68.422	68.6663	75.2098	77.7283	78.4083	72.351	66.843	82.43	70.3927	76.3757	73.1121	76.7073	67.7811	75.3883	68.4554	80.4238	79.9328	80.931	77.3707	71.0347	64.3095	70.2319	67.3895	65.786	79.1421	78.4014	71.2888	66.1356	67.4601
ILMN_1653047	177.113	185.798	243.962	202.712	162.729	202.674	212.641	156.476	325.741	230.761	180.187	202.567	144.998	165.266	197.48	181.488	334.424	206.973	248.674	220.536	186.951	168.191	219.284	170.919	157.289	188.899	245.489	147.428	168.452	201.764	252.272	254.351	271.748	278.588	220.574	295.497	253.877	210.364
ILMN_1653055	62.5805	72.8555	73.0474	74.0632	78.2174	73.5809	70.6509	76.2922	72.18	72.7781	74.3713	75.2724	68.4381	72.329	76.7873	68.9454	71.645	74.0638	81.9955	77.6054	67.11	75.7238	72.8354	73.0776	76.9983	74.9188	82.0407	74.3274	60.1081	79.3687	65.4115	83.0238	71.5416	84.8065	82.4707	73.1595	63.0272	76.3376
ILMN_1653056	86.8391	89.0333	91.7372	88.226	83.3007	91.0588	95.2618	101.62	107.319	83.4615	85.2761	90.7666	95.0145	93.1255	117.208	88.4043	82.1164	94.5317	89.9037	107.352	84.6301	96.4423	109.662	108.629	109.607	110.178	107.286	104.058	153.997	221.333	111.383	118.466	109.727	125.538	115.222	106.077	140.982	111.658
ILMN_1653057	86.4864	77.0199	89.6669	83.5519	77.7956	77.8273	85.3421	89.6118	76.2939	81.1832	85.8921	74.9885	76.7957	87.6966	83.8015	76.3897	87.984	84.1247	79.0403	76.154	81.5767	74.7993	83.4247	75.0352	86.5859	81.9409	85.3502	87.9813	86.6801	86.157	84.3661	85.5276	94.0602	85.5564	80.2924	88.6547	84.047	85.0074
ILMN_1653073	63.7788	66.0593	69.5434	64.9948	65.1053	63.3348	64.0549	68.641	67.5344	66.6915	70.9669	76.6479	67.4878	67.4635	62.7239	76.9688	64.1791	68.0824	67.0134	66.8563	67.5745	62.1187	65.8627	64.0622	65.7615	62.24	64.636	64.2644	78.4779	84.1766	80.1323	71.9834	73.9164	66.0665	74.0182	77.0724	77.1779	67.7062
ILMN_1653077	86.2465	80.574	78.8993	82.7955	83.5246	94.6867	87.7024	80.5972	81.6347	84.3329	84.9454	95.9449	75.505	76.0034	79.2659	86.4839	86.4899	76.2417	81.8476	85.2034	88.8783	77.6878	83.2458	80.4243	79.5174	80.442	82.5114	94.9772	82.6838	67.7988	83.9015	73.9133	80.9882	88.4407	75.581	79.8124	80.5837	83.5068
ILMN_1653092	82.1688	75.8864	76.2748	80.3872	74.7415	71.9246	80.8429	84.3703	74.4667	75.5853	67.8022	74.3764	72.7829	76.5427	74.9134	76.8262	79.2242	78.1106	76.3731	82.9335	81.1307	79.3784	72.2413	80.3852	83.5526	81.9296	80.1647	78.5788	79.3943	74.0356	71.5431	72.8862	76.7085	76.5631	72.5043	77.4338	76.4723	70.9456
ILMN_1653098	66.5341	66.7139	66.5898	60.096	58.5619	61.0501	60.5231	63.1559	67.6943	57.3925	69.8225	64.1576	51.4025	61.4249	52.8166	55.3537	64.0108	62.312	65.4724	65.2111	64.2507	73.9986	64.1969	63.4486	62.3874	50.9555	77.4259	64.7294	64.6295	92.3605	80.2669	72.6801	73.317	95.6206	62.3958	72.5078	61.5599	78.7859
ILMN_1653102	70.2319	73.6187	81.6585	78.7232	74.0149	69.9949	68.1858	69.6136	75.5528	74.6962	76.5177	74.445	72.143	74.6745	77.043	70.242	73.7947	82.3125	72.865	74.0702	74.285	70.4636	73.5583	77.897	69.2293	71.455	74.2249	71.2492	84.8455	80.2492	68.3512	74.0142	81.5532	78.3463	77.5155	73.6686	81.5243	82.337
ILMN_1653103	81.5081	96.5752	85.6415	96.0204	90.863	94.7295	86.9794	81.9539	81.9456	102.788	78.1134	91.7778	98.3719	81.9744	91.3223	86.2719	99.0753	84.9443	89.8907	87.013	91.4125	81.5179	85.3787	87.4158	81.164	77.7956	86.7498	82.7215	79.8514	73.1995	67.3936	56.534	72.3913	61.4337	73.7957	79.4439	58.3889	70.8441
ILMN_1653106	66.1532	69.6023	79.9584	69.8072	72.6402	83.0951	69.1803	73.5817	67.0772	73.7356	68.9097	73.8769	78.4843	81.6085	72.1742	78.813	71.234	78.8046	77.352	76.4704	76.903	73.0605	72.152	71.9931	79.7502	71.6723	81.0566	83.303	78.2281	77.2401	81.3563	83.2247	83.66	78.2352	73.1757	77.8425	79.1299	68.5815
ILMN_1653115	4078.45	3501.32	2626.64	2891.13	2924.28	4110.04	3661.95	2850.16	2495.51	2311.97	2001.54	2763.73	4882.35	3058.13	3364.73	3039.83	2097.7	3074.37	2126.08	2791.01	2409.65	2908.63	3647.79	3285.22	1434.98	2857.28	1537.28	2661.05	3102.15	2605.59	2405.9	3157.29	2793.59	2613.36	3163.69	2485.76	2466.47	2686.19
ILMN_1653120	83.0571	76.7873	83.9634	78.8597	80.5425	71.0025	74.3345	75.3119	75.926	82.1676	73.352	83.6914	88.6234	76.4933	79.805	79.3321	80.2612	70.0247	85.7006	84.3438	81.0264	82.9911	82.306	91.6638	69.1056	82.7807	85.8116	77.7987	103.23	106.433	87.0196	81.3873	77.9443	83.5193	89.6493	77.7037	75.6008	85.0264
ILMN_1653125	77.8645	80.8811	83.3933	68.4806	80.946	80.6927	87.6466	80.5546	120.095	78.2719	106.404	81.5878	73.5757	79.2447	168.566	99.3637	100.626	106.007	106.279	99.0623	88.9633	77.8487	86.8853	90.1403	313.933	77.9959	172.7	92.624	124.659	211.801	115.851	142.056	91.2776	105.619	97.9895	106.627	115.067	118.017
ILMN_1653127	87.2575	117.227	92.0404	87.0043	96.9421	96.8157	95.1695	72.218	116.34	101.624	86.3448	100.564	96.3452	92.8601	106.94	81.0905	88.7927	82.0196	83.5928	91.5731	90.6972	87.8945	81.0897	101.265	77.7144	87.984	113.008	79.5016	94.118	90.1635	95.2316	93.0534	101.112	99.1904	107.471	99.0408	92.5218	94.8482
ILMN_1653129	621.474	415.188	284.635	539.172	486.253	605.119	378.249	500.073	454.904	842.4	588.189	495.829	552.057	343.93	261.801	349.558	390.236	176.706	232.057	426.256	265.68	447.596	288.583	390.896	203.944	313.493	455.171	270.152	304.26	182.883	623.323	394.455	598.057	520.828	474.085	659.381	409.604	624.267
ILMN_1653133	61.1317	63.0212	65.8654	65.5645	61.6066	64.7618	63.7693	65.8219	60.965	61.576	64.1576	68.8286	63.36	61.2263	69.7593	61.2302	68.8565	66.9729	60.9512	67.809	67.9568	67.8276	63.6662	62.087	72.6153	62.5911	89.2637	86.9676	75.4174	67.4926	89.3395	86.9241	83.6489	85.5543	85.2078	87.9738	86.9075	89.3956
ILMN_1653134	268.293	364.061	340.399	489.856	287.498	319.641	508.789	731.678	385.748	291.269	715.941	302.159	356.948	933.777	397.045	320.7	504.5	399.686	327.967	729.919	281.398	446.021	250.706	270.805	525.595	348.993	588.877	428.953	1299.37	603.968	275.67	296.523	308.666	262.394	247.014	263.489	229.648	262.759
ILMN_1653142	74.2226	70.7446	68.0157	72.0597	70.5632	64.9133	72.3	51.2571	65.1196	65.3959	66.5655	64.6666	64.7414	70.0632	69.1882	73.5438	71.5341	61.5724	74.5625	76.4898	74.1854	65.8536	63.5458	72.1893	73.2394	62.0681	66.742	72.2068	81.0166	75.9062	77.3109	90.5461	80.7286	84.0923	78.0459	86.5683	87.0834	75.5325
ILMN_1653143	223.681	197.7	221.08	248.104	215.233	265.4	215.036	288.517	244.22	325.741	164.402	162.704	160.32	199.75	241.179	197.118	255.772	312.811	281.118	256.716	122.878	155.2	191.723	139.21	290.134	177.646	312.435	94.9649	315.04	201.603	235.965	234.114	202.637	276.141	253.118	237.615	236.71	223.977
ILMN_1653146	75.5474	76.7736	89.1187	80.6567	77.3509	77.2214	77.0494	80.7385	89.9476	82.5045	77.165	90.1941	90.5392	81.2027	80.9072	71.7859	78.4304	75.6399	73.1886	80.4185	84.1267	90.2827	78.5289	72.8677	82.5402	83.4463	88.589	73.2671	75.3056	71.6341	80.5791	78.8517	87.3423	81.1087	87.1779	84.4388	92.6365	70.0187
ILMN_1653150	80.5432	79.3727	80.6253	76.4499	84.0544	82.4946	86.6216	81.8275	78.0084	87.779	78.8192	88.2779	75.2359	72.0536	81.0332	79.1299	73.5048	80.41	73.7267	77.976	84.7236	81.6426	75.8571	78.9107	74.5942	84.0865	74.1609	74.4834	66.1933	59.2434	69.9557	62.0911	78.3878	78.1834	75.7898	69.0049	70.7897	72.8562
ILMN_1653155	84.7389	84.1349	76.3993	81.5726	77.1564	81.9403	89.0272	85.502	87.7086	85.1	86.157	79.9242	78.3491	81.1123	82.0115	87.5088	78.3463	80.3248	85.9834	80.4054	91.9885	81.7316	101.27	76.8721	92.2647	77.0766	74.6219	77.1257	86.5214	83.1224	78.8192	73.8293	86.2999	82.9521	79.8252	82.4925	76.822	79.0307
ILMN_1653158	67.1353	71.6037	74.5873	76.1911	70.9096	74.8048	83.4559	82.8104	70.4964	73.0709	75.714	70.1553	74.4578	71.0633	74.5397	73.1469	73.1535	72.6236	71.3732	74.8719	70.7446	73.725	77.6363	73.411	73.9792	79.2004	73.9476	72.0021	71.4789	66.5142	72.7156	64.7414	61.9268	70.2389	79.5958	80.8597	72.3351	76.3718
ILMN_1653161	74.7232	94.5799	87.5613	86.3866	79.7523	82.5458	89.4668	87.1497	89.055	73.5704	77.0527	79.9886	104.151	94.1378	85.1133	80.1951	83.3135	86.113	78.565	92.5246	81.9737	77.2799	79.7077	74.7174	80.6401	77.9564	90.7983	85.3804	64.2591	82.4113	62.4192	75.6641	60.2646	69.2386	73.7724	76.0559	77.1313	70.073
ILMN_1653163	406.639	117.829	232.895	105.659	126.071	133.197	137.164	82.3071	183.445	98.5664	90.3419	159.248	87.8932	77.8799	247.723	309.827	86.9307	228.761	219.227	637.258	101.142	99.7439	327.607	106.146	529.879	131.372	382.781	198.631	133.331	209.148	134.485	138.336	124.908	139.987	146.319	110.72	133.897	132.038
ILMN_1653165	226.586	191.855	188.495	199.828	182.883	211.294	186.491	269.079	158.371	222.618	185.101	175.616	250.185	189.182	178.228	220.863	211.214	238.886	201.564	197.823	169.552	174.891	201.794	243.743	258.017	207.074	184.211	276.719	185.96	283.756	149.699	167.28	169.091	148.547	160.17	137.711	138.091	142.056
ILMN_1653166	68.5136	249.983	72.7147	199.502	71.4108	71.7656	131.437	79.2109	72.0454	73.5792	367.768	59.8184	64.7917	110.519	64.2616	113.111	55.7649	69.81	60.9718	72.9117	72.3627	92.066	71.2968	67.6219	205.592	370.382	60.0264	665.529	97.9505	79.6209	72.0087	84.4473	88.0807	83.4255	74.5837	78.3691	88.9658	89.2858
ILMN_1653174	77.1779	72.6774	75.1617	70.6651	71.9328	82.7767	77.1012	79.6283	71.4348	77.0998	70.2319	93.4046	77.0539	75.8624	74.0734	78.1928	86.33	76.4491	71.1539	74.0302	78.5265	80.1924	78.4163	76.6608	75.6879	89.0658	132.05	71.1762	70.5972	65.6564	69.0022	63.9746	73.1427	74.7286	77.7227	71.7721	74.7814	82.7327
ILMN_1653180	278.825	254.197	227.905	213.096	240.854	416.447	193.668	246.371	237.816	379.029	223.578	282.186	91.8065	226.897	292.646	320.533	864.571	468.285	224.853	198.025	166.388	152.332	438.491	126.764	361.356	330.573	179.032	109.114	284.07	257.12	229.942	179.059	161.49	149.792	142.11	145.306	171.164	137.628
ILMN_1653182	82.8798	70.4609	83.9517	94.805	87.948	78.4871	80.4087	74.0584	83.2263	74.0653	75.3105	85.3985	79.3957	78.8298	93.6678	92.2302	81.7899	82.8029	89.9311	82.1763	76.853	84.6075	85.278	72.7863	72.23	89.9948	76.7823	77.0149	81.4825	92.7804	89.735	91.7408	85.7661	96.5993	88.2879	91.7242	85.5775	83.1471
ILMN_1653185	81.3981	88.2889	87.8179	94.2472	89.864	80.847	99.9407	90.7106	90.3284	91.9177	80.5183	97.3129	77.4718	109.412	84.0272	80.1753	85.5375	97.9196	85.9203	84.3823	77.6605	96.683	86.2629	85.4506	86.1747	101.847	80.2357	88.1246	83.1943	98.7977	95.1285	86.7474	84.7886	85.3532	93.6974	94.5872	90.7738	86.3989
ILMN_1653189	75.4785	83.0381	88.0048	98.8424	73.2742	83.8219	76.0047	102.496	83.578	81.6439	82.0165	81.873	79.3256	86.1913	96.7542	84.6066	92.0717	87.3367	88.4105	87.252	89.3458	88.8371	93.3078	83.985	85.8921	86.403	93.9374	83.9671	86.0183	80.1708	91.9476	81.3775	83.318	83.6807	89.4509	83.1967	84.1168	88.1096
ILMN_1653193	64.5193	71.5181	64.601	70.6085	67.4976	73.9672	69.2948	71.9398	66.1917	66.8459	72.3019	65.5946	70.2389	74.7889	70.3911	66.453	69.2773	74.3731	75.2418	73.9439	73.2999	72.3804	67.1695	74.687	68.8718	67.5226	67.6566	68.7396	78.0127	73.3442	70.8047	82.9791	77.776	77.5251	71.887	82.238	65.8654	78.9344
ILMN_1653198	77.8865	81.2565	69.7847	89.8998	76.3669	68.9814	73.8644	84.0131	75.9821	86.0146	76.6693	78.2345	73.3735	73.8896	81.0963	69.931	91.84	79.4894	78.6777	72.3871	80.9319	70.7467	71.1821	78.8313	74.7139	73.747	74.2128	78.2963	79.2164	69.9808	83.64	64.0464	66.346	74.2797	59.842	66.1371	74.0905	77.4791
ILMN_1653200	120.449	118.932	90.7867	96.8264	100.161	97.7526	86.156	96.1001	117.649	93.6513	92.0476	98.3681	90.6853	87.0824	151.596	88.8736	106.736	114.551	96.0629	94.3654	140.634	99.2689	104.495	104.335	132.835	89.617	92.5327	189.39	93.7573	90.688	185.133	152.644	134.006	141.798	157.874	156.277	128.62	147.771
ILMN_1653202	62.2512	62.1111	63.7307	73.8807	70.1064	68.9028	74.0858	69.3685	74.8041	70.287	65.4155	74.1142	74.0287	64.6921	69.6108	66.6484	66.1679	67.3065	68.9902	66.2353	76.8092	64.3613	62.8811	64.557	83.2885	76.3636	75.803	68.1073	68.5416	67.2491	76.2527	75.9943	67.1221	84.7995	64.8044	73.5095	67.2366	83.7846
ILMN_1653203	135.087	124.143	429.742	130.967	145.242	1278.31	130.937	214.331	103.055	135.021	132.145	123.415	698.641	182.912	110.836	130.017	547.536	131.561	465.749	172.807	144.868	126.007	110.543	182.594	140.302	133.696	152.2	117.5	115.669	108.136	160.514	120.947	119.708	109.384	134.634	149.923	137.114	141.839
ILMN_1653205	897.073	1584.47	1529.37	1471.39	1720.38	832.759	1458.15	1230.38	1358.7	547.827	1128.89	1766.67	1158.03	890.198	1280.33	1493.56	868.888	1290.27	1466.85	1381.54	1949.45	1535.45	1039.28	1102.84	1017.57	681.846	1640.31	1596.05	1120.52	1105.41	2064.32	1990.84	1788.03	1847.27	2240.42	2104.28	1934.69	1837.35
ILMN_1653207	82.4587	82.7201	85.7799	76.0511	88.5795	83.9705	93.3122	70.7577	85.1602	79.9765	81.8371	81.0678	83.143	90.4029	85.5573	85.8362	82.4844	81.5748	83.537	84.5662	93.6661	86.1504	93.0633	91.4632	97.8378	83.8	88.4092	84.441	87.077	84.4656	80.9487	78.4058	80.9914	91.687	78.647	83.5612	89.2017	85.4397
ILMN_1653209	87.1178	84.6477	76.9717	90.0484	80.364	104.347	83.7428	76.0262	100.21	96.3065	94.5799	88.6926	101.253	81.3002	75.2326	89.4435	88.2546	76.1273	88.0014	83.764	73.6947	87.8486	83.5905	81.5955	86.3999	83.8154	87.5161	87.1696	75.2719	75.1757	111.922	105.97	122.451	103.637	114.874	104.483	108.615	112.558
ILMN_1653211	85.7709	87.8727	101.429	90.1497	90.0326	81.8949	101.002	104.631	91.0454	95.8788	90.5311	94.3475	83.5237	84.1308	87.9412	94.2303	99.9816	112.932	102.664	103.726	98.5317	88.9676	103.736	95.9231	85.5722	92.3605	80.0989	92.0832	79.355	67.5081	79.2501	74.8803	79.0768	74.7273	65.1354	72.4103	71.9921	71.5569
ILMN_1653220	789.187	869.928	1043.52	769.759	268.008	728.69	758.817	1080.69	793.7	1102.84	611.583	292.272	1699.84	1342.94	400.026	836.559	417.397	632.212	617.522	450.345	638.866	1211.69	433.896	483.335	1229.8	1071.05	288.253	2097.7	1389.71	1983.05	328.221	340.525	376.824	287.881	304.972	258.244	386.695	268.008
ILMN_1653228	78.0452	87.0274	100.512	98.2372	85.0656	91.369	82.1468	98.9189	92.6854	90.9068	85.5903	95.0305	102.639	98.7359	87.9509	83.7436	81.8037	85.9781	94.1573	78.7094	96.3369	82.9919	99.1661	85.4002	98.3462	76.5729	99.3437	96.4568	78.4422	82.9873	84.8536	80.5781	89.9715	80.6646	80.0839	90.191	81.9911	82.5781
ILMN_1653240	79.8734	73.7991	79.4303	76.122	73.5394	71.3344	77.0732	80.2357	74.9181	76.4528	79.2407	75.9102	75.8041	75.973	79.18	75.8405	72.0112	74.4009	73.477	70.0279	72.1138	80.9952	73.917	75.7317	78.6982	73.7808	77.2042	77.776	78.3094	100.065	76.8156	86.1245	68.5443	84.6035	76.6771	72.055	78.1389	81.2697
ILMN_1653251	136.976	163.004	100.005	175.321	244.767	105.313	97.8163	462.5	92.0229	87.2226	109.824	151.791	232.978	356.59	94.9865	87.2788	87.2962	106.709	95.5765	122.708	80.9355	138.256	77.9256	83.9146	86.3866	95.0009	84.3271	145.931	97.1642	456.295	93.1759	83.7591	88.3214	97.6758	81.7572	86.657	84.6694	76.7647
ILMN_1653263	82.0254	76.8242	77.6692	81.2644	79.472	73.1019	74.5936	70.7943	74.7821	72.5032	76.8564	83.9174	79.0209	71.4148	73.1944	72.7917	71.2871	72.555	82.0487	79.3596	69.1707	73.0896	76.4583	72.144	80.6195	93.0661	73.9553	93.3327	69.6841	73.4931	71.2569	64.601	74.6494	65.717	61.3615	53.2385	71.5448	80.3564
ILMN_1653266	194.597	215.389	366.922	337.446	306.321	260.685	369.118	359.893	527.867	336.65	519.838	503.532	356.043	452.414	501.882	260.38	631.823	418.439	390.592	513.148	392.336	482.654	221.203	248.727	191.895	315.666	843.67	274.424	574.221	468.714	624.267	503.778	527.867	492.483	466.607	567.545	708.822	543.834
ILMN_1653267	89.8196	80.3304	86.3836	98.4247	89.1216	80.1083	84.4517	86.9585	86.0354	80.2811	77.1861	85.0174	76.7159	87.8156	98.7017	83.6126	81.9622	90.8535	95.6352	84.3231	78.514	82.2653	72.9092	94.5741	96.1429	81.6809	74.7139	79.1858	87.2788	70.0279	71.7094	74.0324	70.9838	76.1236	69.2153	76.1907	77.8927	77.1424
ILMN_1653274	73.8708	83.8507	80.2161	73.9312	78.1447	68.4023	74.3004	77.4695	76.0207	74.3906	86.9376	82.3627	74.4746	77.4525	76.4877	76.7054	96.5604	73.8637	72.5086	73.1784	115.32	78.163	78.4083	76.2226	75.6602	77.1242	115.487	85.1559	85.7285	76.1018	101.847	87.4713	95.5312	102.669	100.752	89.1137	89.0671	93.2217
ILMN_1653276	84.3308	81.0332	80.3336	85.9061	87.5161	86.1062	97.4365	87.2381	83.9174	93.2869	80.869	85.7572	88.7041	97.7902	80.0619	83.7896	83.368	85.7838	86.1369	95.3308	87.2026	82.3067	86.4611	77.5694	91.2693	92.7714	66.9539	95.3769	83.9517	83.16	78.7276	89.7794	84.9132	72.584	81.3812	79.5133	69.4397	101.509
ILMN_1653278	78.3636	76.6939	72.7687	73.5545	83.5443	88.5239	74.4308	80.6892	92.0774	79.7405	71.468	112.666	94.0578	71.685	88.8383	71.7129	83.7986	75.9219	78.8905	84.5308	128.564	90.6897	90.2048	84.2161	78.6436	71.1161	76.8063	99.3469	89.6739	79.3079	104.415	137.792	107.598	76.0097	105.139	113.361	90.6224	117.519
ILMN_1653282	74.6831	71.5252	81.3858	94.8293	84.4257	85.131	93.1847	88.6089	80.3605	88.2753	83.8301	79.0043	82.9304	85.4275	100.389	82.3362	88.5323	78.239	82.4808	73.0499	78.6503	83.485	85.5107	94.0602	101.738	84.1176	81.7253	77.211	61.8913	66.9147	61.8421	70.6835	76.3649	57.4147	59.5706	60.0739	68.9072	85.6732
ILMN_1653283	86.6592	82.2507	89.1782	97.8662	100.405	85.9263	85.2172	105.372	89.575	107.802	98.6755	98.4192	80.9217	89.4245	86.0109	90.9027	95.1695	91.8442	106.191	77.1326	89.9742	80.699	85.3395	80.5479	122.89	137.576	131.896	92.2183	101.184	66.346	88.5078	82.0165	96.6364	81.4447	78.2465	84.4825	87.2313	87.464
ILMN_1653286	88.4092	67.1682	73.9289	75.177	80.3398	83.4667	79.0741	80.0677	77.7467	83.295	88.6404	84.1556	76.8694	75.418	80.7892	78.1347	73.2751	77.0846	78.8432	81.0955	80.2323	80.252	79.2792	76.4317	83.9822	77.2863	81.3639	78.0479	82.8426	82.5543	81.2363	83.8791	75.5384	75.95	67.5729	84.2414	81.2969	79.1457
ILMN_1653292	747.306	625.693	801.471	909.07	852.213	827.447	716.6	2334.33	216.939	650.529	902.644	356.948	999.632	1865.3	212.063	292.224	767.101	360.206	574.725	158.473	774.826	644.743	334.113	948.863	517.048	600.787	173.701	1424.63	1902.37	636.836	346.137	398.451	301.26	253.486	245.544	327.452	270.261	282.983
ILMN_1653310	101.961	101.726	96.5301	82.3864	96.3289	89.3317	94.7249	98.71	84.3042	86.9555	91.7044	91.0244	97.0854	106.601	94.171	100.288	76.6344	96.8804	87.7465	108.26	88.21	86.0966	86.1954	86.2149	107.823	81.0598	93.4267	82.2396	94.3192	86.7704	75.0673	96.1649	83.0541	85.687	83.1934	80.3988	85.0012	84.116
ILMN_1653314	75.4174	76.8098	79.5347	85.6931	75.0227	82.0099	82.6198	75.8698	70.7897	80.6738	84.2505	74.0702	92.916	89.1436	84.9142	69.5457	78.7662	74.7079	78.1976	75.4997	86.5293	81.5456	84.6676	77.2053	75.9646	81.8289	84.8141	79.8767	121.819	102.361	89.6905	81.561	83.7126	84.9947	84.7449	81.0643	87.62	85.3873
ILMN_1653319	151.67	175.229	124.865	141.232	171.164	181.789	130.251	139.435	112.596	117.283	123.256	184.054	223.188	118.925	101.017	127.763	255.1	140.365	123.969	182.463	141.484	159.479	190.691	119.68	142.056	202.096	257.903	99.9849	134.857	108.094	135.133	168.366	133.559	125.462	143.302	150.459	169.113	131.7
ILMN_1653324	81.933	69.7973	91.7461	98.1696	71.8286	81.9601	84.8465	82.0724	72.8855	82.9603	83.7793	79.4549	84.3005	82.7655	68.0649	74.8773	80.8012	80.4073	78.0459	74.1427	72.9159	76.2018	76.8733	74.6892	78.7662	73.3494	77.5759	76.6939	71.2881	78.3151	61.1448	62.1336	75.8791	74.5545	60.4717	77.3944	82.2037	54.046
ILMN_1653332	74.441	82.2704	100.577	95.1163	82.1073	71.8711	84.5787	80.0164	82.9186	78.9429	80.3059	79.3085	78.2976	78.761	77.213	85.6177	84.8364	86.5718	79.6183	85.1348	75.0701	78.3419	76.6486	80.0408	75.3391	75.7767	85.8077	69.365	74.292	67.8473	77.1148	72.1395	81.3734	64.3466	72.7908	80.1158	61.7969	92.3372
ILMN_1653337	116.859	89.2378	91.3299	72.8321	101.716	90.2639	89.2723	96.9038	100.431	111.65	103.182	98.0796	91.282	107.726	88.2917	87.9682	110.829	94.7331	93.7887	85.1291	134.875	102.289	90.3175	100.671	89.5868	107.291	106.088	86.6938	88.0807	71.9388	104.064	96.8804	91.2806	83.3007	96.9831	73.1527	99.6518	92.9464
ILMN_1653340	89.3175	86.2091	89.0374	93.6452	81.342	87.6509	78.3545	82.6486	86.3121	98.8424	89.9046	103.503	103.882	81.0018	88.0631	86.1922	82.0191	70.7629	80.2111	78.8925	71.6762	81.429	79.2037	92.0539	84.2741	80.4632	75.2267	78.7179	72.325	75.652	87.3949	88.1709	87.0613	88.0151	95.1417	94.4133	93.7785	93.802
ILMN_1653342	187.448	150.677	137.253	163.543	167.954	162.282	139.29	127.961	183.378	148.019	143.729	174.659	254.52	148.984	141.334	196.367	121.114	129.266	122.583	193.668	150.613	137.744	233.93	229.246	259.948	201.041	238.059	227.449	188.247	307.093	278.874	251.329	213.606	182.937	210.103	241.087	227.857	204.633
ILMN_1653347	93.6661	68.4034	79.6488	74.5664	75.5087	80.67	80.0316	71.1821	80.8591	77.2332	76.6751	74.5095	75.9806	76.2302	80.4249	71.2025	78.4684	76.7245	82.7851	74.3688	80.1807	81.8213	80.4389	85.0034	84.0806	78.7179	77.503	79.2968	81.4838	83.1446	70.2279	79.288	79.3032	79.8734	80.2976	80.336	80.3512	83.7632
ILMN_1653352	87.0311	89.2119	85.4353	82.6758	85.1836	96.0271	83.7333	83.082	80.8273	92.2924	86.573	95.4696	83.9324	81.4124	89.3111	84.0063	93.3306	89.8084	78.158	79.1249	81.2262	85.4344	86.5328	83.856	89.8222	82.8513	92.4224	83.26	92.0559	81.7558	67.9539	75.7885	77.9885	77.1942	80.8535	72.15	72.4619	72.722
ILMN_1653355	128.608	133.99	130.112	127.016	119.498	120.357	137.288	124.117	113.508	99.7968	92.3326	113.355	137.408	142.153	127.304	127.72	120.293	149.719	125.357	152.043	126.302	113.929	119.222	148.232	120.815	140.881	147.364	111.247	107.681	116.388	103.462	103.548	102.664	111.905	114.702	101.497	109.997	100.81
ILMN_1653358	77.8552	80.9906	77.0597	78.4068	74.4936	65.9372	83.0055	85.6989	83.0131	77.7383	79.5025	72.5966	75.2326	83.946	81.2421	73.4468	69.5085	77.8552	86.4611	77.3682	76.9022	72.9416	79.6998	76.4659	85.8077	75.022	85.1414	73.5176	72.7888	93.3815	84.617	64.1371	80.3681	69.6622	82.9043	62.014	77.1731	66.6278
ILMN_1653367	571.929	387.746	738.357	634.022	1047.29	840.734	720.604	734.751	442.243	396.189	539.34	477.136	586.774	815.835	575.053	537.735	343.93	571.615	493.096	437.716	437.268	656.114	439.137	647.471	558.466	514.889	366.08	748.495	532.054	473.698	443.107	436.048	545.233	524.061	462.688	412.151	423.297	394.88
ILMN_1653368	78.6588	84.0975	82.3029	80.7892	97.405	88.0751	75.6684	86.0878	84.1061	79.131	81.0871	90.6533	85.4781	87.4727	79.6031	82.3475	79.3971	87.3319	80.9991	83.5996	86.2079	84.5066	83.8357	75.1119	74.8197	82.9521	84.2749	78.5035	66.764	72.5504	67.3334	63.2352	74.0162	68.6368	66.4645	66.0033	77.7869	71.4213
ILMN_1653369	64.1576	58.4913	62.5213	59.6785	62.0041	68.843	64.1422	62.5577	71.5298	66.7461	60.3022	61.7868	66.3284	64.7347	63.5804	59.4585	63.4728	60.7904	58.0544	63.6101	64.3075	59.9346	68.7408	64.9109	62.146	67.8983	66.3361	64.1238	62.6967	78.7746	67.5509	83.3774	82.3183	73.2038	84.8536	76.5085	77.2644	79.6196
ILMN_1653372	136.479	77.0508	84.8047	88.1113	88.7463	129.931	86.4729	82.9089	90.5818	84.0247	79.9976	294.468	85.5871	113.905	84.9646	81.4738	90.9861	75.4089	83.8384	103.248	86.4128	200.167	521.966	245.544	83.3599	81.0714	92.822	86.4541	79.5091	208.762	80.4027	72.8396	82.5795	86.5079	81.906	90.5673	68.8675	87.6521
ILMN_1653376	113.193	106.337	99.8491	107.208	106.446	95.1082	95.5643	117.023	94.1784	102.809	85.034	98.4025	98.4328	103.305	82.4593	98.4579	94.4872	90.3092	118.281	120.87	98.9037	100.244	94.2095	87.4295	100.637	84.3884	110.784	110.101	93.7979	82.8656	75.8915	82.0776	85.219	83.6872	82.9335	97.737	84.5601	89.2723
ILMN_1653378	64.3664	67.681	66.28	58.2725	63.2538	68.593	68.5531	71.4137	66.3045	72.1009	62.5685	59.0107	62.926	60.7316	66.5949	64.1056	59.0259	65.7382	62.5972	59.1997	64.8279	63.6983	71.0079	62.7437	70.7268	70.1699	59.9534	71.2831	86.4975	82.3856	83.4773	70.5592	74.2567	67.998	77.6612	78.8912	72.1698	76.4265
ILMN_1653385	65.3341	62.6508	71.8614	70.3367	67.9099	61.2725	71.9791	65.4341	69.2559	70.4339	68.7158	76.3718	69.9736	62.51	64.3249	67.9802	68.0295	73.3626	72.0247	70.3423	58.3451	67.5099	66.8544	67.1921	69.563	75.7219	67.9777	65.1688	82.2192	73.2257	57.4502	66.4548	76.5644	76.8752	73.0944	74.2582	85.7206	76.5604
ILMN_1653386	99.4774	92.215	102.973	103.125	113.697	95.0888	104.959	102.328	95.6308	89.1242	92.5134	93.8662	107.332	128.382	100.743	99.0753	83.3528	91.0185	86.8735	112.472	94.3218	95.2264	99.9407	103.899	108.4	104.1	120.902	95.7304	113.422	108.751	97.9987	99.8352	96.9038	108.03	98.4899	97.0675	112.58	94.825
ILMN_1653390	98.6866	85.5215	89.9181	82.4826	113.731	75.7088	71.84	88.3957	81.3277	89.9372	87.7242	89.0188	92.8545	78.7159	108.987	91.223	85.4081	80.676	86.7263	114.347	90.1296	84.5112	85.4324	94.2242	83.1849	95.3583	88.8932	79.9141	102.929	91.0172	88.8858	89.5677	101.631	85.155	98.7746	94.5125	89.3097	97.982
ILMN_1653394	90.9568	85.4925	92.9021	75.776	75.9356	88.9534	84.4388	88.5323	98.9482	86.5826	82.937	81.5037	84.8158	89.3516	97.4481	84.9323	95.5902	74.3665	85.3873	83.3142	81.0605	86.4941	82.0247	94.8387	111.528	78.853	87.9584	95.9684	81.8499	92.6817	89.9692	91.0258	83.8292	82.177	85.5624	95.5612	81.5677	87.9099
ILMN_1653395	75.11	82.7183	72.7489	85.4754	84.4805	78.8969	74.8008	74.5073	77.2069	72.8354	76.1464	75.6001	73.8278	88.7133	76.9339	73.244	72.5715	72.2902	84.0131	78.28	83.3073	65.535	70.3305	75.31	78.7366	71.7111	69.7692	81.6872	60.9287	65.3812	60.4568	74.7049	69.6108	61.5383	68.6235	64.1166	70.5642	76.4137
ILMN_1653404	211.692	248.776	331.891	186.743	213.606	229.004	181.912	262.591	206.795	148.949	234.394	196.758	275.215	270.108	229.556	261.755	171.67	237.714	228.637	285.395	220.904	239.443	331.814	269.319	598.411	214.083	249.346	418.929	423.495	407.984	166.388	147.507	174.801	157.891	136.828	184.32	162.729	152.35
ILMN_1653410	84.9063	83.8022	80.6665	88.9781	82.2691	90.7583	75.6813	93.3031	88.5017	80.6037	83.9428	91.563	94.2019	82.9611	83.8301	81.6953	77.8453	81.5337	89.2989	82.0362	75.516	90.1125	94.9624	84.2732	89.8022	85.6102	82.2931	90.6864	68.8565	85.7326	72.2932	82.8822	82.7877	81.2424	79.6858	84.6536	79.4132	82.6866
ILMN_1653412	396.189	519.689	466.49	359.551	355.8	274.293	373.66	380.314	285.101	257.853	490.232	1355.65	681.233	880.867	544.887	308.15	395.193	552.883	312.484	606.376	797.162	1073.3	996.434	1136.06	341.265	798.138	913.324	670.434	736.276	1367.64	729.433	737.887	563.535	738.357	821.128	673.593	807.267	708.157
ILMN_1653415	77.6018	89.9676	74.0529	77.0134	75.0423	79.2922	75.0072	83.3991	88.1631	81.4968	82.9928	79.729	87.5526	100.27	83.7232	88.5967	86.5567	72.6092	92.7208	83.4625	86.9307	85.8652	77.6545	81.3251	82.3744	94.2137	89.7794	88.2444	88.9633	76.1236	123.576	85.6893	130.017	121.8	105.563	110.484	124.338	87.9057
ILMN_1653420	63.0176	68.9454	69.73	68.5281	75.9829	67.395	73.6699	69.6828	68.0477	69.3662	63.0977	73.4714	73.9462	67.8879	74.1717	68.7289	67.6533	71.1552	67.9144	72.0418	67.4709	67.8006	67.8276	73.8629	67.3642	74.6311	69.4163	70.694	70.2083	75.2312	68.2778	74.2622	73.4468	74.9679	71.3463	78.7179	64.4843	64.4494
ILMN_1653428	77.6432	81.5703	75.8518	80.3411	78.2058	81.9111	74.6022	78.4068	94.3987	69.5678	81.0829	71.686	86.5114	76.4919	83.818	90.2139	78.5815	82.6274	74.8477	81.7779	81.1199	71.7224	70.7629	96.7471	88.0454	90.0067	78.7616	77.5224	83.328	75.367	61.6692	63.0091	73.8637	72.2309	64.7819	78.9807	85.1365	75.7531
ILMN_1653429	254.935	199.828	402.856	389.624	279.017	294.255	333.447	295.906	688.951	311.346	404.155	339.448	209.537	373.144	420.536	335.706	435.077	395.852	434.263	622.926	354.136	291.393	236.749	191.855	271.982	244.561	628.783	168.651	380.196	248.816	582.369	447.886	493.58	441.71	435.559	434.96	419.751	459.744
ILMN_1653432	471.798	575.848	2302.73	1068.02	1019.93	556.707	880.49	542.753	877.119	675.048	700.901	1749.29	603.818	737.623	1185.89	857.894	1366.95	649.266	751.943	1986.85	768.616	737.106	425.988	1098.01	318.907	1253.32	1109.89	750.09	680.853	257.506	1540.37	1557.19	1583.63	1795.27	1617.22	1575.87	2257.24	1698.9
ILMN_1653434	88.0631	85.2883	73.0613	74.9852	81.4041	83.6746	80.2271	76.498	82.3959	109.997	89.4624	80.7149	84.3537	76.5026	72.3172	81.9409	70.5011	77.1357	78.1963	94.1254	65.8404	85.2034	80.0107	71.6183	81.8454	90.7818	64.254	80.0496	107.996	109.479	92.4368	93.4107	100.626	86.2999	94.8321	91.9097	86.4699	91.7259
ILMN_1653437	60.4811	67.3102	65.7574	63.1937	66.2	66.6326	61.6165	66.4119	61.7549	62.5911	57.8356	68.1257	60.5863	61.296	62.9618	67.9763	65.7321	63.6964	61.0607	62.3361	66.636	72.425	65.1285	57.087	70.5523	63.3411	68.2681	67.9492	76.1935	71.3849	73.0829	77.5367	76.0665	77.5616	70.7286	75.2387	77.8822	73.0873
ILMN_1653438	350.559	188.81	336.442	357.568	397.631	368.832	267.479	229.778	526.782	540.254	402.519	585.255	262.325	268.818	271.285	240.277	361.026	191.723	248.455	184.38	298.584	304.744	390.49	263.025	77.215	192.63	110.358	199.268	120.891	100.146	329.225	312.484	418.579	382.196	388.647	521.801	349.054	464.105
ILMN_1653443	222.532	199.268	251.276	201.346	226.011	292.272	194.776	145.345	251.908	337.446	132.206	216.108	183.198	141.446	174.95	162.777	274.359	216.403	220.074	195.454	169.704	149.719	224.617	165.02	118.347	219.059	236.488	148.611	129.709	144.276	300.996	296.457	278.642	259.52	307.646	315.813	248.564	290.759
ILMN_1653447	79.5725	83.2278	93.6994	85.5671	87.7177	137.492	88.5078	79.8632	82.8948	84.4554	84.8798	90.6657	82.2639	90.8596	85.9964	86.1782	80.6766	91.9058	93.6298	95.3612	103.079	85.9241	78.7725	83.472	90.3284	83.0794	83.7727	83.4393	79.2173	89.7282	71.5381	74.7732	69.2305	85.9303	73.5468	67.6753	75.9195	79.3645
ILMN_1653453	69.81	72.3333	75.6879	72.3823	60.401	68.4183	61.1923	67.2938	63.3194	71.3095	67.0452	69.4219	70.873	66.15	67.2625	60.5768	66.8236	62.146	67.4848	68.0503	69.2827	65.0494	63.4829	71.7495	68.1488	76.5322	70.5702	70.0908	63.5482	89.2794	73.2947	64.7752	75.1495	77.8841	72.5865	67.6321	64.8375	70.6965
ILMN_1653458	74.5261	66.3884	64.2473	64.7868	64.7248	70.6166	65.2872	64.9379	64.3316	54.4627	54.2966	61.8382	68.9028	61.7469	67.227	65.6119	64.1941	57.4967	66.2766	69.0704	65.056	70.5327	69.4808	67.0555	64.5794	56.3753	69.1161	69.2186	68.6166	80.2534	65.1312	76.1665	71.5618	70.968	64.6783	80.7854	70.2668	74.2338
ILMN_1653459	78.3714	85.9181	77.8328	74.1571	74.6182	76.8826	73.5048	74.6906	75.3188	81.2982	73.2871	74.5222	75.5951	75.3449	78.2109	79.5421	75.7686	70.1832	75.6183	69.4936	71.2909	80.0973	73.8259	71.3484	73.462	72.4337	73.7392	78.0948	77.9739	76.5132	81.1876	87.2214	78.0045	75.4653	62.1774	88.9265	87.3306	78.7838
ILMN_1653461	78.6846	82.8853	87.5719	78.1846	70.0753	74.9309	80.549	90.1327	97.9616	75.2343	75.9459	80.3177	73.9247	77.4208	78.0424	94.7201	75.6678	76.9231	82.4433	71.3545	76.32	61.4383	84.0722	74.2291	78.7395	65.9542	78.321	87.9852	82.6137	81.7295	85.157	72.3195	79.2371	81.0339	85.5741	79.7737	80.2784	82.764
ILMN_1653463	70.8806	73.9586	75.0244	76.1972	69.1656	75.376	74.5325	73.1604	84.3252	77.0346	74.6975	69.7983	75.9069	66.7691	73.8116	76.1176	78.2671	84.3032	75.9219	85.9865	65.7441	72.6908	73.2871	75.4887	76.8098	74.7599	70.6563	72.5318	81.3873	84.0186	83.039	78.4465	83.7675	86.9128	76.0122	75.1338	89.2133	76.4405
ILMN_1653466	495.829	300.418	75.2619	125.224	267.11	247.877	190.514	108.531	222.618	85.9352	111.945	612.435	98.4025	171.081	150.613	192.429	170.832	764.092	111.105	528.644	168.479	621.97	953.756	117.587	476.374	103.498	433.158	174.447	246.973	294.685	96.7668	86.7821	84.7179	132.6	84.1748	83.3767	90.7075	68.1198
ILMN_1653468	79.7219	85.1799	81.9403	75.5096	82.7522	73.956	83.6141	88.4324	79.3341	79.5388	82.8554	82.4587	77.0998	82.8339	78.5035	81.4865	81.6009	86.2069	88.1738	79.0717	78.6934	81.0096	78.8879	87.3257	74.6428	86.353	82.4353	91.8741	91.3175	89.0188	90.1037	81.7404	84.9826	82.3806	85.7305	82.0247	85.1071	83.3896
ILMN_1653469	11510.4	15112.2	12108.8	9559.26	17155.1	12316.9	10814.7	4948.88	8087.71	3525.25	7700.56	5716.82	6359.78	4262.05	12773.8	11753.9	4695.68	12001	7151.13	14253.7	12632.1	4680.57	7467.35	14980.2	13525.1	8725.88	10135.5	11139.3	6009.48	5312.4	8388.45	11039.1	9874.6	8667.48	9902.47	8725.88	10363.9	8421
ILMN_1653470	75.1439	81.1793	81.2356	77.9129	77.3571	79.6685	73.3099	66.9305	75.6579	73.9164	76.3816	76.2406	81.9977	83.1021	80.884	77.1404	82.3761	75.485	113.619	83.1392	71.3579	75.7747	94.4324	77.7646	84.6027	81.8539	73.9431	76.6881	84.2635	78.433	72.2189	96.3808	80.1481	82.3082	82.9099	85.7326	87.1964	81.8745
ILMN_1653471	77.8136	72.4241	84.2775	84.4983	81.1625	92.1326	83.7043	76.4877	85.4595	84.3393	84.4805	88.3999	79.3816	80.7694	75.091	86.6669	86.6384	79.4149	81.6218	79.8589	87.7478	86.9317	86.109	86.5889	82.8496	89.6921	87.5299	83.0571	79.1375	83.7872	80.2246	79.2893	80.5066	78.6926	75.1554	71.7645	76.711	72.9205
ILMN_1653480	273.447	165.922	223.552	180.347	234.995	285.101	211.58	164.451	239.488	202.17	144.199	187.912	155.034	193.432	196.034	168.945	182.787	211.253	302.71	218.106	132.411	133.944	215.814	179.186	107.352	104.347	108.132	103.472	85.4824	116.574	116.754	110.345	109.662	112.459	116.083	112.318	118.605	130.536
ILMN_1653494	97.8307	88.358	80.7239	88.2466	73.1091	75.2536	116.936	87.8805	111.113	90.7683	90.1509	84.9113	98.4221	99.2641	95.5031	86.6835	74.3329	116.358	99.2106	92.576	78.4631	92.3605	105.419	120.198	98.6935	91.0061	88.4378	82.0955	85.6331	79.3905	89.7749	83.4393	91.7619	83.05	93.0099	95.4648	87.6417	89.1124
ILMN_1653496	99.1661	112.858	109.974	131.386	89.5332	137.628	138.831	133.348	119.654	259.731	127.763	110.829	116.234	116.315	82.9997	89.8039	109.748	89.0826	105.598	89.6614	83.8953	148.611	97.195	87.1464	88.4644	109.024	132.218	102.176	195.414	104.83	97.7963	130.127	119.751	95.1032	89.3656	102.163	107.941	97.587
ILMN_1653498	159.005	251.469	107.621	562.701	284.874	79.7611	398.188	1170.24	85.3633	119.56	365.445	79.1174	134.248	1054.4	95.5716	128.556	82.9577	146.578	93.0633	77.6406	215.158	280.475	81.3954	207.46	237.816	418.845	77.0591	281.339	353.804	587.368	129.786	206.127	270.566	113.503	144.422	122.035	190.054	120.87
ILMN_1653500	76.0397	83.5237	86.3039	97.405	76.8976	77.4432	68.4381	79.8654	79.8199	85.8996	80.1362	84.5317	84.9454	78.096	87.7825	89.1029	79.7219	85.3016	77.4473	75.4818	77.8621	77.2302	79.1997	81.8667	79.2903	82.5866	78.341	71.4917	71.5031	74.9839	74.7544	63.2538	78.9925	66.6802	77.8774	67.1837	72.1866	76.4331
ILMN_1653501	103.2	93.1721	92.2482	106.153	89.2581	106.12	115.199	88.6388	116.488	132.808	116.805	96.7277	116.206	95.5103	98.9603	103.161	107.389	95.8003	102.057	108.127	97.1642	91.3455	96.8745	96.2593	73.3554	95.123	92.4015	97.0247	67.681	84.9691	102.139	92.5595	100.018	98.6235	104.934	107.528	102.233	104.919
ILMN_1653504	74.1027	129.905	88.9128	72.8196	65.724	120.06	98.2472	79.7229	92.2058	79.1911	157.833	94.0408	70.9809	81.4688	158.127	126.337	98.757	123.353	115.109	443.562	146.077	156.456	133.559	111.24	382.582	92.9926	91.6778	86.1808	435.956	105.395	101.433	86.4828	87.9509	99.8128	87.3191	91.0091	95.221	93.8069
ILMN_1653506	80.5416	76.0397	83.3007	75.7845	83.5654	75.748	75.962	82.865	85.1439	75.2508	75.7921	80.8597	73.8686	77.707	82.242	85.7006	86.8256	84.8831	80.3686	76.7653	76.8839	84.3308	81.4222	84.0923	81.2666	88.983	89.535	69.9808	77.6063	74.1224	75.3199	81.2969	79.8374	74.892	80.7572	71.3102	78.6027	68.3636
ILMN_1653514	215.188	234.642	219.378	224.077	223.473	199.396	204.932	229.733	223.649	191.585	172.982	293.553	243.509	251.908	282.318	230.394	199.361	285.395	289.03	255.047	282.118	192.179	225.187	190.715	279.552	246.519	298.339	208.15	233.355	255.871	177.826	175.697	185.768	169.476	187.947	153.027	211.082	146.862
ILMN_1653524	91.1245	112.161	123.425	128.9	125.052	101.767	130.518	126.75	130.953	125.967	117.608	115.328	104.388	109.193	112.571	104.608	135.261	110.559	114.013	143.711	89.2927	109.425	112.111	90.888	109.399	103.677	105.854	99.2063	89.7703	76.2302	105.604	99.2567	110.056	107.643	103.453	112.188	91.7654	114.983
ILMN_1653527	80.1292	79.6509	86.8839	100.998	76.054	82.2277	83.1163	85.7987	76.7866	71.7197	75.9545	84.1058	77.523	83.8868	70.5087	78.2696	72.9631	89.9815	82.4369	73.6581	73.2306	80.2147	83.7034	80.9598	81.2493	81.9644	81.9026	82.7084	76.8664	78.8898	72.6267	70.7669	67.3802	78.963	75.7075	78.8825	80.7892	66.2679
ILMN_1653529	416.66	1040.82	611.432	591.255	458.667	696.641	499.763	290.294	494.047	560.621	598.411	518.851	337.92	263.88	376.332	370.943	709.824	225.143	388.093	366.577	573.332	290.506	341.984	775.899	178.302	566.85	195.039	581.791	160.126	123.547	562.701	559.557	698.405	797.787	673.809	600	629.148	514.433
ILMN_1653553	338.142	270.261	230.855	349.054	382.402	417.512	273.176	399.795	210.103	460.735	272.089	418.579	407.984	286.397	205.054	235.377	248.058	270.698	193.003	208.762	255.817	494.578	386.21	298.096	220.625	460.735	159.02	234.69	185.46	284.696	254.935	277.035	253.021	243.405	236.986	277.851	267.275	263.234
ILMN_1653562	74.4572	74.3314	69.2948	85.8526	79.4324	82.5994	79.7681	71.9318	81.0878	78.1816	87.1833	80.2888	84.3547	80.0316	76.3154	78.1587	89.3881	82.6794	82.1156	75.4089	91.6778	75.0681	75.2732	76.5874	82.4155	83.359	79.7694	80.2378	61.3209	69.7798	78.8949	77.0594	82.9782	72.5376	80.9831	77.8754	73.3915	78.7072
ILMN_1653566	68.0126	59.486	69.7626	65.5744	67.4836	63.409	63.747	67.8084	62.1882	68.1181	71.5448	67.3397	66.0123	71.0477	69.7825	71.5483	64.1056	71.2033	69.5971	66.0296	69.537	72.165	63.6746	70.2343	65.2995	64.7465	72.5803	57.6687	68.2669	78.3636	69.9971	67.9435	66.2506	66.0961	64.6277	62.5685	72.0606	66.8108
ILMN_1653567	84.1284	82.9709	81.6599	81.7883	89.0719	79.104	79.0946	78.2384	87.4675	88.6348	84.8984	82.8238	88.1322	101.148	93.6298	90.6413	93.6513	77.0992	90.6312	89.2868	81.103	81.3639	83.9268	84.8383	87.6314	79.8936	78.4136	89.5188	92.1282	75.1025	79.1291	83.2043	71.5216	70.4864	81.6169	93.1274	83.8632	77.4104
ILMN_1653572	84.4786	83.3356	77.4862	72.1413	72.9266	62.3267	72.6482	77.8377	74.5238	77.9777	83.4605	70.846	68.5998	70.6674	74.5449	66.9395	64.6194	67.1115	79.6543	68.3874	64.5509	70.3571	71.645	82.1642	76.6202	73.1113	71.1307	77.6184	73.5121	62.0751	79.6474	77.5244	83.7838	78.6034	86.8735	80.262	72.0783	77.6139
ILMN_1653573	93.9904	86.0989	90.6358	85.8555	82.5145	80.2534	87.2709	86.5804	80.5322	84.416	99.4002	83.6512	77.9109	83.1415	79.149	79.9929	82.4194	83.7756	82.7933	73.9156	105.54	102.788	90.4282	93.733	84.2079	92.2221	85.874	87.5065	90.2792	137.337	80.1951	78.1224	77.4345	77.5185	88.1322	81.1884	76.1533	84.4008
ILMN_1653575	77.3371	76.8415	87.5704	75.14	85.2242	77.4301	79.3275	84.0363	73.9372	79.5244	83.5526	76.4274	86.2091	82.1951	73.7999	81.5659	69.0443	81.4789	85.2317	78.8216	87.4785	98.6755	93.3098	75.5257	76.4822	87.2124	82.2754	75.6938	72.9242	88.9508	92.6419	96.3903	72.7147	79.9027	77.2863	90.474	85.6351	86.8401
ILMN_1653577	81.1503	77.369	64.636	69.4015	72.6341	71.9353	79.72	74.4762	75.5023	75.6412	73.1177	75.393	85.1173	72.0855	73.4642	81.2762	79.6458	70.6023	74.083	69.3044	75.7258	75.3064	70.7702	76.8213	81.3938	76.4456	82.767	74.9548	73.1027	84.6301	80.3059	78.0185	72.4441	55.7649	81.8876	83.8271	76.3877	75.8889
ILMN_1653578	87.2	80.3787	78.3354	88.3618	81.9789	78.1165	75.9865	78.2721	69.3927	86.0528	79.5958	73.6588	92.5996	79.2343	77.4854	71.9679	68.9505	71.3085	74.3725	72.8768	73.3822	92.2203	72.0283	72.5651	80.0981	82.6333	79.3148	83.0223	88.4092	83.8263	88.1695	87.3917	88.2138	91.7603	76.0957	88.0036	94.1942	84.4761
ILMN_1653579	83.2723	77.8212	74.3198	75.8637	63.1289	73.0987	62.8976	77.8057	70.2612	73.0303	77.8038	95.769	74.798	76.8293	74.0813	72.3475	153.234	81.9258	105.208	86.2657	76.7939	104.151	99.3322	95.315	80.3234	82.1149	77.0474	76.8415	77.7573	84.9754	81.7258	81.1361	88.1146	244.515	404.475	87.314	80.0062	80.3177
ILMN_1653583	69.6622	61.7496	67.7688	73.401	78.8256	67.9099	71.5458	70.891	74.1816	75.9606	79.3048	69.5734	68.5623	73.961	71.9101	73.449	72.1688	65.625	70.9371	73.2785	72.3316	66.4747	67.998	65.3242	69.5591	68.426	79.1457	64.3004	61.2679	59.6047	64.3194	60.4532	46.488	70.2904	77.0891	71.362	74.4301	67.5067
ILMN_1653591	89.524	93.0321	87.2235	96.9303	82.5052	99.6713	96.4544	93.8622	82.9561	94.4192	78.6511	86.7456	88.5047	80.464	82.7135	90.9568	98.8424	100.673	86.6251	90.8815	130.368	88.9803	84.6094	85.6764	115.328	79.2699	88.6986	99.7711	68.1817	59.1997	76.4999	72.1337	80.7588	82.1595	84.6642	71.9509	73.4072	84.7352
ILMN_1653599	2686.19	3201.47	2031.72	1975.84	2132.14	2644.12	1754.87	1983.05	1224.93	1094.47	1895.1	1944.48	2964.63	1173.13	2591.06	2772.87	884.809	2765.34	1380.09	1964.63	2466.47	1664.82	2676.79	3437.64	2788.92	1978.65	1958.05	2827.72	1885.56	3345.34	1632.67	1868.11	1864.28	1638.56	2050.04	1759.72	1881.83	1635.86
ILMN_1653601	111.292	96.6579	126.15	133.486	105.703	107.265	120.608	123.908	128.141	120.653	116.621	123.182	104.42	106.441	126.239	107.028	124.826	138.736	107.332	198.335	88.8625	105.302	92.4344	106.884	147.909	104.516	152.396	87.7045	181.094	110.331	124.775	118.59	136.651	141.408	119.386	125.981	99.0753	126.378
ILMN_1653603	87.4925	76.4311	78.5695	82.9974	89.2104	79.8795	83.0827	87.7314	78.8117	80.4672	76.3877	80.0455	72.598	77.8346	98.6371	71.981	79.9989	90.2303	77.7869	76.3525	91.8763	70.074	72.8972	73.365	79.9825	80.9636	74.1127	80.3345	72.7734	87.5249	75.5028	84.2153	77.4226	89.3542	85.6038	85.4128	90.4548	67.5681
ILMN_1653607	75.4274	80.7559	80.6161	93.7224	95.0955	81.3896	91.6962	85.8211	76.1064	88.9416	89.278	92.5167	88.0571	84.5382	83.6392	88.8091	87.5018	84.1091	81.095	93.7372	84.3964	83.9202	82.271	87.8273	88.8464	73.3701	98.6439	92.2605	89.5623	83.1821	79.1143	75.6649	79.6216	87.3731	89.0719	76.2947	80.6835	81.2299
ILMN_1653612	252.929	169.135	187.497	210.396	249.13	247.366	210.938	198.631	392.686	342.389	420.986	204.339	252.474	246.87	187.139	187.947	219.097	508.789	218.569	133.696	156.036	249.303	148.628	156.853	319.721	159.581	322.745	171.349	220.486	269.747	265.011	150.508	218.199	193.787	181.881	191.069	183.706	202.849
ILMN_1653613	146.636	161.97	126.198	122.183	146.416	148.914	130.641	142.598	130.715	191.619	179.126	142.857	151.848	92.8406	133.348	142.884	117.304	88.8712	110.056	113.127	115.919	135.328	171.839	154.583	152.105	121.276	89.4219	125.21	125.335	158.584	115.305	119.386	147.58	128.948	118.409	113.446	129.724	137.492
ILMN_1653615	88.4682	75.5236	84.0566	80.699	79.8464	78.2618	86.2611	77.0643	87.1696	81.0411	78.5087	94.0869	79.1746	77.7272	77.8071	81.4711	79.4248	78.8799	74.9706	80.0396	78.2352	91.289	79.3655	83.1953	77.1793	75.0165	77.8273	82.2842	67.6961	83.6264	81.5352	67.2177	70.9964	63.2924	76.4145	77.4333	70.1906	65.1873
ILMN_1653618	356.948	350.133	459.846	538.056	580.478	444.941	538.056	252.333	935.564	717.775	707.453	386.761	314.061	321.438	481.488	489.478	726.458	503.474	589.827	520.12	383.677	328.941	218.981	355.516	246.654	310.575	356.389	381.058	305.702	248.727	824.622	673.809	813.771	656.114	800.721	777.861	888.017	730.624
ILMN_1653622	74.5238	70.3367	81.1552	74.5195	68.5482	74.7007	78.5903	73.5904	79.6772	70.6748	76.7405	72.6058	72.2075	78.3199	73.054	80.1848	69.6439	75.648	77.6872	67.6408	80.3053	70.3603	75.22	77.9317	76.9625	74.5134	84.2505	76.9123	117.923	89.7366	85.5543	87.6914	90.5132	81.5995	80.869	82.5236	90.7683	86.5337
ILMN_1653628	68.3543	90.4185	74.2098	75.1473	78.7871	81.933	78.2528	86.1033	77.2401	73.5209	85.9617	75.1191	78.1034	73.9164	81.0733	68.2763	78.2252	71.9318	76.7159	77.5591	91.8124	68.1726	83.4239	76.1366	76.5497	70.5267	75.3215	76.7366	74.1792	66.7569	65.5333	69.8195	56.1119	79.9103	74.69	82.691	69.9107	64.0598
ILMN_1653636	71.9307	75.473	76.436	70.9076	68.1116	75.1564	68.308	78.2236	76.4491	66.231	77.3929	77.078	66.4133	68.2325	75.7238	67.5329	73.5854	67.2938	81.6796	76.4137	76.0353	79.0055	79.8103	78.3878	66.7267	78.2016	84.8993	73.1784	68.4778	66.6007	70.8194	81.0757	73.3423	72.6251	77.9103	69.5803	69.2605	75.8673
ILMN_1653646	215.075	196.398	192.6	177.197	256.131	177.197	179.002	164.722	147.346	159.891	130.518	136.976	136.111	137.492	215.002	137.206	153.188	167.018	173.859	180.528	166.134	120.548	187.69	175.382	214.331	182.883	425.82	97.7931	117.559	121.819	127.481	122.408	124.669	123.586	116.419	126.437	142.55	126.973
ILMN_1653648	82.595	87.0183	83.8235	90.3545	84.519	74.4497	82.4826	143.994	76.8234	96.466	78.7423	76.6634	66.7237	88.2003	86.0781	79.5601	79.4008	82.4566	83.6202	77.321	111.098	85.999	78.7351	78.0465	73.2101	78.0781	85.2376	77.3937	113.759	81.3481	89.0118	81.2706	83.368	72.5859	83.2591	83.9039	92.2832	90.8142
ILMN_1653650	79.941	77.4564	85.5919	83.1779	79.5222	83.8892	85.1469	78.4198	82.6457	74.8267	83.4921	81.5486	81.6932	79.7655	84.4976	80.8079	81.0724	80.451	86.7704	97.5943	76.7728	81.6341	79.0296	78.5909	76.3401	90.6193	88.2366	80.4177	78.5691	88.4914	84.2505	77.3142	72.9972	73.6932	82.7382	70.8671	81.4377	77.4643
ILMN_1653652	201.181	213.658	224.412	255.494	330.415	310.775	523.041	712.71	219.966	224.999	207.187	275.061	261.975	744.93	267.633	141.389	149.576	274.228	293.831	195.244	262.325	301.482	252.532	125.368	197.242	188.534	298.028	91.6729	779.099	421.638	193.787	210.542	150.382	160.086	175.229	176.82	133.607	149.9
ILMN_1653660	79.288	73.9878	79.6748	75.9962	73.1562	75.2259	76.1836	77.4096	80.0771	69.5541	78.8799	69.2728	72.5803	81.2961	75.4317	74.892	73.019	72.7795	73.9602	70.8026	69.3697	77.1439	81.085	72.1698	73.3335	77.2636	75.2259	78.1675	76.1665	87.8246	86.3642	85.4225	74.1252	90.5938	79.2123	78.4564	82.1056	79.5306
ILMN_1653665	72.5822	64.3738	73.947	69.9536	72.8488	65.0943	68.968	68.1889	71.0092	69.8026	78.39	73.5201	68.1409	72.4303	73.947	68.5704	75.5528	86.057	80.0147	74.9113	77.8393	67.8864	69.5983	73.7709	72.5605	80.2791	72.2207	76.0781	81.3427	78.7907	71.2746	73.2491	77.9985	78.4773	77.1046	67.0149	79.9222	70.2675
ILMN_1653666	111.496	77.7646	84.591	72.2172	82.1164	74.1955	79.1911	64.3593	105.963	73.9034	84.2896	72.4415	73.5183	72.89	76.3649	82.942	70.3134	109.18	100.169	190.691	72.2873	83.8309	78.5995	78.1846	171.67	82.1526	84.2153	81.4342	126.365	130.518	115.615	108.624	94.4541	92.2058	108.183	100.836	92.8386	97.7869
ILMN_1653667	81.8932	81.2363	94.55	73.9431	86.696	88.143	85.9685	78.9326	89.3671	81.8454	100.365	136.216	81.0707	79.832	98.1219	79.7823	75.1718	73.3511	95.2929	96.7637	126.404	94.7119	111.474	139.095	69.307	95.3746	81.6953	88.4771	123.979	117.858	120.961	120.653	114.761	119.595	126.239	119.478	112.893	115.093
ILMN_1653670	71.9651	77.6453	88.2329	83.8091	76.3456	72.265	85.8819	84.3103	94.7734	107.947	105.826	82.5077	82.2948	80.6707	73.0734	84.9802	132.504	86.471	86.6856	79.4624	76.8902	92.9538	96.1449	76.3087	75.0647	71.4735	65.5946	94.3987	60.2646	78.5014	89.6493	83.8881	94.7917	94.5989	83.9954	88.6639	77.7265	95.4627
ILMN_1653678	80.3039	75.8064	72.8463	73.2091	68.4598	72.1688	68.4843	74.1376	77.3175	80.3116	75.7662	79.472	66.9758	80.4916	79.8541	77.8223	79.0853	82.6729	79.0124	70.2623	79.6036	85.948	75.3056	90.3684	72.9876	71.6037	83.2168	82.0687	69.5906	67.5681	67.1263	70.9056	74.6182	75.391	80.0196	83.0769	66.3321	84.4217
ILMN_1653687	73.297	68.724	70.5056	71.5911	73.0767	73.8715	70.7577	71.0388	66.2837	68.1918	80.2403	80.5471	76.2765	73.8233	72.2702	80.931	74.7492	65.1824	67.644	71.1408	74.3657	62.276	72.6438	69.921	76.8982	70.5119	74.6593	70.829	94.1659	92.5426	80.7273	89.5706	86.549	91.9177	83.9714	84.5066	86.7075	87.2549
ILMN_1653704	65.3588	61.8088	70.8246	65.5606	68.7373	64.3445	67.1128	64.9531	64.2276	65.5792	59.896	62.503	66.8596	72.5908	66.0997	65.3812	65.2234	64.1116	62.3005	62.6663	72.5822	68.7226	68.798	69.0521	67.9298	69.4998	76.8156	59.5507	85.1348	74.3157	77.8794	84.8208	68.6151	74.578	77.1167	72.5396	74.4603	70.6517
ILMN_1653708	898.382	656.815	908.652	339.228	497.199	683.35	716.845	792.247	492.704	709.578	703.874	698.902	930.344	883.875	616.452	568.007	397.747	668.563	529.04	477.82	398.188	522.728	1169.57	676.579	694.389	765.743	171.526	826.19	601.034	825.051	311.788	302.947	280.23	254.558	250.125	278.642	261.05	287.714
ILMN_1653709	316.424	279.134	346.542	273.447	330.502	246.595	306.47	308.928	290.94	206.757	327.534	264.701	219.34	154.297	269.563	325.363	238.149	285.051	337.765	274.823	286.978	231.57	286.856	323.159	342.637	183.198	255.148	279.433	241.087	231.747	297.548	262.862	328.702	305.508	245.714	326.936	307.221	376.647
ILMN_1653711	85.8233	281.339	156.322	382.582	287.237	72.8437	115.382	781.063	88.6781	320.836	273.911	125.611	311.113	274.175	70.7577	227.223	369.208	67.3785	79.242	76.1622	140.334	129.047	109.568	244.05	172.852	850.312	72.1835	715.189	116.984	116.037	119.988	113.397	111.444	116.297	100.779	110.271	128.441	116.735
ILMN_1653712	190.691	347.495	269.382	232.895	264.954	262.503	117.475	167.543	149.179	177.826	252.421	157.226	292.525	314.408	162.611	158.473	181.342	150.382	188.056	100.814	193.508	233.73	140.436	513.56	167.108	251.37	95.381	249.246	348.577	191.924	183.741	166.579	196.646	160.941	192.242	161.646	207.819	173.268
ILMN_1653716	70.8536	67.8374	65.1919	69.1644	62.4604	65.482	64.8764	63.0272	63.1113	61.3159	77.4989	63.8379	58.7152	58.0544	61.856	66.728	60.991	63.1464	69.646	64.4819	56.5812	66.8029	67.0589	71.3661	57.1773	64.7733	59.3543	58.0427	84.0256	73.3582	65.8753	70.6473	62.8452	66.8659	73.8046	63.0059	74.0844	69.5508
ILMN_1653718	815.211	650.969	493.465	439.137	387.746	673.809	514.758	475.924	370.2	432.168	346.212	617.364	608.205	506.329	792.566	624.492	567.545	703.874	479.571	588.189	624.71	476.798	749.585	881.763	621.474	792.849	622.133	579.374	518.702	952.446	401.449	489.478	314.558	386.21	344.435	367.413	405.047	335.616
ILMN_1653719	84.6903	86.7915	96.8857	91.2474	90.4005	88.3237	84.8518	78.8396	93.2576	86.311	81.6577	88.7301	84.2347	78.3455	95.1219	85.4385	88.2511	83.6711	87.401	81.7258	104.383	80.2746	90.6944	89.2768	95.2062	83.6095	98.1146	80.2086	91.0021	85.1628	83.6296	72.4165	77.4724	78.3538	85.6296	87.7928	85.1133	93.54
ILMN_1653724	85.3735	75.4089	80.2223	93.8943	84.9405	76.8902	79.9622	93.3876	70.3465	80.7559	75.3629	76.1959	76.9599	84.6963	77.0827	77.8633	74.6092	78.2918	78.7204	70.7145	83.5352	76.6312	81.6692	74.1481	74.1046	74.9914	76.0223	82.199	69.9547	80.6077	82.7933	65.7364	72.301	73.9738	76.9399	65.9467	78.3545	79.9002
ILMN_1653728	131.1	139.592	142.434	124.393	137.009	129.766	142.11	161.444	116.585	112.751	114.013	123.087	148.829	152.059	173.963	142.616	127.291	132.76	133.83	201.113	155.221	124.799	131.286	136.165	173.761	134.617	179.759	120.641	168.321	132.218	114.131	121.401	106.678	122.55	116.574	110.141	121.95	113.074
ILMN_1653730	96.4487	152.684	84.9791	113.663	126.353	101.969	92.3759	116.408	106.433	91.3276	84.9811	119.573	151.692	108.255	90.267	88.952	133.486	126.419	97.2651	99.2371	84.1728	85.6998	108.737	97.5747	139.21	100.102	141.015	93.3964	280.287	98.8856	105.902	127.304	97.6078	98.6866	124.97	96.4423	93.1798	100.381
ILMN_1653738	169.704	122.89	127.687	140.848	135.031	167.235	142.493	140.7	177.47	254.294	117.693	86.082	106.216	104.635	135.191	116.477	161.97	108.373	164.216	83.4749	79.3398	95.5692	108.435	88.2173	68.9691	109.639	70.6664	63.5338	107.005	95.221	129.736	151.102	157.564	135.15	134.213	128.441	124.303	150.96
ILMN_1653742	66.5764	71.6509	79.965	74.249	75.0462	79.657	77.4519	73.392	74.6673	74.4264	82.4976	71.4668	74.0605	89.6102	72.6051	71.2394	67.6186	71.3383	74.6614	77.8711	75.6992	80.7968	69.9949	77.571	75.9576	77.5087	77.4398	82.0846	75.8618	68.4985	61.8044	83.2312	81.4416	73.5111	75.9576	70.5426	70.8007	82.1452
ILMN_1653744	52.9542	68.369	64.4588	66.1209	60.6359	63.2724	65.2173	68.6151	59.6118	66.7155	53.3492	73.391	58.5855	58.7605	67.1529	57.1209	78.094	58.6989	55.7836	60.4811	63.7073	66.9305	62.6073	59.9534	55.1958	68.8476	56.0393	56.9926	67.536	60.7316	57.7764	68.7523	69.9557	69.5892	70.7629	67.7837	68.8916	68.8202
ILMN_1653745	79.4052	79.2123	80.6537	79.6633	81.8492	80.6451	79.5517	101.658	81.0897	71.8317	76.0833	88.7614	72.584	81.3718	78.0864	85.3668	73.2464	80.7414	82.7732	81.0492	77.4656	75.1874	79.7911	77.6913	74.8363	81.1389	81.5314	80.6609	72.6082	73.4563	73.0348	88.4445	78.4284	71.7273	76.7627	75.2584	78.0378	77.729
ILMN_1653748	60.6832	65.032	65.8308	66.3171	57.6214	67.7207	60.5707	57.9888	63.5098	60.8069	67.1353	58.4247	65.2304	65.82	62.9772	69.4186	61.4383	63.8615	64.1325	65.0494	66.5561	68.9637	66.5634	64.2206	62.1592	63.5524	70.6378	67.5396	73.3511	79.3173	76.4735	64.3593	72.7435	78.1142	80.7447	69.6097	68.3874	62.4571
ILMN_1653750	84.1583	78.1404	80.8663	81.5703	88.8968	69.5591	77.2745	85.8375	88.8919	82.8597	75.971	74.9493	79.8927	86.5127	78.2677	62.268	84.8668	87.9682	83.4273	82.2872	83.1927	79.2013	85.142	66.924	75.373	82.6578	76.8307	82.3523	79.3848	82.4365	76.4855	70.9974	78.0858	63.3499	72.8155	64.8025	81.0125	82.6704
ILMN_1653760	72.0783	72.4857	66.7155	66.118	70.3663	66.2607	71.3511	69.0815	65.666	68.8141	70.886	72.2749	62.4509	67.1779	77.9721	70.753	71.0676	69.2047	64.0894	58.6989	60.0896	66.0431	61.7103	64.8194	82.1468	70.44	73.2887	72.1808	80.6622	73.1085	78.7783	76.2655	88.1309	68.936	78.7216	84.2453	81.6033	77.7037
ILMN_1653761	206.374	172.586	171.817	83.4316	81.1527	248.058	163.505	97.1329	449.1	80.0054	108.68	740.427	89.7028	81.6661	159.746	151.179	172.586	295.362	342.556	931.084	502.034	173.121	1101.88	273.393	332.813	82.0032	255.295	168.921	86.1484	82.5331	107.773	100.681	114.678	115.645	99.8928	97.0996	82.7694	97.6541
ILMN_1653762	79.9393	85.4806	77.7262	87.2485	79.9242	79.3106	78.5941	81.5878	80.3248	81.5933	78.0127	75.8483	80.7224	85.0321	77.9256	77.2966	82.7552	80.6659	76.0781	89.0956	83.2839	78.01	90.9265	90.7474	81.6887	74.6764	63.1937	81.9067	74.0387	72.0681	76.3946	63.0176	75.2471	70.6399	73.485	73.1535	74.2575	75.7523
ILMN_1653766	65.6292	62.1592	58.6605	71.8343	57.2011	56.9118	74.281	54.5048	60.3643	75.3605	58.3245	68.2955	60.4439	62.8201	67.9398	53.5783	60.4439	60.4385	59.9806	58.7453	62.8314	61.8469	58.8979	63.0332	66.2353	52.8166	59.896	61.7428	79.8737	71.6037	69.6543	69.7073	72.0681	75.1312	65.3317	70.3623	68.5081	66.3251
ILMN_1653768	80.9441	75.8451	68.7863	75.5951	73.9167	87.6566	82.8345	77.753	77.8698	70.3729	68.6541	63.8359	72.7974	68.0463	78.2289	74.9857	75.6442	75.0257	84.0485	81.6524	72.57	72.2309	75.4138	68.3446	79.6967	72.1844	69.5757	68.724	72.725	70.9611	71.8093	68.9409	80.0047	70.1699	77.7835	75.7722	77.6398	92.3639
ILMN_1653771	73.6954	86.7382	83.6202	85.0964	85.4734	74.3157	78.1301	89.6226	84.6768	85.875	79.381	80.4828	83.7863	86.6216	73.0045	86.5267	76.2723	86.3845	75.4005	87.8191	90.5521	77.6672	87.6171	85.0454	86.0344	73.3715	90.6358	75.0188	60.0431	72.2881	73.0338	71.1318	83.7146	76.0027	78.5014	75.5455	83.5149	73.325
ILMN_1653783	155.139	83.9644	100.921	129.094	86.4085	99.1694	94.9826	92.0506	126.071	100.27	90.0985	170.671	89.9565	85.9983	143.669	171.183	134.065	263.133	96.8414	101.834	96.9528	85.5076	219.03	93.4553	206.901	96.2531	147.771	83.0626	87.8759	86.8437	107.363	98.8515	105.88	96.0392	114.71	95.3724	93.7224	112.394
ILMN_1653786	80.3002	91.3768	82.0678	81.9266	77.8418	99.4646	85.5186	88.6429	86.8119	79.6189	77.0508	92.1194	84.3271	86.3914	90.5407	92.4972	91.2331	81.9189	79.0332	87.6096	81.708	87.6554	78.8893	86.4591	74.4583	82.1591	80.6875	75.5512	78.0864	80.1172	72.4604	78.6409	66.9572	72.9059	77.4643	88.4017	73.1121	79.931
ILMN_1653787	88.694	76.8916	76.6063	87.6216	84.6903	83.8982	85.12	81.581	84.1942	82.0407	80.9007	85.099	86.4282	77.3302	74.7302	88.9781	77.7103	85.3705	79.3557	93.3282	77.7109	80.6906	79.8514	89.8983	76.4701	78.9761	83.029	77.3163	83.274	86.5627	82.0724	81.5848	85.5927	80.0833	77.4709	79.9963	83.0541	82.8352
ILMN_1653788	84.9691	88.8529	83.5797	83.7393	83.4713	90.471	85.4304	87.3837	77.2934	99.2971	77.8692	73.2856	95.8517	81.6592	81.1361	83.5928	84.3446	91.2011	85.7709	72.4793	83.2511	76.6777	95.4074	87.314	69.8064	82.8815	85.7364	82.4593	86.1841	81.5972	66.9701	83.4636	90.5564	81.0361	69.0481	67.6504	82.43	66.9971
ILMN_1653793	196.723	225.352	287.181	241.932	385.682	318.597	282.318	367.321	229.093	209.684	244.515	201.702	294.896	353.804	170.919	206.299	274.953	231.137	310.903	196.758	202.314	181.522	271.848	199.677	243.405	267.155	159.537	129.888	326.936	185.223	207.961	226.447	207.101	175.382	242.559	248.417	184.265	229.381
ILMN_1653794	3323.06	4116.84	2169.15	4249.74	4553.56	1949.45	1606.67	2948.84	4560.27	2772.87	6483.24	2488.05	2724.1	2338.35	4472.53	5067.3	2429.86	4237.42	3597.59	4055.78	5381.18	2651.73	1698.9	3350.75	3730.56	2682.46	6656.35	4044.04	2995.39	4375.64	4695.68	4095.86	2603.21	3510.98	4948.88	8182.23	3102.15	5934.08
ILMN_1653797	1158.58	1330.07	1441.4	1143.98	1264.27	1252.86	1686.56	1052.48	2295.42	1727.36	1849.88	1508.92	1757.51	1866.65	1795.27	1342.94	2570.83	1573.15	1696.71	1595.23	1369.17	2504.55	1424.04	1251.1	1237.51	1330.07	3601.44	3302.5	1111.42	1273.57	1127.99	1270.7	1299.37	1181.94	1260.25	1354.91	1433.54	1079.23
ILMN_1653799	78.9872	76.1761	69.3241	76.1843	73.1553	75.9749	73.8116	71.7206	74.2804	76.6297	78.9701	76.4392	77.1313	79.8906	68.3026	79.3679	71.4955	71.5751	80.1985	75.9632	73.5948	80.1446	74.1495	77.6598	80.3008	71.0215	73.6665	74.8928	87.2145	71.8923	74.6577	76.6897	82.426	78.9482	69.0116	77.8239	72.1761	77.663
ILMN_1653801	81.4545	74.9981	70.1146	74.6508	77.121	67.9887	89.8196	71.379	73.7329	80.0316	85.4128	76.0272	83.4946	80.8597	74.7696	84.0771	72.1976	72.1761	76.9486	87.7191	69.449	86.0754	79.9393	80.7878	78.9323	75.855	86.5576	79.9868	95.3252	94.7869	90.565	100.425	95.7344	97.6665	98.2016	86.0295	94.171	95.1596
ILMN_1653807	82.0196	84.5135	81.9866	74.307	82.9304	84.0398	82.595	75.3937	80.4345	73.9211	81.9403	76.2135	82.5429	81.8342	82.1382	75.5625	78.4292	74.5786	74.1335	74.4301	76.6088	66.1873	89.1407	70.658	78.677	83.4045	84.5382	79.2755	73.0389	81.7956	85.2616	67.578	65.5627	58.3345	76.9168	64.2346	69.314	68.4008
ILMN_1653814	119.843	712.71	66.2782	87.9753	77.0728	70.9849	79.092	71.2299	157.974	80.1269	86.0051	83.1369	72.9581	74.7558	758.558	178.228	114.293	338.478	73.4405	177.49	251.221	80.4736	72.3483	79.521	75.6442	98.3958	81.5981	82.014	76.4851	90.4645	93.3351	90.5049	99.889	80.9598	88.7172	96.6391	94.5776	101.462
ILMN_1653821	66.742	69.5242	62.9833	68.0463	67.7782	63.7335	58.4427	66.7783	69.7334	72.143	68.7546	65.1728	70.1443	71.9782	65.7214	68.0952	68.0252	62.3496	73.586	67.637	63.2272	67.2159	70.1412	71.0951	65.4378	77.2595	71.7296	69.9286	83.3205	72.8019	76.7043	80.1581	79.2665	75.163	81.8229	74.7359	76.3463	66.9528
ILMN_1653822	105.74	89.1523	92.064	112.445	92.9715	91.6399	100.702	82.7097	106.12	141.303	103.319	82.89	93.6083	97.4694	86.8853	91.0454	132.145	86.7989	97.3266	77.0214	80.3131	95.0491	90.2287	82.9252	78.2264	94.4255	95.3914	98.9734	84.1795	84.5197	125.322	115.831	124.957	127.972	128.055	122.902	124.659	137.537
ILMN_1653824	91.9525	97.4818	102.908	86.4506	98.1433	90.6109	107.168	117.295	100.369	95.3692	93.3573	89.3612	90.6924	96.6458	84.0256	97.8735	89.9831	92.4666	91.2951	90.0669	106.471	97.6078	90.644	98.5769	107.598	93.1347	107.523	97.3225	97.7647	102.735	82.4699	84.9834	87.6826	79.799	87.9944	73.5438	87.4847	79.0486
ILMN_1653826	85.162	72.8362	85.5059	80.346	80.9876	72.8677	79.1899	81.2825	80.8506	77.6929	90.8577	84.6983	82.5857	77.1264	66.8908	84.6162	73.2306	75.9141	86.7337	74.632	78.3948	84.9469	77.6648	73.2569	90.6657	65.0827	67.049	80.1446	78.7927	101.2	80.7079	79.6086	76.1849	67.6633	67.3746	69.314	80.2417	76.1361
ILMN_1653828	1227.82	1150.47	1091.97	939.92	925.854	1083.07	1093.97	1294.48	1589.02	1463.86	1117.94	1336.62	1425.47	1561.19	1223.72	1301.47	1492.58	1311.37	1159.58	739.381	1340.73	1496.44	1467.54	1168.03	1680.35	983.784	1252.3	831.189	2043.88	1479.95	845.381	1068.87	845.381	789.47	838.597	895.202	1178.14	674.267
ILMN_1653829	73.958	76.9465	80.0628	69.1023	89.3015	79.2051	74.2169	77.2999	74.6249	75.8658	84.1601	89.2543	79.897	68.4356	85.7345	79.5991	84.7534	77.7827	76.5271	82.6799	85.2482	69.0993	81.9186	79.2379	74.3898	91.1864	76.8976	81.5167	69.0496	72.2276	71.9707	72.8972	74.6203	82.0873	71.1839	72.8894	60.6422	70.7509
ILMN_1653833	95.224	89.765	85.3677	96.6642	81.3913	77.8774	88.4124	76.9238	92.5894	77.5506	82.901	78.1949	83.9739	79.3249	84.2256	83.8525	84.7389	85.2724	90.3062	82.6274	81.4171	89.6118	81.123	83.1299	81.6071	81.7271	88.8806	92.6404	90.5461	99.7365	80.7602	73.746	75.6392	84.9426	83.9039	82.7061	82.5296	87.0586
ILMN_1653834	73.4362	66.9539	64.5989	66.606	63.9206	91.2487	69.0432	62.0551	80.3466	78.4077	62.0213	60.6126	57.8809	65.7814	56.6547	63.3759	56.9926	71.4838	71.7304	66.1285	69.8537	62.2201	59.9274	57.3362	59.9346	56.3569	60.2232	55.7649	88.7096	75.5853	90.9792	80.4459	98.4976	83.9587	87.2604	101.563	94.3218	98.3462
ILMN_1653836	78.1976	82.6478	82.5818	79.983	83.3889	82.192	80.7202	77.004	81.1417	78.9878	74.0412	84.7906	88.3046	77.5387	79.8567	76.8997	89.8132	85.7773	87.1315	87.2817	85.3912	83.983	100.941	88.9758	98.255	80.4003	89.2568	93.5958	79.0972	71.596	70.0397	72.2749	78.5126	81.0073	76.3859	82.1132	77.3707	78.1709
ILMN_1653846	90.2475	94.2472	95.6942	80.7649	94.7945	87.9033	83.6825	94.8774	103.761	89.493	97.9707	88.0783	92.4953	111.52	113.522	92.9274	94.068	93.0243	90.7106	101.244	95.9174	92.773	95.5133	88.4598	112.913	94.9463	98.5231	88.5047	88.6676	99.767	92.0384	81.0073	84.9353	89.1963	89.1465	85.9569	85.5414	90.0138
ILMN_1653856	555.245	1848.58	2363.32	2051.35	1746.61	2954.94	1549.82	345.083	884.513	3451.46	1958.05	563.691	543.206	655.3	655.094	1936.01	394.668	439.359	1665.62	231.034	650.969	1238.06	456.895	372.03	353.588	2485.76	195.645	1651.24	791.21	537.077	1051.55	934.15	1727.36	1736.77	1048.6	1081.13	914.076	1431.96
ILMN_1653861	620.413	293.368	775.899	463.484	426.866	442.243	442.147	221.859	626.761	858.571	479.848	541.815	333.232	163.543	292.858	519.982	2351.07	555.626	1535.45	638.866	628.402	295.967	752.785	657.322	700.474	589.827	497.199	505.116	164.971	282.07	819.657	686.392	688.951	917.001	711.392	604.306	809.838	612.865
ILMN_1653864	83.0845	82.2491	80.7694	78.2982	85.8248	76.4753	80.5351	84.6632	81.0374	84.0722	80.3264	77.0532	72.9459	85.4773	82.1335	85.4724	81.405	86.4899	86.4231	79.4464	82.5007	81.9111	80.3974	83.9696	75.205	84.0155	78.6732	83.9909	82.5185	71.3914	83.3273	61.7549	72.8876	76.7478	87.5787	74.281	74.1518	81.7666
ILMN_1653865	78.9384	81.0971	78.6414	74.9465	73.3765	73.9932	77.13	77.7607	75.995	76.6508	80.629	70.4647	90.2201	87.7155	78.3955	85.8711	70.277	78.0418	75.7238	82.8862	78.982	78.3833	73.5445	75.2029	82.9363	84.8762	75.0382	72.9002	99.8491	92.6931	91.2051	98.2813	91.251	97.1574	89.0061	95.4264	96.2502	91.2363
ILMN_1653867	62.0616	69.2386	55.3537	66.3765	63.4646	67.0657	60.1324	64.2128	66.2882	71.7504	63.0091	66.9883	66.3526	59.0602	68.218	62.5911	60.7566	65.5744	68.5762	67.1432	59.1444	65.2737	64.3445	64.2255	70.9243	64.1166	57.2121	54.5627	77.0846	80.8356	71.0562	71.4172	78.2649	74.8112	82.1025	71.9192	69.7813	76.7527
ILMN_1653871	188.839	113.478	158.535	180.045	204.117	133.514	241.839	664.577	263.405	172.88	174.556	123.796	108.16	450.345	160.189	151.039	127.687	275.061	292.458	300.996	285.591	271.702	106.869	149.157	671.655	132.129	275.67	111.609	2511.82	413.703	180.221	201.764	180.083	172.071	200.944	141.1	145.283	175.286
ILMN_1653876	90.7738	94.8436	121.298	98.5459	103.524	115.109	122.484	96.5933	99.7191	88.749	111.73	103.899	110.694	153.336	131.386	99.4483	94.9925	103.346	102.919	139.469	118.712	119.815	99.6836	117.858	116.332	115.067	152.924	107.067	119.977	132.016	109.63	126.652	112.822	119.751	111.261	107.138	114.551	104.725
ILMN_1653878	88.4619	119.51	85.4546	87.7813	75.7355	92.8563	80.2752	79.6586	88.2053	88.5047	82.7215	83.0208	96.3669	88.735	90.8286	78.2065	87.4959	93.5995	83.1259	83.3843	92.2371	93.9123	88.1057	83.2312	88.4353	89.1137	80.9759	105.181	63.5918	71.5701	73.0807	85.7874	86.5155	79.4508	74.5936	73.2579	79.6019	71.7119
ILMN_1653879	72.8411	74.6051	66.8378	68.4157	74.9977	67.6283	75.849	68.8441	65.9122	71.6586	71.4714	70.1387	71.7636	65.1354	66.0408	69.3435	71.1726	68.8804	72.7734	61.3284	67.3733	70.2268	72.8862	64.3422	67.5067	75.0194	75.6153	68.598	93.2217	70.0948	80.4724	67.4583	78.514	82.8606	73.7032	72.8471	81.8423	62.2308
ILMN_1653896	336.998	216.973	162.756	220.536	265.947	281.646	191.541	216.482	235.331	416.447	184.82	334.113	300.629	177.08	240.16	213.164	290.134	153.383	242.599	91.7533	174.47	214.641	319.309	396.94	99.8352	284.75	87.1264	252.006	97.1986	156.755	234.427	224.228	219.097	208.946	210.396	279.85	248.367	216.973
ILMN_1653904	83.4316	78.7967	80.5448	78.3042	82.5866	81.299	86.1695	87.1623	78.3697	77.0341	75.277	77.9087	84.748	81.3313	91.3505	79.7482	92.848	81.8557	84.9501	93.5725	92.2902	84.468	82.3134	77.401	78.1203	86.4751	96.318	84.5797	89.617	83.8516	86.4601	77.3068	80.0628	85.9652	81.4732	86.573	86.0481	82.2448
ILMN_1653910	75.4453	79.123	76.6524	86.4699	79.9352	86.9881	85.4063	87.0644	81.5955	89.7366	74.3098	77.0514	77.0758	77.1257	83.7957	84.6719	89.0997	81.0264	81.2441	87.1241	78.5772	75.776	69.7776	84.1392	78.8256	77.7774	91.7763	69.5279	75.7423	78.0927	70.2006	80.2006	70.7297	77.9436	78.0038	72.0445	76.2998	78.0465
ILMN_1653927	58.2616	59.7858	68.5305	72.6637	63.1937	69.3117	57.3269	63.4512	63.7751	64.0894	63.8688	67.6351	68.5786	61.6252	61.6929	66.2082	62.4219	63.1659	66.8319	65.9728	62.2721	62.9462	61.1695	75.5582	60.965	71.2226	57.4967	57.4853	76.9168	75.6729	83.5307	81.4711	82.4314	85.331	85.7453	85.1291	81.6266	83.7116
ILMN_1653934	80.1258	68.3926	65.0273	65.1171	67.7674	66.8842	69.0402	71.3898	69.1775	70.9026	79.169	60.9551	62.3746	61.2769	66.9633	65.5134	66.3486	80.0861	64.0999	68.3543	60.3851	62.4835	65.5687	87.3356	210.258	68.2654	64.5835	67.3733	77.7397	79.4693	79.1858	72.483	80.4676	71.1579	68.0207	67.9667	67.3642	79.9547
ILMN_1653940	93.2769	85.9406	96.2824	99.377	131.997	97.127	82.5558	71.7103	92.4368	102.157	97.0795	94.4304	108.081	91.8344	89.4668	93.0427	92.3937	100.542	89.7045	92.1813	82.2089	90.0893	99.5621	88.2766	101.852	88.1322	83.14	92.536	468.626	98.5459	87.3093	97.9196	87.1084	79.679	84.8444	87.7559	91.5544	91.1009
ILMN_1653945	77.7998	82.6711	87.5161	81.9209	80.4577	82.9135	82.07	85.2901	76.4374	85.4295	79.8767	74.3882	82.6823	81.5948	73.8733	84.6075	80.7955	74.2797	87.3744	77.0134	88.283	88.8277	88.0204	84.9924	82.1784	78.2135	85.7082	76.3463	69.7684	76.7457	78.9541	70.3096	74.0661	63.7421	73.411	82.0205	77.3835	81.4738
ILMN_1653956	82.625	81.0574	83.0155	91.7372	77.7729	80.0047	91.0213	80.7821	95.6267	104.693	72.4908	73.8592	70.4375	75.7861	82.1025	82.5474	86.5293	89.2229	84.46	91.5425	83.5554	79.4921	81.1825	78.2378	80.1917	71.1662	94.2192	84.8278	79.1714	85.5293	79.6098	82.5894	91.6907	91.4522	79.9909	83.1713	85.7811	76.3605
ILMN_1653965	82.0738	88.3718	90.5354	84.6252	88.8289	92.7573	95.4601	89.7393	89.735	79.9049	85.0417	82.7813	91.6941	82.1419	79.2564	84.2765	90.8751	86.8209	77.5914	81.8252	102.073	83.7375	81.6744	78.8523	100.206	84.7049	81.0279	93.3282	79.2117	81.1053	70.8922	78.9506	73.075	78.2003	79.193	86.2497	90.0437	84.2072
ILMN_1653980	88.6116	103.075	92.789	96.0603	88.562	89.9934	94.7757	95.0031	98.5428	97.5362	97.5573	90.808	97.0097	76.4063	82.9363	92.1608	107.423	114.669	104.661	94.1518	82.6015	91.0858	96.4989	108.036	88.8277	89.4106	85.338	83.7581	74.9811	97.8972	87.7981	88.9233	93.6246	86.3366	89.0308	86.0278	92.1608	86.4364
ILMN_1653991	65.0226	57.0349	67.8766	64.3122	66.2527	63.076	64.701	62.3958	69.9949	66.6824	67.3692	61.429	69.4079	62.8018	58.5925	64.7152	64.5743	59.1112	59.5146	57.7986	65.6229	64.5533	59.3543	60.9377	56.2427	66.7497	66.9647	65.3655	68.0241	72.3065	75.4792	66.3687	69.2641	79.0055	67.4898	77.319	75.1461	65.1608
ILMN_1653995	81.532	87.8402	75.9994	85.8604	87.3663	80.9868	79.5394	81.6588	79.2413	85.5946	80.2378	85.5936	78.5146	82.9082	90.1763	80.9782	91.5325	94.0869	81.0844	79.2808	87.3381	86.4739	86.1903	88.7425	94.9558	95.6758	86.2371	71.6312	77.1278	81.561	88.6639	71.4049	69.5871	72.6438	65.9857	72.9274	72.5872	80.4027
ILMN_1654001	90.4324	103.019	142.474	213.983	201.794	74.9258	179.403	159.351	279.433	208.066	142.926	171.615	109.099	157.205	125.575	147.715	202.74	109.607	158.371	99.2832	100.909	206.012	105.057	89.7749	66.2857	82.2065	78.2371	128.407	104.971	108.962	162.557	185.52	191.761	217.513	157.461	181.364	181.912	274.104
ILMN_1654010	145.56	111.553	157.122	115.557	152.599	79.6347	179.54	197.518	152.644	152.47	148.595	102.684	265.186	241.505	119.662	137.431	101.993	135.819	138.703	129.786	96.7204	122.53	159.974	93.9663	125.383	147.148	211.801	95.5312	160.32	198.37	115.176	123.61	133.092	120.206	129.405	130.851	134.889	128.991
ILMN_1654013	70.4647	82.0156	83.5457	74.2268	74.1296	75.4759	79.2065	77.3068	83.4054	81.4097	74.1341	76.6577	73.9672	73.6907	88.7206	77.9811	72.325	75.6071	81.873	77.1765	78.8677	79.74	75.9856	76.5387	68.6302	80.784	79.8044	84.3383	77.701	60.1785	61.995	76.0122	89.2941	93.1545	84.3957	83.233	85.7032	83.4247
ILMN_1654016	6497.62	7836.45	7836.45	7151.13	7467.35	8548.51	9264.09	5924.31	5878.25	4662.34	6035.21	6641.32	8208.21	7005.36	9071.27	6904.99	4670.09	7247.3	7620.66	7335.98	7817	6721.24	5239	6751.83	6508.46	6508.46	5045.8	8598.07	5167.85	6046.97	4890.07	5177.22	5186.69	5610.13	6022.46	5186.69	5279.92	4622.01
ILMN_1654031	85.7531	85.3299	80.5631	82.9115	78.9473	86.2192	86.1337	90.0709	81.8258	81.8366	75.1323	104.488	84.4691	88.1762	87.5249	84.7649	86.5348	86.5513	82.2791	88.1246	86.8379	72.2959	71.8723	91.9615	92.0384	82.542	78.0296	87.9654	77.0292	67.4709	63.7014	67.1766	67.1907	75.9369	76.7232	61.7184	65.4493	75.6805
ILMN_1654032	141.839	165.283	134.842	123.03	132.835	266.772	168.988	188.628	120.924	134.634	154.838	186.356	207.751	137.408	188.151	151.507	152.332	171.349	131.777	165.501	217.726	152.37	209.418	310.049	245.674	164.064	249.041	255.986	155.491	182.186	142.434	143.948	140.933	119.446	141.137	142.817	132.793	134.556
ILMN_1654043	78.9655	74.1548	69.4407	68.6912	74.0546	75.3376	74.1161	71.2455	76.0239	73.783	86.3781	76.3595	76.625	74.7703	79.2487	80.5616	77.3729	77.7922	74.4382	79.7229	68.0076	86.9848	70.241	73.319	70.8781	77.9631	78.3868	81.1532	108.036	82.3988	76.2947	71.9921	82.2561	70.7943	79.2717	80.5131	77.3086	82.3776
ILMN_1654049	74.9534	80.1715	91.3123	76.287	85.3795	74.2833	88.2589	82.6457	79.945	75.5354	80.8464	84.2356	80.5912	81.2907	80.4087	79.9743	86.8379	82.9335	79.9608	78.5893	91.2679	75.2619	85.8643	75.9671	74.6289	82.3538	113.583	79.549	92.5578	84.1401	83.3187	86.6455	77.6723	92.3195	71.1598	81.694	76.8293	84.8037
ILMN_1654056	72.6956	67.5626	70.3042	75.391	71.1345	66.4413	75.3048	66.2607	69.1096	63.172	68.5582	65.2513	72.2289	71.2702	61.2225	67.7062	67.5132	78.5912	67.794	69.1504	73.2824	59.871	78.2308	66.2782	72.8862	76.3581	78.6692	73.2186	80.1258	69.2995	74.8773	65.7921	71.4295	86.0327	82.8507	78.3906	66.6844	64.1545
ILMN_1654060	217.352	254.706	372.394	196.398	150.677	192.925	219.378	261.697	178.638	178.531	232.594	246.371	297.486	268.717	407.984	248.417	174.659	291.805	285.448	352.314	411.003	311.113	342.322	284.998	874.151	392.686	688.491	210.749	566.85	588.686	340.317	336.371	209.059	199.535	223.608	273.511	281.398	242.559
ILMN_1654063	99.2832	87.7623	93.5976	82.6008	87.0961	85.9706	99.2887	85.3668	90.2201	100.507	93.8818	86.3791	107.168	92.8937	92.7266	92.3798	80.2271	86.8174	96.211	76.4953	94.2073	97.0133	97.993	105.803	109.058	101.679	106.273	97.4877	78.4512	84.9993	78.4227	86.8221	83.1013	79.4959	80.4886	87.1264	82.5038	81.9035
ILMN_1654064	71.2871	71.5903	71.7443	78.2664	67.9408	97.2923	73.4707	66.6293	87.4237	66.1841	76.6857	78.557	70.029	68.6596	74.3801	75.096	73.1215	78.0424	71.161	74.9119	74.165	78.3114	74.3488	73.3677	70.9809	72.8177	87.2346	69.1469	72.087	80.8498	85.498	75.0136	85.6764	84.4929	89.7083	85.2006	85.6072	86.9317
ILMN_1654065	82.7106	91.2856	82.5429	83.5426	83.9336	84.7554	80.0431	99.1565	89.6195	92.2221	89.9476	82.9529	92.5134	75.2999	77.165	78.0472	77.1496	83.8334	89.6451	84.218	88.4598	98.7637	80.541	91.9814	93.0515	87.1264	82.1436	87.111	94.3752	77.1319	69.0925	73.0311	70.6664	75.5388	70.0447	70.8355	79.9837	71.9575
ILMN_1654068	175.17	135.414	160.29	175.201	156.617	196.183	160.419	145.56	117.509	150.418	124.503	146.881	218.868	112.063	266.987	204.117	117.744	132.793	145.999	130.004	146.904	140.504	161.712	212.884	168.133	146.145	86.0528	185.198	112.276	206.048	124.59	146.34	158.584	141.718	147.346	148.757	137.337	137.081
ILMN_1654072	80.0444	80.7202	69.8249	74.7132	68.7685	79.7644	67.637	71.8448	78.7336	73.6398	86.1392	72.5757	74.0982	77.1553	76.3939	80.9035	76.6329	76.3475	79.4983	74.281	70.2163	74.8863	65.9143	75.0954	74.9202	72.536	70.821	75.9349	76.5043	76.4232	75.179	76.7419	65.6812	78.4897	83.5561	80.207	78.2634	75.1728
ILMN_1654073	73.12	74.7778	79.4439	67.8212	77.0968	76.1612	76.7043	77.7877	84.33	72.9502	79.2838	76.6432	70.074	84.6552	86.3857	80.435	84.4419	82.767	82.4753	83.3981	86.8833	70.5247	79.8567	75.4985	87.9983	81.5221	79.4637	73.7947	81.2034	68.5416	79.8906	73.2863	76.3406	79.8808	79.9848	70.8396	69.1161	66.9379
ILMN_1654074	91.9688	87.4702	99.1694	91.1741	90.9325	86.8895	98.1979	118.326	89.8701	103.893	95.9625	80.8124	98.5739	107.747	104.129	81.7191	86.1715	93.9252	94.8508	100.689	96.4601	101.02	89.226	90.186	100.321	81.0724	97.3423	89.2927	84.6389	96.7597	74.5553	79.9457	88.7751	73.3283	93.689	78.4512	89.1902	83.4906
ILMN_1654099	189.764	229.336	219.769	185.798	195.514	151.636	189.204	227.057	203.091	187.717	185.927	212.611	189.728	258.194	263.291	184.558	163.839	152.684	183.254	403.518	216.482	306.864	263.291	327.207	183.284	280.172	312.74	259.485	308.53	263.079	299.041	273.779	232.71	278.431	261.858	209.388	246.236	250.025
ILMN_1654108	74.2154	72.6072	69.1056	72.4405	67.2691	76.4303	78.7653	74.2077	69.5396	73.3502	78.7846	73.5292	72.6932	90.35	66.9937	79.674	75.1947	77.8212	69.6766	80.6933	66.7112	68.165	75.9576	71.904	71.3535	78.0524	68.2325	81.1005	76.4475	77.5172	85.0058	66.3417	72.2474	70.0109	70.0656	71.2156	70.2259	69.766
ILMN_1654109	84.4575	77.9238	77.1313	96.4846	83.4331	78.7777	81.7073	84.9113	89.0984	80.0758	82.0217	72.4924	79.9283	75.2755	74.668	79.9002	100.9	92.3078	84.2817	96.1551	77.866	71.6538	73.4103	81.6211	84.589	78.4849	77.0341	86.3386	69.625	72.0076	77.2693	71.2579	81.9828	78.295	73.1813	77.8761	65.056	75.5621
ILMN_1654112	226.366	136.683	125.789	131.654	128.912	263.926	170.541	161.423	119.446	123.12	109.273	174.329	183.823	147.47	129.311	137.307	120.803	185.355	125.575	85.0703	130.072	131.362	236.287	128.922	97.3129	102.718	102.285	127.909	96.5546	143.867	134.41	109.5	144.239	153.894	145.224	112.604	112.453	141.446
ILMN_1654118	786.731	1065.17	836.307	599.807	418.439	1080.69	581.447	542.17	1059.58	1518.33	566.695	856.365	816.371	579.164	742.278	1036.16	1017.12	2063.07	475.508	914.076	1985.71	745.189	912.103	915.51	1048.08	1258.85	5950.77	1088.64	905.813	1250.62	707.067	672.598	978.819	839.85	792.566	868.075	819.443	786.118
ILMN_1654129	76.5723	84.5865	78.8787	82.4664	72.5247	81.901	77.3411	74.0234	80.9922	78.0033	75.7453	80.7447	81.945	78.3975	77.5491	82.3715	72.4415	79.7599	78.2345	80.88	69.0886	82.0504	78.5178	71.4185	80.8	71.6762	77.1398	72.8784	65.4624	63.0091	66.8399	59.486	66.116	64.0242	76.6041	69.6148	82.0614	76.5598
ILMN_1654137	83.537	86.1591	90.0768	98.6549	80.8856	83.1611	77.874	83.2239	76.1058	82.7792	81.5908	83.3054	80.5235	85.1953	81.4968	79.9592	83.4559	86.2709	88.2525	82.2727	99.4081	92.2832	81.9225	82.6237	93.4251	95.0752	94.6153	86.2729	83.1328	87.7635	77.3652	76.9735	79.9169	78.0794	89.4282	80.4003	80.0114	78.9872
ILMN_1654141	106.935	98.3893	116.631	104.862	109.344	91.2062	101.767	167.677	111.546	132.082	117.245	102.323	83.6322	124.775	97.2836	96.3042	95.8455	113.405	116.15	124.435	83.8934	105.81	92.4077	87.2346	153.738	109.755	107.159	75.1947	483.863	168.566	98.2679	88.4869	101.206	89.7429	99.2793	96.0447	93.5458	95.9449
ILMN_1654151	4016.48	4826.51	5770.43	5965.65	7727.72	4452.05	5600.26	4808.05	4301.27	2332.06	4318.03	6022.46	6136.62	5529.86	6525.23	5902.28	4038.41	5965.65	4750.62	7884.28	6615.45	5469.67	4078.45	5510.04	4948.88	4589.4	7116.59	5106.2	6281.64	4758.55	7168.38	7151.13	7280.26	6703.87	6987.98	7678.13	7262.55	7544.25
ILMN_1654153	69.3344	68.8639	66.8788	66.5437	64.3095	70.3632	73.6178	68.6792	61.5928	76.9517	70.5286	73.5354	73.9095	76.6707	66.951	76.8677	67.388	69.646	71.2644	73.8984	72.1367	70.8739	70.3465	70.6434	69.7422	67.3031	70.6845	74.2614	64.7976	80.4199	64.0412	78.4136	68.6224	78.5196	77.1996	58.8671	86.0849	79.5168
ILMN_1654165	71.5359	80.7306	69.1137	81.1865	77.5778	79.6733	84.4212	72.067	71.3753	72.2452	71.9518	78.3622	72.9494	81.3842	74.1768	75.8096	76.1497	82.4346	83.3054	81.4545	78.3981	81.0566	85.9423	67.8338	81.5337	87.5161	75.9076	77.8717	78.3126	85.1997	70.9495	85.879	83.1521	82.2613	81.4013	85.4537	82.9411	82.0416
ILMN_1654170	85.7565	88.8736	94.4984	76.2648	101.886	99.6977	79.4167	81.2262	106.139	91.5456	98.4059	86.1656	90.321	95.6563	93.5644	88.4529	91.2544	78.2034	84.3032	90.2567	84.4575	87.7438	95.6942	87.4259	86.1599	95.3076	134.473	85.1478	82.9283	86.4631	100.132	97.0499	105.081	102.988	92.2221	99.7191	87.8981	90.0104
ILMN_1654171	74.5866	85.9444	80.5191	82.7885	77.2601	70.0989	79.806	69.2795	75.4194	76.3859	78.2671	77.6037	81.9789	77.6037	71.9667	76.7991	76.4859	76.6559	73.3511	75.4712	80.621	72.1323	76.1127	81.899	77.2927	81.9616	72.8993	82.0565	75.5041	78.9925	70.9231	80.6203	72.4215	74.1282	78.9041	66.3543	77.0292	70.9645
ILMN_1654185	77.8566	83.9397	83.4266	78.8993	74.0207	75.7473	77.9422	81.1961	72.3491	79.3759	80.6869	73.4642	80.4742	80.0227	78.5442	83.8791	78.4807	81.8258	81.9303	66.1073	70.2189	88.8453	73.3701	70.4266	82.6524	82.9627	76.498	75.4125	78.3136	75.1124	82.0776	80.4762	74.6709	87.9012	82.4108	80.2033	86.5079	77.5332
ILMN_1654187	91.8023	83.8122	83.5676	76.3496	83.189	79.3329	80.4659	102.52	83.9375	90.4171	87.6847	75.3746	72.1537	83.3397	77.0891	80.1957	82.0342	80.3445	86.4763	80.4073	77.811	81.1053	70.6685	80.5369	84.1432	81.0499	78.869	88.7846	95.6206	86.9914	83.5561	85.6016	74.9727	82.7429	78.811	83.5451	79.3443	93.3556
ILMN_1654195	81.5662	64.0519	68.1957	72.4129	67.3207	66.0224	82.9856	66.4489	80.6326	68.2456	70.9762	73.8391	69.9446	68.0728	82.595	73.1194	69.904	62.1774	69.7943	73.1476	73.0566	71.3669	74.3505	60.4717	63.9296	62.0295	86.0175	69.4199	88.1993	91.1459	79.3386	72.47	70.1832	85.2053	82.8554	86.2564	78.5656	84.8569
ILMN_1654200	93.6575	111.086	112.153	92.5003	96.8561	99.7968	97.3558	90.8732	97.6446	90.3128	93.1868	117.877	108.373	88.8501	114.049	103.839	85.8463	122.123	92.662	123.12	96.566	92.1558	130.082	105.927	170.588	112.52	145.786	109.438	198.125	143.108	97.5774	95.1933	102.669	103.369	99.2531	97.9337	104.763	93.3672
ILMN_1654204	76.7653	74.1751	63.6451	59.9806	255.772	64.8214	76.3541	70.4815	64.2806	72.0195	61.1617	69.766	105.017	74.7852	64.5193	69.0374	67.6781	72.4976	67.8295	74.857	69.7692	76.1263	64.5391	67.3628	60.6126	71.8488	71.6593	78.7993	127.842	107.072	63.2466	77.4929	75.1236	63.3221	64.9177	57.9509	73.2344	71.5733
ILMN_1654210	100.494	188.185	90.4244	493.465	92.1229	76.1321	279.134	107.898	82.6158	90.745	313.637	87.9044	79.0972	104.438	90.4775	78.6692	86.9326	110.895	84.7915	93.8622	89.7057	129.224	116.161	103.483	735.017	304.744	80.2249	4133.05	100.065	107.856	89.6089	87.6667	106.019	96.3808	90.6944	96.9246	109.561	102.9
ILMN_1654212	101.383	83.9304	87.2061	88.7614	99.827	73.255	105.105	97.7553	85.2182	108.4	106.648	89.7298	85.034	166.168	70.6867	90.0038	90.1171	85.3175	83.573	94.4541	74.0182	73.6712	89.2637	76.5057	76.4814	87.6769	86.3801	84.6083	122.102	142.857	93.045	92.252	91.0795	90.4159	97.3653	92.03	82.5366	96.2378
ILMN_1654217	72.2765	107.828	85.4537	89.9729	80.8498	117.817	90.3651	76.1677	77.1424	93.7671	78.881	80.8714	110.615	89.9028	86.0656	80.0874	100.04	84.6508	74.9119	79.6606	79.3262	84.0888	89.2957	86.9209	91.015	87.6509	79.929	96.6723	73.4648	80.8915	80.7133	70.2694	70.2783	73.8807	75.1959	70.1594	71.6752	78.8388
ILMN_1654226	86.2416	83.7727	91.9372	77.5825	76.679	83.148	89.436	87.0311	82.5957	84.8029	82.7968	82.2989	87.6158	87.389	94.5556	92.9734	86.9544	73.2427	87.5799	86.7944	86.0413	81.6786	71.4782	93.3244	86.6949	89.3839	96.3239	93.6535	69.7025	72.699	81.6661	74.5145	91.3455	84.3005	74.3948	67.035	73.7235	71.8677
ILMN_1654228	97.0768	77.8813	89.0878	78.7423	80.97	84.5994	91.2644	91.8085	82.3089	83.2218	79.2866	83.9165	76.8204	80.3686	80.8435	76.5558	78.658	84.4185	80.4728	73.868	83.0069	82.6079	82.1327	78.439	94.2988	73.9255	74.2934	68.1181	78.5224	67.4137	68.7251	83.368	60.1081	62.3005	78.4215	55.5311	74.0162	66.3625
ILMN_1654240	81.5486	73.4739	76.0155	87.4664	77.102	82.6212	75.4286	58.3073	81.9874	74.791	73.1954	69.4336	80.0503	74.0058	81.4028	70.8941	70.8715	78.0637	72.2261	72.7895	80.6692	68.3745	70.0257	73.7375	70.968	79.288	79.5654	79.7812	76.1295	81.4041	73.7235	83.8169	76.6746	70.5908	80.6031	76.8739	70.072	75.8947
ILMN_1654246	95.3098	103.292	101.047	110.358	92.4475	89.3087	101.607	113.467	95.9535	84.6197	100.437	87.7813	118.824	101.196	102.179	104.839	100.552	82.9759	87.0176	85.9954	98.8281	86.6394	93.1929	110.604	180.87	105.328	90.5521	115.441	113.751	103.861	91.62	91.7497	89.2104	88.4869	79.5812	90.5077	88.03	91.6358
ILMN_1654249	86.2678	93.8506	89.6564	102.477	87.9239	89.575	94.8538	116.102	88.4092	84.8192	96.0785	94.672	89.5924	109.997	93.2414	93.1778	84.8557	88.5239	95.7811	93.6783	90.3545	81.9442	93.5501	104.757	97.3767	90.4171	80.7786	98.6209	106.543	95.5463	91.687	92.1194	89.3487	89.2568	90.808	88.8091	91.4782	89.541
ILMN_1654250	91.6854	88.0267	84.2605	100.888	96.3265	96.9321	92.789	96.683	75.2445	83.5451	87.8142	95.9684	97.9505	89.3015	91.8023	89.2557	79.9271	87.3744	101.487	133.726	86.4454	84.0328	90.6296	87.7108	84.5298	92.9901	93.203	87.2778	87.0058	84.1836	94.3323	95.1716	88.6575	95.3942	88.5207	93.2566	92.9658	85.0909
ILMN_1654261	72.699	81.889	72.9117	79.7745	65.0437	83.4728	72.1122	83.592	79.6203	85.4705	75.4766	75.5117	79.8194	74.4488	69.5653	71.3207	78.2141	81.4974	76.7359	79.4248	72.4899	78.0794	69.6041	75.3085	69.1817	60.1081	75.4751	70.9476	80.3039	75.7767	70.6695	76.8746	79.3837	87.2664	70.809	73.8199	76.6939	78.1256
ILMN_1654262	285.448	630.706	687.487	346.645	853.564	1423.45	727.774	516.041	927.445	392.686	919.553	670.434	721.822	1082.52	533.188	326.022	914.076	1016.3	1971.98	812.065	302.71	349.711	703.246	277.851	785.562	665.132	654.863	449.432	468.285	648.423	355.516	319.234	309.764	328.467	282.261	418.026	390.49	299.592
ILMN_1654268	964.774	538.71	1232.03	1679.19	633.236	677.724	1375.23	1349.32	1311.37	1148.26	1614.7	1060.61	1211.69	830.614	1040.5	925.524	813.428	701.39	971.974	1163.97	1168.52	2020.07	626.361	384.472	460.336	720.828	475.397	809.319	1772.88	773.348	2755.55	1854.02	2800.71	2634.97	2533.87	2397.54	2224.23	2918
ILMN_1654279	71.9406	74.8635	78.2433	79.521	79.6359	78.7343	78.8006	84.7886	76.3514	76.8342	68.7438	74.5333	76.154	76.3843	79.1858	79.1395	82.8698	85.1997	72.2329	82.2498	82.132	77.3721	76.6529	72.544	85.2134	75.7694	74.2641	78.9351	70.5829	75.2043	73.2004	77.9797	73.6786	60.8152	69.4708	85.502	81.0672	78.2808
ILMN_1654287	96.5867	92.4919	143.745	108.075	971.974	128.017	94.1423	135.977	87.0405	137.009	171.081	98.3034	194.384	223.608	76.2961	96.5693	115.511	78.9307	104.283	74.806	133.685	97.3798	102.171	127.372	84.197	131.437	73.9822	257.272	88.6288	131.127	100.797	99.087	98.934	85.1056	101.123	95.2021	120.086	95.2716
ILMN_1654288	62.7309	66.399	71.0215	63.2794	59.5632	63.8156	72.7284	67.2142	63.972	67.4185	70.9435	70.7499	69.2616	67.0434	67.3276	62.6266	71.0743	63.5615	64.2152	62.5805	65.9696	63.8296	65.3942	59.3487	73.0242	65.258	68.1918	63.8644	70.8346	67.3907	67.2491	73.3442	63.5157	74.4196	70.6113	67.1516	69.0704	69.6266
ILMN_1654289	595.139	540.922	359.403	338.769	351.945	481.141	421.195	314.879	707.067	682.036	534.96	436.201	490.383	348.489	523.632	662.953	608.411	683.35	509.484	477.427	488.581	391.509	743.089	643.983	1425.47	454.765	466.015	1007.23	706.575	897.073	420.986	463.674	439.256	449.564	465.235	441.383	416.538	471.668
ILMN_1654313	145.201	159.994	253.552	146.537	172.677	129.553	177.403	116.68	169.036	127.647	133.092	202.781	147.449	130.715	234.394	127.597	107.715	154.255	127.702	353.736	215.701	147.58	205.962	140.667	101.361	169.552	408.321	105.51	152.017	177.438	304.621	439.463	360.674	374.695	386.515	315.595	254.139	280.061
ILMN_1654317	72.9398	73.4688	73.3805	85.8888	76.7873	73.6472	80.0482	72.5917	74.3192	84.6571	70.3927	79.6891	73.3609	74.8519	70.7767	69.4148	78.3068	72.7426	74.4596	77.4161	76.9735	81.8466	74.7679	81.772	79.5365	74.2504	80.3838	78.3136	78.9813	82.7113	80.5024	74.854	74.9351	70.1124	73.3121	77.3216	82.1476	84.1075
ILMN_1654318	150.508	106.558	116.936	100.069	105.61	108.905	103.563	85.7285	110.338	116.605	117.99	128.407	133.01	113.994	137.206	109.853	123.038	109.84	130.072	97.7716	90.2748	120.393	158.584	136.552	152.871	132.626	117.083	165.106	104.983	116.234	106.388	101.356	108.716	108.898	115.537	107.312	116.083	107.377
ILMN_1654319	77.5324	90.6911	77.075	78.5391	84.4056	118.477	85.0926	85.5843	81.2548	92.6817	86.7394	81.7566	74.9569	73.2814	80.7726	96.1374	78.6943	79.0181	100.814	80.1658	76.8056	81.0943	102.069	91.9457	216.682	81.8378	110.536	93.5725	76.8015	106.862	79.2594	75.5556	75.7041	72.1261	86.6193	61.4161	76.4655	63.0541
ILMN_1654320	562.149	931.612	679.093	603.099	602.069	480.782	580.478	876.388	372.394	343.585	911.612	2227.51	1100.94	1268.82	973.038	697.297	588.686	980.831	719.415	1266.02	1679.19	1619.54	1822.61	1640.31	568.48	1737.67	1698.9	1097.48	1611.78	2454.14	1718.85	1909.63	1275.7	2074.95	1626.11	1608.96	1873.58	1717.91
ILMN_1654322	397.223	272.235	359.893	397.329	319.447	401.236	533.317	349.054	297.03	385.473	277.721	220.11	313.411	513.56	504.089	474.491	275.67	317.905	467.079	349.399	416.969	282.07	223.681	211.935	432.299	376.259	353.804	287.881	555.786	342.637	376.935	383.582	383.982	448.148	377.84	342.725	373.66	326.87
ILMN_1654323	94.8538	101.977	98.6718	98.4827	141.593	85.4492	95.0725	113.897	97.5774	88.8573	90.5883	94.621	101.892	98.757	95.0933	98.4247	92.064	104.113	109.193	121.267	89.5706	89.4581	101.755	96.2983	133.331	95.4479	128.964	101.275	110.604	83.7151	86.5641	93.0916	95.6384	92.5404	86.4156	93.5215	99.831	94.4304
ILMN_1654324	109.079	397.121	115.537	116.396	154.567	141.798	110.431	108.68	130.799	100.556	66.7254	79.3048	157.854	98.379	82.5102	65.8114	161.09	124.082	137.853	81.8074	74.5786	64.0014	117.42	177.044	62.5326	75.2464	72.8388	310.775	80.8034	76.8289	119.125	113.319	117.509	127.814	115.735	111.073	105.69	114.825
ILMN_1654331	476.935	191.069	79.7065	128.54	77.9136	356.231	233.398	285.271	240.854	78.4037	156.738	391.097	66.5843	243.264	287.664	147.239	71.661	284.137	96.9279	81.8371	168.425	224.81	569.799	79.6979	117.283	80.5966	123.708	197.518	85.3764	369.031	118.045	118.873	124.195	119.73	124.462	120.133	117.777	108.94
ILMN_1654336	103.867	79.4209	99.9407	99.7191	91.7866	106.394	86.1141	102.885	89.4696	96.4136	71.7714	102.187	94.9986	95.651	85.596	89.2595	90.0356	90.33	92.8375	93.2585	87.1813	80.5256	90.8535	84.6035	101.615	102.608	85.3435	92.6365	71.3571	69.45	72.8925	64.4025	75.4917	66.367	71.9388	69.3512	67.6295	75.7149
ILMN_1654340	81.4956	89.4624	127.096	91.0213	78.2156	105.97	74.1489	89.8491	92.7914	92.618	75.7041	83.9493	90.8469	84.4176	103.134	83.2619	106.609	81.4334	95.3988	80.9547	119.916	96.4935	105.977	87.3367	76.3851	112.666	85.7024	119.037	133.897	104.511	89.4187	93.5277	90.6092	91.1918	99.3189	84.3703	93.6849	83.0584
ILMN_1654346	83.6889	95.3988	83.8751	89.1386	78.0524	77.6319	84.0799	87.1485	73.6364	84.2614	74.9449	76.7334	84.5689	87.961	72.9817	80.484	82.2483	75.9737	79.3368	74.824	79.3805	75.0833	91.1933	80.8429	82.3784	87.3837	79.1975	82.9945	75.8961	92.7389	78.3545	81.4559	72.4741	81.014	71.7923	75.8096	75.1627	64.2674
ILMN_1654354	69.5992	76.862	80.4177	78.3228	73.9776	84.1521	75.8875	72.9778	70.4014	76.2003	85.8007	73.2202	70.1073	72.2481	67.3321	79.0403	70.7064	73.9447	71.1047	69.2094	71.5529	63.8514	75.8257	70.1103	78.3815	79.6352	84.0264	70.1288	65.5588	72.764	69.7388	73.2186	66.5179	71.0496	79.1119	74.2824	58.5855	67.2107
ILMN_1654357	209.2	128.72	295.667	134.7	309.196	215.036	161.822	130.461	491.88	138.757	137.446	116.605	124.293	144.635	246.334	267.953	233.017	311.251	399.456	378.373	142.4	116.206	167.649	124.97	260.897	143.475	167.409	136.732	241.002	154.019	240.463	244.177	173.817	211.801	176.764	198.98	237.522	183.154
ILMN_1654365	86.8895	81.6448	78.77	78.5414	76.6629	81.5834	79.1858	68.9538	77.2255	76.7059	82.3776	70.9707	77.7383	70.4562	70.1677	79.4336	71.0644	87.2014	74.4572	79.1697	75.5958	74.3138	76.6292	73.906	86.4275	72.8539	65.0518	71.9716	74.2712	81.2299	76.7126	78.465	83.7452	75.6405	83.7607	69.6736	75.1798	73.6594
ILMN_1654369	77.0532	78.1976	84.2375	80.3496	72.5766	74.3098	76.6161	77.3332	76.8839	84.8094	75.8679	88.865	81.2192	77.3128	75.4333	75.2724	77.2124	77.8652	72.8056	77.2413	76.1145	72.9778	86.6274	73.0944	79.5222	86.2913	84.9377	81.1854	75.2232	78.9367	84.2161	78.4665	73.3374	81.6398	79.6189	83.0947	72.4396	80.4569
ILMN_1654370	237.974	168.716	247.014	196.9	319.721	212.564	172.241	191.273	196.148	272.482	157.098	161.931	162.659	182.594	210.749	172.288	214.16	184.98	315.32	198.823	227.984	200.593	177.317	202.17	240.42	192.242	212.459	604.92	149.074	191.562	203.51	178.064	177.47	198.195	211.76	166.479	156.543	208.28
ILMN_1654378	78.6034	76.7653	95.0658	82.9709	79.0246	91.1025	82.4338	83.0085	84.8854	75.855	75.9767	87.9905	81.2391	85.4111	79.8836	82.7717	78.2371	85.7743	79.0381	84.4399	78.341	63.403	79.1911	81.299	86.1869	85.4824	84.671	77.4986	63.5072	77.5491	77.4819	77.8906	63.3095	80.2184	74.7321	82.1213	75.7485	74.9003
ILMN_1654385	464.869	524.756	311.346	275.539	183.378	948.162	458.815	295.708	300.833	176.15	272.863	193.271	329.084	237.856	353.297	441.591	492.483	238.096	291.061	85.7082	351.209	158.473	239.251	366.804	449.684	367.866	177.546	337.087	305.966	307.711	322.823	312.227	330.896	328.379	310.128	302.593	292.014	294.757
ILMN_1654386	81.9489	76.9773	74.3634	71.7776	72.8807	74.8863	69.3232	73.8934	75.5482	71.8372	76.7399	80.6161	79.1166	72.7052	78.3194	84.3206	76.6117	77.0481	77.8365	70.5172	73.1784	66.3395	82.2242	71.7111	70.3284	70.5535	66.2607	77.3371	74.5436	69.653	70.9904	76.4204	75.5438	78.1112	68.1945	75.3041	80.7299	78.2749
ILMN_1654389	93.6513	92.6967	109.707	117.548	183.505	91.7806	117.639	205.747	77.8313	103.156	129.244	89.4972	166.558	173.648	84.2695	89.173	80.4545	87.8309	100.028	80.1821	104.167	143.237	84.2996	90.2701	83.1856	85.9975	87.4377	88.5339	103.088	117.631	69.8303	82.7018	93.156	82.6594	78.1263	77.5015	80.2232	86.1705
ILMN_1654392	134.7	243.166	270.752	206.413	179.503	164.925	205.852	171.349	165.867	196.959	160.189	275.67	183.535	210.364	271.46	180.674	256.394	182.215	206.229	282.015	412.383	293.699	296.409	399.164	367.096	279.679	850.958	442.476	282.07	259.573	228.127	227.523	216.526	272.592	276.08	195.414	309.325	229.686
ILMN_1654394	73.1886	74.3866	81.8787	71.5618	79.7105	74.245	82.2223	82.8089	75.0086	82.3752	69.2876	80.5024	75.7459	82.6573	71.936	79.5102	76.6616	83.6677	81.7675	77.663	83.5222	69.7557	72.2337	79.347	78.3234	78.2982	90.6499	82.3776	75.0641	89.5937	69.7095	74.1672	77.6778	68.6883	69.4357	77.4533	74.381	76.6257
ILMN_1654396	13676.8	10877.7	3236.37	12672.1	3323.06	11473.6	17522.2	21542	8775.37	18825	18661.6	8317.07	22432.7	22200	13833	9805.82	1748.04	10296.5	10296.5	2841.76	10175.3	20187	8641.82	8873.17	13583.3	15825.6	6469.9	12194.8	18825	18170.7	4802.15	5672.01	5289.63	4222.86	4055.78	5084.71	6136.62	4504.87
ILMN_1654398	86.3857	309.907	80.4772	145.201	80.491	82.7183	156.123	197.414	74.3321	104.119	217.726	81.4732	124.484	286.066	72.6178	79.2242	138.139	76.2486	102.602	99.262	103.032	99.2168	83.9509	94.3791	636.414	390.673	93.415	204.404	1045.83	93.72	140.422	506.757	593.544	97.6946	90.9405	105.235	87.6216	117.752
ILMN_1654402	61.9855	63.6006	67.8128	64.4778	62.989	66.3013	67.2583	57.6132	63.036	61.343	70.3673	63.8034	67.681	66.728	68.9907	74.3553	62.2031	64.0785	59.8052	66.2118	69.5047	68.3275	67.2921	64.0924	61.8991	67.4169	68.0062	70.4184	100.431	84.5626	81.6197	71.5166	82.7782	78.0744	86.8319	89.2104	83.6188	79.2386
ILMN_1654403	84.1665	86.403	81.9192	86.6327	78.9902	79.5696	90.2443	89.0865	91.7044	75.605	83.7581	82.2965	88.4857	82.2109	81.5106	85.9375	87.9813	86.1922	82.117	118.863	85.5414	92.6166	85.15	89.0865	85.3102	80.8586	87.5411	78.729	87.333	99.2106	85.2034	89.0118	74.3758	85.6251	80.438	82.8597	89.336	85.2346
ILMN_1654408	98.4937	87.1964	96.7384	94.5682	91.7557	99.182	97.2441	88.5586	88.7739	91.9037	86.7881	104.749	100.598	78.3288	89.1915	100.998	82.8169	95.0955	79.9886	88.0166	78.2345	89.6422	84.7144	88.952	104.255	94.1158	81.0515	84.7124	74.7778	64.3508	73.5414	81.648	77.3113	94.7599	80.3866	78.0064	81.9857	75.2456
ILMN_1654411	69.8225	54.6841	60.3851	62.2234	63.6773	60.3583	62.6638	69.1161	57.6783	64.2884	70.9172	63.4865	60.7038	67.6252	62.0646	68.5109	62.6435	63.0725	67.5766	62.7274	72.0509	60.9869	75.2143	71.0357	69.2641	65.7683	64.2321	60.3381	82.732	78.7501	70.4212	78.0465	78.3042	77.4643	72.0384	68.8462	58.4247	75.2081
ILMN_1654413	85.6038	84.2208	79.7644	83.3023	77.6445	79.929	86.3193	86.311	75.9775	83.6953	79.2859	88.7161	78.3697	82.0092	70.4478	100.261	78.136	76.7796	69.9253	76.9688	79.6627	81.4065	85.5613	77.5623	84.2462	76.5191	77.8223	72.8497	80.3801	78.0559	83.2764	86.5137	81.0672	87.856	71.3175	86.8979	81.9379	71.2549
ILMN_1654414	90.0052	86.3642	116.85	117.869	95.5483	101.662	109.662	103.032	111	104.137	85.4073	101.142	107.534	125.241	155.152	100.836	108.101	115.085	87.3166	127.406	90.5311	92.5595	92.3195	97.6345	105.88	85.2751	163.004	87.2214	387.322	136.894	114.03	117.063	114.695	122.408	110.505	111.957	108.03	109.319
ILMN_1654415	67.3191	75.516	69.4293	68.9085	73.3269	74.1664	69.7437	74.9503	70.2053	72.0384	72.7734	71.1887	77.3324	69.3719	71.8702	77.6481	74.6892	70.0887	72.549	79.6189	70.5039	67.6851	71.1775	76.7299	71.8032	73.6302	67.6219	77.3476	62.0258	68.8591	67.2441	69.1219	74.2562	69.2984	68.7424	78.733	69.9714	81.8165
ILMN_1654421	220.151	172.533	227.182	220.863	311.113	186.586	232.594	142.367	332.738	361.66	237.118	229.172	381.205	197.851	260.794	185.655	249.774	166.479	258.091	320.082	141.015	182.407	175.286	224.336	82.7903	190.831	225.555	155.248	185.355	167.981	303.092	266.876	310.208	306.257	293.053	341.401	327.756	339.448
ILMN_1654422	131.851	108.549	110.489	94.6176	110.621	108.002	97.4762	121.928	120.107	121.181	122.866	142.838	87.4497	84.9443	100.437	129.809	97.4818	84.7253	97.6268	127.785	97.2709	105.683	112.66	126.324	121.157	93.9954	94.5532	100.532	116.025	177.47	119.802	112.009	118.11	109.58	113.101	117.934	119.635	113.619
ILMN_1654427	59.5868	64.6216	72.0654	78.5893	77.0333	65.5982	66.3438	69.8269	65.012	67.9233	72.7294	66.1748	67.4619	70.0383	71.6538	64.9731	65.8556	67.0149	71.1973	74.4583	75.0158	60.4319	69.5642	76.0358	70.7861	72.0103	62.7731	62.6992	57.9888	73.0062	62.7165	59.8124	68.4008	66.7298	58.8671	80.9246	70.7177	56.8807
ILMN_1654429	82.9773	89.7381	91.9708	106.98	90.4473	100.416	120.357	72.6065	97.0768	79.731	76.3964	78.4957	88.4514	71.8251	101.128	89.116	100.429	329.784	79.0195	103.788	101.16	78.8944	74.1229	80.1744	474.085	91.8763	79.1638	85.1884	87.2709	111.177	93.3013	111.85	92.789	110.209	112.604	95.5199	130.424	94.7026
ILMN_1654430	71.5416	71.9995	84.1409	75.7374	74.3731	70.3603	74.8226	70.0551	71.9122	76.1929	77.5616	76.6195	80.308	77.4967	73.2848	79.5502	78.5317	80.7814	77.5987	75.2485	89.7028	71.1199	84.9924	75.8398	64.7976	74.8299	75.8824	61.9544	68.1905	74.0287	68.4516	75.04	59.4163	73.3007	56.0572	71.7296	84.931	64.2832
ILMN_1654436	78.6293	84.6118	80.0489	82.9229	82.1943	81.6823	83.6031	88.2216	74.6636	68.2025	80.4872	87.1241	80.525	80.7597	77.5993	81.7504	83.8982	84.7144	85.1321	81.4392	82.1725	86.2629	82.9178	88.864	76.6141	79.8165	79.0844	77.2625	94.327	92.0282	81.749	77.1012	87.5844	84.9791	82.3401	74.1166	94.9069	88.2288
ILMN_1654441	742.569	825.596	1134.19	895.865	283.89	773.555	505.295	983.784	1611.78	1458.83	266.281	565.671	912.362	591.616	530.173	454.219	592.741	788.358	1642.39	533.441	534.96	472.476	746.701	212.564	359.478	485.794	734.297	1091.97	2376.5	934.455	1211.03	851.636	1131.55	933.113	803.624	1408.73	755.24	1498.06
ILMN_1654445	697.454	742.869	503.415	519.838	554.685	472.992	404.686	440.657	539.172	305.067	565.2	460.627	470.378	261.1	533.014	856.065	321.438	710.339	502.582	554.935	697.884	404.265	618.626	950.253	1051.55	387.915	705.154	620.039	455.171	794.019	509.122	416.447	503.95	432.703	412.616	473.554	403.168	521.287
ILMN_1654452	74.9657	82.0335	82.5801	81.7916	83.8946	89.4282	82.6512	83.5027	81.5691	92.7674	84.0839	77.7692	82.3175	74.2262	79.6243	80.884	102.647	80.6529	84.9656	81.6585	80.6595	83.2788	80.8142	83.148	89.5379	77.9221	71.5267	68.4205	88.887	71.88	79.7911	70.7114	90.2567	78.0452	95.4924	78.5436	79.9495	81.5617
ILMN_1654457	74.3281	72.9459	70.6434	65.1608	62.4644	80.0886	73.0799	68.1488	77.9006	58.9661	67.9331	70.2476	71.6407	59.0907	69.3334	85.8417	58.3451	62.3361	68.0207	66.9899	68.9042	69.7776	77.1538	75.9646	68.5376	73.8939	72.0829	76.9394	80.7447	93.1721	84.416	94.8642	98.7397	97.485	109.265	92.0229	81.9781	91.3786
ILMN_1654458	72.2865	69.7025	83.5526	67.1157	66.8938	85.0935	72.6137	75.885	73.4889	73.6932	74.4828	78.531	78.3081	72.732	73.0673	73.1819	69.811	76.4999	71.5079	78.3892	69.7003	75.8128	70.8564	71.7149	70.5773	77.5491	74.9679	75.1191	58.9452	85.0841	76.3605	83.9477	87.944	75.8392	72.6703	80.7489	74.1348	68.3834
ILMN_1654459	72.0038	75.1645	79.2004	76.0496	79.7638	80.8942	76.2438	79.075	78.2207	78.9663	75.8502	70.8159	75.4065	80.6173	75.7794	76.3005	83.9729	74.5035	73.0926	79.0479	68.7455	76.8902	77.9564	73.1098	72.6143	74.0324	75.8316	73.3634	72.7034	76.0453	67.0895	71.3102	70.1423	74.1149	78.9676	61.6607	61.3117	72.1631
ILMN_1654466	99.9284	93.9788	93.4217	101.097	93.5795	81.5726	90.8926	93.8186	88.3177	97.3767	83.3294	86.7821	87.1575	83.5068	76.9563	96.3571	88.3494	94.7119	82.9684	86.0966	98.9971	74.0874	91.6088	86.5627	85.1782	85.8912	81.6211	80.7878	93.2744	77.4281	78.5166	75.2808	73.9204	81.3508	73.86	75.7854	73.1665	78.2264
ILMN_1654468	92.6713	87.1391	98.6087	90.5004	86.8119	86.2395	88.6713	97.7034	87.0578	90.6924	88.7041	84.0303	102.935	108.075	84.5497	88.2274	99.2024	85.4423	91.3376	84.7879	89.5897	82.2317	96.7542	86.434	84.7487	91.2382	86.306	86.5167	85.874	99.027	83.3561	74.2212	75.7839	81.0428	83.2498	84.8576	77.1337	89.4624
ILMN_1654473	76.6917	84.8141	91.582	77.5166	79.1659	76.1698	79.3759	78.1882	72.9364	76.6616	87.5426	80.2805	80.395	90.5584	80.0069	73.5131	79.3496	76.2897	75.4061	74.2442	73.6049	74.5682	84.1342	75.9599	82.8884	65.2234	82.0262	69.7015	90.4597	89.1137	82.067	83.8357	75.6999	88.5513	76.3444	68.1788	75.7317	68.757
ILMN_1654474	74.6716	76.6156	80.197	74.9171	76.8374	68.8705	74.6702	76.9359	71.3225	71.9353	82.361	72.9043	72.1688	84.4301	74.0519	80.6646	77.8932	69.558	80.4897	82.7437	77.2445	71.389	74.9871	81.8043	75.8392	77.7699	76.3213	79.8876	67.2107	81.794	83.4161	63.9539	79.6586	71.4605	66.118	61.8224	82.4046	71.9604
ILMN_1654479	99.8792	95.5281	93.9123	91.9325	88.4445	87.7981	89.1551	77.5005	82.901	79.8501	87.2267	82.104	84.4539	80.0797	91.0642	96.5837	90.463	104.839	85.7922	79.5628	89.1268	79.6025	83.4765	84.5094	96.3693	83.5759	97.0133	88.2654	85.0656	79.2059	76.8902	76.3952	82.4728	82.467	75.771	75.1515	74.3244	81.7805
ILMN_1654488	200.234	310.853	267.528	199.535	236.021	270.805	361.582	259.277	308.212	255.1	326.197	264.132	240.111	353.133	447.217	330.573	355.071	255.817	245.425	486.887	312.66	221.376	190.545	275.432	387.655	244.264	664.765	328.784	527.586	264.815	287.052	260.304	399.686	309.138	432.299	243.087	450.457	257.238
ILMN_1654493	113.088	117.817	96.4964	103.281	93.076	99.8048	98.3575	89.5591	108.579	122.721	95.152	102.061	117.432	90.5619	99.601	103.006	94.7144	101.123	98.339	101.847	91.3455	97.2441	115.024	112.238	114.613	81.2282	80.8326	77.075	87.9983	86.9986	102.458	107.802	111.126	119.74	120.154	110.264	113.986	113.329
ILMN_1654496	74.511	81.9087	79.169	72.4014	75.8523	78.6165	79.7996	79.3823	72.2849	81.342	77.5287	82.1258	80.1744	82.2148	80.5242	81.3096	81.288	78.7409	83.2672	76.2253	77.7321	69.0061	74.8334	71.1708	80.1337	76.5981	79.8836	76.4919	82.8289	77.4333	82.7333	78.4512	77.6856	79.0209	72.9768	79.5202	60.7379	66.8268
ILMN_1654497	304.495	328.702	382.096	328.858	402.04	459.079	456.648	286.923	550.943	920.979	552.057	302.649	355.878	316.739	376.935	290.538	897.073	345.234	417.702	388.965	276.837	353.059	163.453	212.063	183.853	334.201	545.584	420.085	312.595	134.375	625.693	477.82	603.099	584.122	554.24	700.185	499.919	620.964
ILMN_1654504	81.1112	70.5574	79.6578	83.6172	74.8987	82.0007	81.4838	107.559	81.3176	81.5345	92.1246	73.6882	73.5279	83.6872	76.8071	76.8248	86.0436	85.1291	81.0605	80.7565	115.211	86.8853	72.794	86.6193	237.177	72.2254	79.6502	87.2134	218.237	179.441	74.3104	68.7648	78.7113	70.8151	63.8156	68.8775	72.1271	69.9015
ILMN_1654516	179.949	148.695	136.796	153.952	154.458	159.074	160.537	288.877	123.502	121.044	139.748	145.786	373.469	220.445	160.72	189.455	92.0229	110.334	146.038	97.5774	158.037	257.795	174.523	186.068	265.186	217.134	87.706	159.248	318.974	611.067	118.381	101.196	103.41	104.176	109.193	94.6047	124.982	103.524
ILMN_1654518	454.642	224.723	1395.43	960.999	464.249	313.347	610.912	821.128	392.149	689.138	1439.86	2000.39	1013.66	1044.04	627.668	377.459	539.777	445.043	709.824	764.092	1083.55	1507.21	988.883	896.636	467.211	1720.38	954.746	414.784	473.394	643.983	993.772	755.24	928.996	876.388	640.101	1045.24	876.388	980.007
ILMN_1654522	79.7576	78.0201	66.3344	75.6573	67.3219	82.7423	80.2378	72.2522	69.4455	74.0957	75.7251	76.3104	71.6028	80.5791	75.6708	74.8274	70.5019	71.2771	67.2595	73.2271	73.4842	76.7478	79.123	79.8696	72.6923	72.3351	69.625	82.1352	83.406	70.3415	87.5741	83.2234	77.2745	74.0363	76.6751	71.4031	73.6889	70.4286
ILMN_1654526	67.093	63.8722	69.7825	74.3731	76.6529	66.1356	76.0346	71.7738	68.0463	70.4815	71.9826	76.7521	76.0167	71.2918	68.5266	63.7911	73.2353	79.8252	74.1101	74.2465	68.1518	75.4413	73.5689	72.6114	72.666	74.1927	71.5095	68.1713	72.1731	84.54	79.0844	67.5812	72.7186	69.8667	77.5047	74.1034	69.33	71.7576
ILMN_1654534	82.3445	73.9302	82.4292	76.0803	90.1403	72.476	68.1288	80.9893	78.8716	87.0033	76.3508	73.2777	80.8876	81.0307	76.2968	74.9802	77.4695	72.3804	78.6635	67.9525	83.5879	78.9575	86.8774	74.4631	84.8928	83.2168	79.1899	85.5177	83.4757	80.5728	84.7414	76.9944	61.995	69.719	74.0356	82.8815	73.9211	77.9734
ILMN_1654540	72.6378	71.121	85.9375	78.7186	80.5616	74.9929	67.8781	75.1687	72.6774	76.6411	70.752	66.0629	77.1331	81.107	74.5815	78.4597	71.1471	76.1849	74.8334	77.9784	75.3942	76.697	71.0466	77.3768	76.2608	71.5849	73.7276	78.1142	71.9252	83.9524	72.4874	69.086	71.2249	78.3491	78.813	75.5229	73.2524	84.7359
ILMN_1654541	103.276	136.235	110.528	94.8224	122.708	99.7935	97.827	104.142	99.5877	117.265	93.8622	115.37	118.259	85.4073	85.2305	132.733	168.389	88.0925	109.674	105.052	89.0611	98.6718	126.437	85.1097	88.5093	112.394	98.9635	169.013	88.6374	83.1408	112.941	116.891	111.738	107.338	114.96	101.466	103.257	117.817
ILMN_1654542	762.827	750.381	901.58	733.109	940.681	1051.11	778.891	649.476	1447.44	947.698	709.578	1075.07	626.361	654.863	1112.29	744.394	839.238	970.829	914.759	849.24	893.308	1033.06	948.863	829.362	504.992	521.966	1328.54	648.423	428.031	694.144	854.967	801.808	734.297	765.743	768.616	792.247	878.39	714.201
ILMN_1654543	1178.14	1571.26	1293.95	2057.46	1907.49	1710.46	1143.06	2236.78	1517.53	1448.42	1500.92	1481.59	982.12	1074.3	1269.55	1417.74	1125.26	1582.4	973.41	2671.92	929.908	1314.19	888.733	1417.74	1815.59	761.717	1733.12	770.61	1126.61	1054.4	1907.49	1547.68	1479.95	1806.31	1587.91	1699.84	1389.71	1630.31
ILMN_1654545	1170.74	959.083	1499	788.674	1182.43	1101.88	742.869	706.81	861.019	1698.9	661.03	915.175	919.254	555.245	882.109	1248.75	2765.34	717.315	1749.29	1225.41	1363.93	680.203	1178.86	1226.52	1135.1	1126.61	641.808	710.776	670.001	760.227	949.879	1274.96	841.104	1162.52	1077.48	1135.48	853.249	669.382
ILMN_1654552	908.652	1012.78	1300.83	1635.86	1249.17	1075.93	1087.19	821.728	824.331	639.508	1006.83	1145.55	717.315	675.485	846.686	847.32	1220.05	660.201	785.562	745.189	1139.94	928.574	704.311	858.571	273.726	797.162	391.606	753.588	508.528	272.433	807.267	1025.03	1175.76	1194.65	1396.86	1473.15	1105.41	1414.25
ILMN_1654560	225.478	238.2	126.534	392.998	262.164	131.003	454.429	715.189	209.089	184.689	285.519	164.671	91.015	711.072	266.281	156.543	250.125	273.447	225.143	187.881	174.117	259.43	141.782	230.761	310.128	365.893	232.195	234.955	1143.06	223.789	165.106	172.755	160.985	193.823	178.582	162.065	164.159	158.693
ILMN_1654563	112.703	145.476	85.087	130.072	90.6239	109.84	102.712	89.3458	99.2531	116.531	109.328	82.7509	94.3791	91.5253	119.154	111.326	114.929	105.798	134.617	78.9098	132.852	94.3408	108.523	81.5286	197.031	198.413	93.8122	401.336	102.241	106.326	92.2169	95.4648	90.7683	93.3453	104.619	103.686	96.2675	101.633
ILMN_1654566	121.644	160.368	234.796	202.637	107.867	178.823	160.086	507.126	105.787	239.488	202.674	128.556	368.264	164.037	134.035	127.628	118.214	86.157	163.612	154.671	223.649	189.687	139.147	229.942	156.853	181.432	110.934	171.052	174.025	237.569	99.0058	105.563	106.633	114.514	99.234	102.577	104.959	118.504
ILMN_1654570	97.9123	108.01	108.757	101.319	105.908	92.8184	109.572	103.543	96.0691	97.0499	93.2283	103.023	97.1888	112.129	103.448	106.999	102.935	95.0536	104.945	83.2338	108.889	93.7871	117.829	105.659	86.7062	104.955	130.144	88.5795	93.4334	97.8061	86.3814	90.8911	91.8923	80.8632	88.3326	88.3697	87.1232	87.6074
ILMN_1654571	165.182	160.627	195.514	139.147	122.395	138.156	132.145	163.543	136.765	208.824	145.622	77.1455	246.098	136.38	113.376	143.022	175.097	118.545	153.935	104.669	110.203	109.193	71.1047	146.502	116.531	126.793	80.9991	386.761	294.179	166.84	146.722	130.985	141.744	177.646	144.889	145.999	148.291	132.528
ILMN_1654583	284.635	371.735	562.149	568.167	515.145	332.139	473.698	518.702	552.735	404.957	1100.94	793.7	473.83	679.093	449.331	437.4	449.684	667.751	376.72	1399.71	599.665	702.691	330.676	405.906	386.853	560.461	1896.15	354.597	1168.03	466.743	1297.25	1011.58	870.607	972.435	891.21	978.819	906.107	1078.26
ILMN_1654586	133.929	139.29	118.703	91.3651	135.043	142.798	129.642	141.538	118.636	83.9006	107.239	116.11	169.188	179.627	133.607	154.481	107.592	113.179	110.005	156.562	146.797	137.206	113.967	100.129	158.607	123.32	163.323	117.356	150.028	178.039	141.334	140.866	143.391	127.17	141.334	159.994	145.876	151.179
ILMN_1654588	80.7467	84.2723	82.8426	79.0747	80.9332	79.8716	84.066	104.669	88.6713	82.177	84.0054	80.8012	82.9619	85.4506	86.6825	94.3112	88.1215	95.3482	91.405	90.7254	92.2058	83.5545	81.8466	80.9055	92.2966	81.9347	72.59	88.0726	77.2362	75.9574	64.8916	66.9528	61.0162	80.0408	77.1572	78.7746	69.0364	69.4592
ILMN_1654594	79.7981	86.2811	80.5416	81.3946	83.5536	78.2732	77.5192	76.6214	76.3332	84.0149	71.7636	84.1487	73.4923	82.4216	83.4316	81.5081	80.4857	85.3253	78.8459	81.6134	77.7095	89.3015	73.1085	81.4305	80.784	83.9757	80.2963	76.8954	82.7423	84.0112	86.1463	86.0923	90.1345	74.6549	86.6479	79.5509	86.4319	81.0696
ILMN_1654598	77.5629	83.1688	77.2332	81.8128	80.5453	115.487	74.2146	88.1333	79.9757	82.575	78.6339	82.5083	78.6287	86.9326	84.0573	82.1229	79.7644	68.9312	73.8085	88.1939	82.5014	79.947	84.8601	83.2672	80.8442	74.1664	87.2709	87.8179	73.8126	79.7016	85.278	82.2584	79.2078	84.0054	84.298	76.9253	79.2261	79.5991
ILMN_1654602	73.8322	69.3117	75.7828	71.84	76.6964	64.6687	74.4696	75.9122	84.8158	78.0479	90.0753	79.4365	76.5191	87.1391	77.0481	71.8547	77.8611	77.1533	87.0727	78.6868	68.5869	73.3658	81.3343	75.4013	74.2062	78.8941	83.6728	80.2931	73.6603	81.8617	93.9642	92.7646	94.0619	90.8127	99.574	93.1847	90.2908	91.1146
ILMN_1654606	102.929	94.1895	99.4646	110.95	103.899	84.4887	85.3368	90.4355	102.458	94.0093	94.6416	77.5348	86.538	93.3593	84.7	103.101	92.9993	91.0199	97.561	78.9813	90.9995	86.429	94.9898	100.708	98.6866	88.1479	90.2443	91.0919	80.7253	91.089	79.8141	81.4124	79.751	82.0935	93.5932	84.4539	84.8752	79.1605
ILMN_1654609	3720.7	4083.74	5529.86	3408.95	3480.28	3163.69	2862.29	1986.85	3240.55	692.686	1873.58	3043.65	819.657	818.387	4375.64	4589.4	2419.4	4581.67	3071.28	7262.55	6304.13	2076.65	3170.2	5167.85	5186.69	2948.84	6060.92	4589.4	2323.02	2300.68	5912.48	4614.13	4198.4	4882.35	4353.68	4436.61	4459.21	3918.05
ILMN_1654612	156.657	201.073	128.592	138.777	115.634	158.556	150.798	106.197	147.731	195.244	199.195	217.685	115.811	226.41	166.051	163.453	138.959	174.329	96.9831	192.925	196.221	128.417	168.389	297.25	100.788	241.595	208.572	296.582	140.036	142.637	212.177	240.854	192.716	195.739	228.921	199.466	249.303	182.498
ILMN_1654613	90.4856	77.7467	90.7347	96.7857	93.3206	94.2472	88.3251	84.0573	89.3224	80.8535	88.1086	82.2005	88.6601	81.1714	98.8394	92.0698	83.0131	82.6237	83.8556	102.694	95.3509	86.0744	103.145	74.3077	105.048	90.9826	110.477	85.5564	94.9138	95.775	89.0061	94.3808	101.691	104.769	96.1023	92.6836	86.6681	88.6508
ILMN_1654626	76.8268	88.3551	81.9992	82.9703	87.4237	83.7693	74.307	86.6613	83.0975	78.3878	84.7554	88.5549	86.6416	87.6171	87.3367	81.5834	81.82	82.1843	88.3969	80.3707	76.7908	79.9989	93.7157	91.8344	78.2595	92.0058	82.4746	78.2065	83.8868	89.0308	74.5043	76.7917	75.0922	71.9252	72.5959	73.6852	82.1242	77.2445
ILMN_1654629	658.503	457.848	452.623	535.093	637.258	684.707	835.377	903.069	467.751	606.231	434.466	746.442	1309.08	1172.47	427.344	519.231	581.101	575.848	400.68	549.584	497.483	665.748	782.424	525.028	429.531	1000	484.229	480.333	723.941	714.029	497.068	492.09	484.229	503.532	510.512	519.231	484.694	404.759
ILMN_1654630	104.971	127.057	137.164	102.405	95.4375	94.2782	113.329	118.504	104.242	116.092	102.139	138.103	97.8735	110.652	116.297	105.023	123.131	84.0045	88.4151	110.12	133.619	113.201	144.723	145.999	153.383	184.627	149.814	144.11	98.2633	86.3204	112.445	123.944	112.12	120.174	131.296	114.659	133.685	117.934
ILMN_1654632	75.2992	78.4986	79.9417	90.7303	87.077	75.185	74.4042	77.1416	81.7271	86.3857	77.2188	77.9103	77.7663	79.0704	79.8802	81.5337	77.0812	86.3344	70.0561	75.0524	79.9577	84.6126	78.2321	79.3577	80.028	78.4234	72.0755	76.1005	82.2448	75.973	79.9027	71.8153	71.1919	79.9983	79.7817	67.2865	70.0279	73.9678
ILMN_1654634	78.5695	87.7957	80.6835	82.5684	78.9885	79.352	89.493	81.5842	75.6064	83.3958	77.9608	89.7749	81.4103	81.2254	78.1197	86.9604	85.8128	78.7191	81.9789	81.8745	86.082	84.8259	84.7068	83.5464	75.0309	96.8915	94.5046	80.7833	77.3183	93.776	87.8415	80.6274	85.687	88.959	73.2947	87.6655	83.0008	82.1717
ILMN_1654637	78.1381	74.5712	87.736	80.6968	70.2694	78.3426	65.2493	72.4303	89.0251	75.4674	70.003	80.2394	85.5201	67.8848	74.0273	77.7639	79.5972	75.6327	78.61	77.7934	76.5729	69.454	83.8271	68.5224	75.9756	74.3573	74.202	73.5121	73.411	85.2955	88.3024	72.794	71.5797	79.5673	89.3305	69.5568	79.1143	83.1461
ILMN_1654639	229.172	435.559	195.855	283.574	229.823	162.485	258.431	212.418	331.968	339.292	251.276	287.437	121.401	284.998	361.582	900.09	267.047	217.043	289.998	176.524	286.727	241.595	344.646	264.867	200.202	326.563	218.027	199.599	203.284	176.764	268.4	282.837	341.559	373.949	272.863	307.965	302.083	273.176
ILMN_1654641	69.8393	72.0491	74.8667	79.398	70.9572	66.4713	70.975	75.8961	67.8548	78.9107	73.7203	78.9445	70.2998	78.7297	73.1289	76.6897	79.207	73.3318	73.4864	77.5891	70.44	65.1053	71.3535	75.3753	72.8739	76.8544	78.8895	77.9985	72.218	75.8134	67.444	82.2956	73.485	71.7645	67.9492	69.9231	85.3319	75.771
ILMN_1654653	293.699	189.952	154.858	184.66	203.918	258.947	147.198	172.241	267.341	193.858	140.729	137.421	141.286	143.158	200.796	252.688	247.944	232.71	207.961	232.682	183.953	184.627	198.594	171.977	205.783	186.098	232.809	202.919	185.613	194.152	205.823	204.191	220.151	226.321	228.559	218.414	226.146	207.71
ILMN_1654663	89.7069	74.5936	74.7612	82.0817	67.4123	70.9341	82.1185	91.7639	77.038	77.0232	83.5721	76.561	88.4268	68.65	73.6026	64.8107	77.6406	74.8477	79.1114	78.4215	75.8565	69.3527	82.3694	73.1505	80.1401	77.5509	76.3061	76.3255	73.0073	69.5971	55.3247	76.5206	75.6783	61.9586	71.8776	75.689	71.0726	61.4592
ILMN_1654671	112.979	100.445	123.688	135.846	89.7846	90.4439	96.7988	74.5766	136.334	155.38	139.816	77.8527	79.8605	69.4372	81.0991	116.621	116.457	85.7799	76.1788	85.5	89.2637	82.5935	66.5799	76.6616	112.386	58.0815	164.722	122.721	94.7048	72.372	207.86	160.867	234.69	182.186	161.183	178.582	171.899	188.534
ILMN_1654672	74.888	71.9286	76.2913	62.7025	72.9735	73.0591	74.9335	71.01	90.1191	73.2279	74.4919	69.5517	71.8785	74.2824	75.7466	74.7359	69.4211	72.1377	73.7817	74.4294	73.7941	67.5959	79.4501	73.2065	74.9987	75.1627	74.347	71.6229	70.9518	80.6129	75.0764	82.6799	65.7725	82.9897	77.7987	76.3675	80.6885	69.201
ILMN_1654673	73.7218	70.3123	62.1261	78.1611	75.6678	72.8155	65.0099	74.7558	77.5974	71.3732	76.679	72.2068	73.4248	89.4348	68.1518	79.5952	74.4887	70.7907	74.614	78.8723	76.6777	76.2955	65.5963	71.6461	69.0622	82.0254	76.6195	70.8879	85.0676	78.1271	82.3044	73.0022	78.8197	78.4807	68.2778	74.9194	84.7944	82.1248
ILMN_1654677	89.8936	86.7716	91.9406	83.0794	91.0273	94.6991	90.3002	100.904	86.6908	94.1101	89.9922	96.9698	92.6817	89.8601	84.6205	83.7929	86.1831	78.4227	86.2629	85.3456	96.1429	101.95	83.8507	78.2595	90.8327	78.6876	81.5819	83.7591	74.5203	80.0462	80.3846	75.9558	72.5396	70.0352	76.8078	67.6566	75.7579	79.9732
ILMN_1654685	269.194	288.932	442.975	383.305	580.937	124.933	553.736	577.55	329.951	191.723	288.134	255.731	449.684	646.818	390.811	223.188	116.071	294.685	329.784	92.0444	208.458	506.757	261.44	117.693	89.7924	251.469	168.593	147.158	314.879	410.268	125.296	148.505	185.006	176.337	233.355	200.556	177.74	213.379
ILMN_1654689	106.203	125.599	108.544	137.576	88.6768	121.687	104.325	110.887	100.111	136.202	157.75	140.521	113.936	121.81	97.7338	108.7	129.852	94.5532	119.253	99.6795	95.2751	130.017	111.69	148.475	98.2679	111.984	95.2907	113.209	78.433	84.8037	100.182	98.3681	104.506	105.673	110.713	102.792	98.7467	104.783
ILMN_1654690	1890.97	2000.39	1465.91	3240.55	2177.61	361.76	1632.67	2724.1	1499	4778.93	1518.33	1082.52	2116.23	2110.39	426.326	1729.24	2740.36	839.238	1667.93	566.85	1369.9	1723.64	1499.82	1899.96	1701.15	2507.12	519.556	1670.76	1634.93	1650.17	1910.77	1973.18	1971.98	1573.15	1805.28	1516.6	1944.48	1716.39
ILMN_1654691	164.064	116.655	101.997	147.885	164.402	136.958	132.905	158.09	186.743	141.484	169.933	166.647	124.908	120.357	113.955	151.38	109.213	156.322	138.573	164.783	85.9253	185.89	130.325	101.807	68.5815	87.2664	89.2756	117.619	96.7781	150.479	149.427	145.444	166.789	151.002	147.662	168.618	138.777	177.197
ILMN_1654692	81.3812	95.7904	84.9229	80.8198	82.1149	83.265	84.5229	80.1095	83.3861	93.8203	97.5362	112.529	81.1109	91.7968	94.9463	78.5178	92.9235	75.9788	88.6951	101.67	80.451	143.179	93.4404	91.1163	77.4385	83.66	82.1951	74.2176	74.104	92.3557	100.239	110.95	102.674	112.644	89.8891	100.111	98.4475	108.898
ILMN_1654696	98.8179	78.5436	67.4583	79.9157	80.4033	68.9421	72.6712	75.1567	71.865	76.5142	65.7305	77.2201	70.3273	69.7649	70.2196	70.9096	75.0949	85.155	74.8274	92.3463	72.8687	77.5265	69.8351	74.5126	288.187	64.8646	91.2842	74.7712	163.323	172.605	70.3205	68.8418	64.0082	73.775	68.4489	55.3748	62.6663	66.2032
ILMN_1654697	75.578	81.5549	86.5204	90.8998	80.1842	90.808	89.3249	74.3151	95.4864	113.225	90.2487	81.3702	91.5651	72.5865	80.484	79.4907	98.1556	74.2384	98.5459	80.2453	83.0744	82.3255	79.9772	97.0546	80.9175	81.4274	83.5105	85.1151	74.9767	64.8646	71.8762	72.2557	92.3798	93.7132	84.591	88.9168	93.5364	90.2842
ILMN_1654703	67.668	63.1464	65.6915	64.5288	66.1917	67.5245	63.6451	70.0257	67.9802	67.5329	65.3683	61.9993	66.7604	60.6522	69.2887	69.1954	68.5252	66.4274	69.0778	67.968	73.5611	66.3157	68.9054	72.4899	66.367	64.3445	62.8141	69.4268	79.7799	71.0032	73.1091	71.596	69.6148	68.2734	70.5755	72.0755	63.5834	65.7049
ILMN_1654721	77.5591	89.4106	86.6097	80.9834	91.6235	84.4628	79.8334	81.6887	81.1331	80.0476	76.0055	90.7172	94.1378	82.9433	83.9336	76.8947	85.2413	76.7852	83.5426	82.7172	82.5429	81.6809	80.0937	78.222	91.6854	90.4828	86.6643	84.0088	78.6255	70.9278	77.904	63.4977	73.2178	71.9493	64.4456	77.9274	74.4522	72.1314
ILMN_1654722	145.714	131.201	132.425	124.727	139.323	135.49	130.985	123.361	125.935	115.84	107.846	110.657	125.587	119.894	124.293	87.9933	127.582	155.336	129.696	159.02	124.226	112.52	131.541	168.218	157.519	135.442	115.424	104.216	111.225	104.59	110.373	92.4919	100.83	107.512	109.432	114.764	118.361	108.321
ILMN_1654726	76.0146	78.5146	87.5799	85.8564	79.0087	86.8164	91.6584	73.777	84.2588	84.0939	78.8251	93.7719	77.5185	78.8632	74.0671	78.9933	78.1709	91.4551	76.3001	89.5963	85.4537	77.2124	91.2458	93.711	82.9335	83.5201	85.0555	75.1932	78.6211	83.3933	69.3355	74.2888	75.6699	81.7149	70.8633	67.6143	81.7112	73.2595
ILMN_1654732	69.6471	77.0494	75.6092	66.4023	70.0668	72.8876	69.9368	79.7362	76.2857	73.3367	69.284	66.5949	73.7257	65.5744	70.5378	66.9012	73.9264	72.345	69.9557	79.5331	76.3748	72.3694	77.4322	70.0466	75.2297	63.4123	79.0853	67.0508	83.5711	68.5176	56.5657	72.5254	76.6535	78.815	64.2568	67.5474	76.7593	68.5674
ILMN_1654735	407.984	336.21	353.588	414.579	596.647	273.447	488.978	706.575	319.151	328.533	658.712	553.34	530.334	958.78	291.616	367.689	212.314	288.187	335.42	284.137	705.812	709.578	736.872	527.586	632.029	366.386	471.158	428.232	581.791	837.871	271.848	265.947	241.932	223.789	222.858	208.113	207.671	233.296
ILMN_1654737	146.457	355.982	79.7468	127.155	221.239	137.081	164.538	145.283	141.691	276.08	104.542	163.528	136.019	198.98	101.012	140.349	141.706	101.145	86.306	91.1278	153.521	154.889	159.645	178.096	78.2141	80.2114	92.8386	193.144	97.6296	86.0305	128.266	134.248	153.975	155.807	151.38	164.783	141.931	159.891
ILMN_1654742	70.2998	69.7776	63.984	69.0768	70.1699	74.6646	70.1288	72.3736	75.9988	70.4609	68.5509	72.8869	73.747	73.8622	66.1873	72.5812	67.5149	65.4668	73.3502	79.2392	66.2548	60.4922	67.4755	72.4145	70.4508	64.5549	67.3609	64.7347	82.0687	77.9214	77.7981	78.8818	72.3307	77.8351	78.7204	75.1352	72.4714	81.2054
ILMN_1654759	69.2583	66.7947	68.8822	73.1486	61.8869	67.2298	67.6885	67.386	66.0983	69.6855	68.7632	66.5843	67.1383	65.627	67.1562	64.6041	68.4144	66.1302	66.659	67.3443	67.7338	76.1966	70.1295	68.7174	65.0611	69.1335	57.8448	75.2776	74.4443	80.4821	71.7024	72.1708	71.2671	76.0586	68.0715	74.0897	71.2471	75.7081
ILMN_1654766	94.1659	78.8742	81.9632	79.1506	86.8196	80.7649	89.5127	83.4161	93.3507	91.518	88.4477	96.6273	76.0879	75.3207	96.1825	86.0789	81.2676	89.2479	93.0933	113.238	81.6134	88.3035	78.2849	82.8562	117.911	76.204	95.7584	87.4145	96.9227	88.5669	96.4732	91.7778	85.6199	88.6755	93.8103	97.8091	77.506	87.735
ILMN_1654771	71.9758	69.6855	76.1152	68.6329	71.8792	79.652	62.4364	68.0268	83.6442	76.696	87.35	65.1015	63.4801	63.6261	74.24	65.7086	74.5617	70.1624	77.776	72.8289	68.3677	66.0706	74.7115	66.2918	57.3362	70.6989	79.0727	75.1319	73.7147	61.3936	95.7866	81.908	89.4187	84.7796	87.389	92.3054	75.1627	89.0131
ILMN_1654772	84.5157	68.3966	66.9866	73.9995	76.5558	79.0887	70.276	69.6683	77.6568	77.5853	76.2371	73.6521	87.469	81.3329	75.8908	82.0124	83.5584	82.7409	80.5441	90.8108	69.8054	72.1395	74.6981	66.4548	79.0693	69.0993	69.1431	71.5838	83.0138	73.2419	83.5388	75.456	72.3412	84.3527	82.1595	85.0124	75.4336	85.7493
ILMN_1654773	89.7333	124.727	127.057	137.609	139.095	86.4514	95.2907	162.258	131.215	98.5853	135.429	137.321	116.358	123.644	106.216	92.2406	217.093	81.9977	153.975	89.751	135.664	115.949	145.507	92.508	74.7917	94.0659	74.1686	97.7681	131.056	76.0827	110.904	94.6846	101.348	116.396	97.4694	94.55	110.983	97.4732
ILMN_1654778	266.05	326.483	87.1779	286.54	84.2605	137.853	382.965	497.89	129.766	240.513	162.241	92.1421	98.6024	155.139	428.724	239.004	73.0709	312.014	85.4575	143.491	182.037	185.46	99.7602	146.457	271.399	334.278	191.01	147.364	484.694	459.744	128.304	133.122	131.362	138.831	146.38	136.493	178.302	118.137
ILMN_1654779	99.4569	105.769	112.987	100.393	107.344	98.5601	98.2958	108.21	83.3432	96.3693	89.5677	99.1565	110.283	117.01	108.116	114.237	93.6535	113.136	105.395	118.434	110.864	87.3568	105.73	97.662	86.5607	115.32	114.902	93.9053	110.463	105.126	82.3499	86.5536	91.8548	96.3265	85.7474	87.899	94.4304	82.4292
ILMN_1654786	77.5023	71.359	79.7348	81.0225	79.1937	81.6128	77.4959	72.5162	74.4705	79.1114	80.4459	75.3391	72.0365	74.3163	76.8586	76.9825	77.5136	79.485	87.0264	78.8339	78.7257	71.9959	74.8363	75.6356	70.6664	74.0513	69.3334	65.3473	84.9728	57.6783	72.8404	84.5959	73.1954	78.7688	81.9053	71.8153	84.3157	79.0166
ILMN_1654792	88.8712	78.1367	88.7504	90.0247	93.3244	85.4565	90.4493	99.8381	81.491	91.4624	81.0822	86.573	92.3447	77.0998	89.3445	88.3479	87.8545	81.5486	81.933	85.216	83.46	79.2501	87.1802	83.0338	81.9372	78.6489	87.299	76.4221	83.9797	82.2201	96.1316	88.149	89.4567	77.7089	91.1974	92.0206	90.3381	86.4774
ILMN_1654812	205.556	140.896	100.779	189.422	234.602	180.153	263.979	309.764	109.784	226.198	141.423	98.6087	212.884	294.255	117.17	140.982	132.46	116.524	132.158	81.812	97.8735	183.378	106.953	111.602	81.1647	236.71	89.0943	71.7286	260.493	200.509	106.671	111.896	116.009	108.579	107.258	117.777	113.679	104.106
ILMN_1654819	114.613	117.682	110.127	111.738	115.537	127.183	112.922	105.821	116.87	136.7	120.174	110.528	86.6801	140.896	102.973	110.849	120.357	101.829	89.864	127.525	94.2811	102.338	105.948	134.485	81.2486	168.533	92.2448	95.3612	95.9579	96.1584	170.453	212.775	157.769	148.057	165.976	193.168	169.31	149.557
ILMN_1654823	205.929	149.074	215.116	124.018	185.355	186.801	165.414	94.171	143.851	103.657	112.694	121.974	122.429	96.0629	213.94	168.339	116.975	158.345	168.716	217.093	123.526	104.68	147.715	158.67	149.535	152.535	153.783	137.275	129.651	147.08	125.922	139.394	122.775	127.278	131.507	124.799	120.629	117.682
ILMN_1654851	335.706	462.5	372.493	230.591	350.559	288.877	280.061	296.229	230.993	180.399	224.197	472.741	441.71	288.253	506.595	347.738	373.377	307.29	293.502	474.367	559.373	290.216	650.148	468.493	489.589	478.759	2585.72	458.444	433.158	419.751	308.046	339.061	319.051	383.499	368.736	293.502	380.889	296.086
ILMN_1654854	104.614	90.0079	95.0629	87.6134	103.2	116.882	102.684	107.194	85.4754	91.4307	96.3265	109.064	103.804	85.3931	88.615	102.028	102.369	99.9128	97.7526	98.8547	106.833	102.694	96.6391	84.33	90.2509	91.0291	89.6135	93.3078	89.0764	111.146	95.8073	94.9048	91.7058	99.5019	93.8328	94.9463	89.8373	99.0408
ILMN_1654855	73.8443	68.6235	76.4919	80.4645	72.5069	65.3863	75.0662	74.1548	76.9168	65.012	70.0938	82.6258	71.5359	71.8286	68.6042	77.6144	79.5952	71.0128	73.5891	76.9089	73.7785	76.9424	71.4425	68.1288	71.5044	65.9935	79.3329	77.5355	83.1557	69.473	72.7131	72.8271	73.9701	75.8664	70.3186	69.0298	71.4076	70.277
ILMN_1654857	60.5186	58.3532	60.7904	65.1243	57.4967	67.6991	60.9469	60.8304	64.7686	65.0204	67.6066	57.9888	61.4478	63.8997	62.4151	59.5307	64.8689	63.6478	59.9346	67.8593	61.429	56.2569	70.238	67.4507	61.0803	60.7432	72.6267	63.152	65.1102	69.6755	58.3808	76.1788	79.0246	71.6554	77.4208	70.1112	70.5199	67.3895
ILMN_1654858	82.1312	91.9582	87.3744	89.6019	92.5267	92.6967	88.983	86.8319	84.111	85.7336	102.958	87.8742	87.5018	85.0102	93.2283	82.3972	79.3404	77.2401	79.1893	93.1511	90.8783	90.1795	85.7709	96.7512	81.2621	76.7647	76.7663	81.0629	72.459	62.4394	76.4174	81.1699	91.6378	81.3757	73.401	70.9707	78.9384	73.5111
ILMN_1654861	421.096	307.29	324.578	295.708	424.163	348.318	287.714	419.409	324.098	519.689	294.829	264.242	457.848	440.055	366.171	308.046	375.964	391.509	435.692	258.998	254.139	313.278	429.742	447.886	597.678	455.687	246.469	314.487	456.648	620.039	300.763	358.098	327.967	359.403	359.893	290.294	367.096	327.893
ILMN_1654864	97.0741	69.4936	76.6933	96.792	91.496	78.5873	99.6088	84.7445	97.7493	113.186	110.448	80.5945	81.2996	76.9653	92.6066	80.5235	84.7554	84.5094	120.055	82.4459	84.5592	84.1915	85.2642	70.053	82.6024	77.6218	127.946	78.474	123.143	76.8362	91.8578	82.9165	91.0919	96.1744	83.45	99.4081	78.4894	92.4608
ILMN_1654866	90.0724	85.6004	140.572	83.0124	79.2859	87.0961	99.7287	84.4709	149.427	151.253	144.009	104.527	89.4348	85.3289	94.8914	79.9027	126.15	91.9727	101.042	108.531	76.7879	91.0743	81.2789	95.457	80.2861	74.888	137.986	94.7734	127.057	80.1292	131.352	110.477	141.053	120.05	148.914	132.701	125.499	148.335
ILMN_1654870	81.2825	78.1526	78.7232	71.0733	79.2748	85.0496	81.8454	77.1983	83.5928	83.265	80.7608	91.3834	82.0279	90.8455	76.6541	83.1679	78.5436	81.3103	85.2034	77.5731	80.2371	81.0174	83.3322	81.5456	80.8655	75.5346	90.3175	86.1392	85.1105	95.5199	85.672	72.2849	74.3004	85.2385	75.5738	74.1087	86.3469	74.405
ILMN_1654871	83.4213	79.3759	84.13	80.9079	87.05	92.6449	79.3075	91.349	84.374	84.0852	86.3924	85.9039	75.5139	90.2018	89.1449	84.7742	78.1568	92.983	86.3989	81.03	88.6727	77.5313	81.4399	87.0578	90.7631	94.6395	72.1827	94.6047	69.5345	82.9856	83.2821	81.8415	82.0355	90.7365	69.4163	78.7491	70.7011	77.6391
ILMN_1654875	708.157	533.931	108.21	7544.25	1111.87	164.238	1027.24	189.952	2938.58	101.305	434.844	7958.56	94.7367	94.9093	766.799	323.329	106.071	724.29	135.597	299.509	92.2302	2209.12	5053	201.306	402.04	100.429	144.951	277.267	99.7602	147.543	8519.02	11139.3	6022.46	10989.5	10777.6	13493	10777.6	11285.1
ILMN_1654890	84.3231	105.431	105.591	96.3943	104.789	91.1598	99.1565	120.347	99.889	96.8889	105.448	147.964	87.8908	121.631	134.051	97.5388	95.2338	85.1037	99.767	110.012	86.6917	103.926	122.817	113.715	107.408	102.545	99.3322	126.017	119.222	100.325	114.175	104.83	111.632	100.425	106.752	109.193	111.326	104.595
ILMN_1654893	248.16	256.716	239.004	194.183	193.144	276.08	256.985	232.895	156.83	198.857	178.609	174.95	280.937	204.841	244.375	200.764	137.206	206.269	208.15	151.179	221.239	229.04	225.596	270.647	229.604	239.443	91.8457	184.077	186.567	311.442	146.537	149.334	146.56	148.077	142.493	136.276	164.971	132.701
ILMN_1654895	76.3067	83.7102	81.6553	93.3754	79.7426	81.3925	78.2053	81.1749	76.1871	77.3411	76.9503	83.5254	76.9075	73.5904	78.465	75.418	79.2844	73.1413	79.0934	81.3389	76.7452	78.2904	76.7492	67.4185	93.2507	76.7841	73.3076	82.8705	80.4865	69.8495	74.1622	77.1432	65.535	76.1024	75.0978	60.502	72.8876	79.6826
ILMN_1654899	103.248	91.7058	89.6061	89.6511	98.4247	102.636	86.6898	92.2265	87.6837	108.993	93.689	108.456	93.6783	99.944	100.336	115.382	92.5218	112.362	89.0751	114.169	99.6518	87.9776	93.1908	90.3905	96.3971	88.9862	105.328	88.8008	84.3703	80.5525	83.4789	81.5972	89.0417	83.3234	85.3175	72.7225	82.1304	80.4955
ILMN_1654900	78.0502	71.7044	86.2382	75.1466	77.7308	71.5197	79.076	72.1916	78.5716	73.5164	78.7085	75.1373	76.4303	78.5244	78.2281	69.8079	72.9761	79.5379	79.3773	77.7774	89.0764	82.4647	75.6708	80.4813	79.6494	83.7602	78.0794	87.7995	98.2813	96.1707	96.9559	102.249	94.7799	96.2378	97.4732	97.7991	95.2653	92.4495
ILMN_1654915	96.0804	104.585	93.7372	85.8721	92.2625	89.1302	89.4972	130.098	82.4068	83.5436	87.1708	104.014	112.635	198.857	88.0831	140.592	543.688	80.4651	83.7957	81.8794	83.0964	152.698	109.556	81.662	107.846	155.034	96.0271	111.905	332.44	200.556	141.522	105.874	100.253	102.561	96.9303	103.867	95.5612	101.132
ILMN_1654916	111.913	133.315	117.492	113.467	98.1499	163.293	87.6721	113.376	116.574	118.545	113.336	117.869	101.342	85.8233	111.013	94.6395	195.556	151.457	117.156	98.1433	149.471	89.6711	85.6451	134.825	105.982	132.528	129.389	91.4733	94.0602	76.5307	105.491	104.188	118.099	102.034	105.55	107.093	93.4613	108.424
ILMN_1654920	519.982	375.607	525.869	426.256	331.125	354.423	488.039	496.767	1071.45	738.357	852.588	636.168	490.117	457.125	513.7	560.25	751.258	463.901	823.222	502.837	711.072	918.859	416.231	334.643	312.318	313.933	740.154	580.478	690.729	550.943	1175.76	1015.76	1121	622.926	1159.15	1071.05	812.065	1434.15
ILMN_1654922	76.3618	76.5039	73.573	72.5567	84.4454	71.1471	77.3289	75.1331	73.2485	75.7733	76.8714	80.9197	74.1833	75.8947	68.5904	70.4815	79.3282	66.9192	72.8768	74.1518	71.2208	68.0856	70.0561	74.3163	82.9458	80.8819	76.3791	67.7471	88.5586	85.0034	71.7443	78.5352	79.3329	88.467	85.6513	82.1788	86.0789	80.8706
ILMN_1654939	875.678	866.5	1025.46	953.356	939.92	924.325	1013.66	1135.48	1862.74	1570.15	822.938	609.559	1108.43	972.435	1000	1124.33	1779.68	1184.92	1496.44	1222.57	822.938	893.63	830.614	638.866	1456.1	1030.93	1070.6	952.758	1362.97	1279.56	1289.01	1556.3	1390.63	1116.8	1515.55	1266.63	1456.1	1450.33
ILMN_1654942	85.4546	90.5635	90.4049	77.0602	82.9619	83.0155	100.146	82.7782	84.9964	87.0982	86.1656	92.0424	93.3593	104.939	99.9873	87.4136	90.3405	98.7746	89.1345	97.7846	100.253	95.5612	80.835	88.6404	109.226	88.8437	84.3771	85.157	72.9587	80.6044	72.6079	83.5595	80.5879	68.3806	86.1582	77.8591	82.9178	79.5965
ILMN_1654945	84.505	76.9215	92.7591	79.9792	75.5023	90.303	82.4535	85.331	81.3002	94.451	96.63	84.6921	80.0121	83.9048	81.8761	87.2289	91.3786	72.5032	76.7743	88.5229	83.7	79.6401	76.2267	89.5993	83.3809	84.2539	75.0563	80.4012	71.4468	83.2547	101.289	96.6784	99.6626	103.839	90.9248	97.4911	97.7394	98.5206
ILMN_1654946	724.29	1066.97	1294.48	887.288	82.4037	662.527	496.935	355.144	1412.55	519.378	1101.88	1447.44	82.812	87.5538	843.67	988.883	405.047	526.177	698.641	805.212	1185.42	858.571	1285.12	1506.11	362.164	930.78	906.862	858.924	119.028	208.458	1859.07	1645.2	1327.07	1136.7	1403.89	1226.52	984.592	1493.56
ILMN_1654950	71.3484	82.1395	82.1983	82.0238	76.2741	78.3419	88.7261	79.2534	84.3948	80.2662	92.4953	79.263	81.2621	80.1481	85.8369	71.6586	83.4093	89.9988	74.7225	74.2176	74.5965	77.668	88.352	75.4187	85.922	74.1555	75.264	79.3216	74.6192	73.391	77.7453	80.0155	75.4645	68.1086	79.8445	73.3269	71.8762	69.4115
ILMN_1654965	88.1526	72.5396	68.3604	85.8044	96.9901	79.6332	79.6031	82.1805	84.7617	83.4578	73.1904	72.5221	81.9961	84.2368	79.6481	84.6536	89.481	73.9195	93.4968	76.8307	78.0288	78.8071	74.2324	78.2477	77.6612	84.4041	127.972	73.9808	71.6953	82.1928	89.3458	80.8785	76.8248	79.9068	81.7059	67.5522	53.2969	77.7821
ILMN_1654966	82.2346	71.3494	75.8202	76.4456	75.0694	77.9062	74.083	72.6774	129.786	70.895	81.9709	75.5377	79.5079	70.1208	71.0655	76.0223	79.7282	81.2683	70.8246	76.6183	76.7094	74.0552	82.6704	73.3217	77.5217	80.8957	74.9878	80.1608	65.9564	72.0641	72.4991	83.0246	74.61	75.5716	69.0967	78.0823	73.7701	80.0074
ILMN_1654973	96.2706	96.036	96.5272	94.2429	88.0571	97.7276	101.383	90.1698	92.2734	86.5293	86.657	90.1171	90.9165	91.5892	93.4719	95.0707	88.5526	107.37	86.614	95.1417	93.9808	97.2803	87.3479	89.9627	132.373	100.299	88.5943	90.2893	81.8882	79.4357	85.2683	78.7587	79.3062	80.6672	83.4964	72.7655	79.4907	85.6016
ILMN_1654979	58.2918	65.0827	62.3191	61.5478	57.436	57.3925	58.3808	58.4635	57.0465	57.5558	59.2723	59.1997	64.1422	55.1125	55.5535	61.5478	55.511	57.314	55.2491	62.8355	62.4509	59.5706	59.7794	60.5428	56.6909	60.5186	59.6732	61.2351	74.8152	74.4516	67.1353	68.1698	71.7747	70.4212	62.7563	67.1248	62.3958	62.0041
ILMN_1654980	74.4074	74.2712	80.6506	75.7579	76.4424	75.9192	78.6183	84.5514	82.0183	82.3362	74.1511	75.6248	87.2083	88.4281	86.8954	73.1768	81.8128	79.2261	76.4258	75.7625	84.3336	81.536	78.9184	94.5812	72.7545	75.0563	78.2683	74.5712	80.7311	77.548	69.7056	79.8668	83.2278	73.3815	60.2465	68.4516	66.0224	67.0788
ILMN_1654987	71.6554	73.5262	71.7706	75.5079	80.9162	83.8776	86.1808	75.2326	73.7808	85.5265	71.3944	75.2625	73.454	80.0827	90.5227	83.9533	66.5012	73.8644	74.121	73.9792	72.2452	73.468	84.7924	78.1256	78.7668	77.2891	79.3964	80.829	89.0234	100.673	94.4133	89.569	90.8108	100.524	95.5667	83.4685	93.7955	87.1058
ILMN_1654997	89.6993	78.8396	75.0803	85.2108	85.4724	82.6542	78.3808	92.7172	86.8907	84.2027	82.639	78.818	90.8666	74.9602	80.0164	82.5788	82.3864	78.8332	86.5469	71.3301	82.0092	78.71	91.3175	82.3752	75.5092	74.0821	83.1013	71.0611	73.8701	74.1686	83.0752	79.145	87.3959	77.369	90.303	82.6245	88.3227	70.6071
ILMN_1654998	82.4664	73.3643	79.088	80.6143	77.1914	73.9462	83.8263	71.489	77.8494	88.9341	74.7618	72.47	73.9476	81.0354	90.8142	86.3279	81.4342	77.0766	75.7007	73.6635	78.4539	76.3636	76.0409	82.6258	82.9149	87.8119	81.738	79.0598	95.9887	84.7934	77.3937	80.014	74.2042	85.1892	81.2734	77.4747	71.0041	77.273
ILMN_1655011	622.35	636.596	965.149	537.58	303.366	665.529	630.322	233.104	538.056	243.608	351.75	817.737	423.495	223.359	686.607	743.575	478.393	829.362	516.518	1289.63	871.932	435.183	835.014	960.533	953.756	489.341	1025.46	287.437	151.44	267.411	677.945	698.405	723.941	748.716	544.566	572.655	460.118	622.35
ILMN_1655026	82.6823	75.9821	82.288	82.3117	83.8108	81.9789	75.4311	82.1089	76.1884	73.202	85.142	77.7639	81.26	90.9135	78.9902	80.986	77.7144	80.0178	77.9709	75.9226	68.3362	73.3298	96.2858	78.7366	76.1671	106.126	93.121	73.2962	87.9404	65.6343	85.4941	76.1328	71.9931	68.6948	77.2069	67.8836	73.7429	69.4236
ILMN_1655039	76.114	78.1696	66.6573	78.2358	74.6261	78.0808	78.849	70.3927	81.9161	87.4358	70.8325	81.6646	65.5384	71.4425	77.2362	80.2342	72.6792	74.8868	63.121	76.2123	80.4833	73.3398	79.9616	69.6023	88.7073	78.6375	75.818	75.0029	83.9146	86.1287	88.4559	84.9405	70.6904	76.6685	72.2268	75.6092	72.8641	80.6104
ILMN_1655045	79.3025	81.5374	73.6539	73.0022	74.3198	74.461	75.8824	74.7184	74.6962	73.6573	76.0775	72.764	71.4648	77.0115	73.644	74.1289	71.5911	82.2599	75.8056	72.6717	73.61	83.7929	85.8779	76.9557	88.4754	79.6025	83.4516	78.8695	78.8671	78.0366	78.0215	88.6263	77.1718	68.9897	65.9262	71.4386	70.6418	71.3475
ILMN_1655046	152.296	190.202	168.294	129.405	136.666	172.319	148.714	136.958	134.199	95.6729	125.751	179.593	175.17	121.211	159.847	186.586	104.044	176.679	129.756	149.96	134.781	150.254	229.942	181.432	228.761	149.792	204.162	103.426	158.607	344.814	141.408	136.894	148.829	150.211	149.217	124.742	115.537	143.711
ILMN_1655047	96.6808	110.887	101.94	93.2362	99.3087	96.9761	100.218	95.2445	96.5385	94.846	99.4646	91.6358	114.193	87.5029	100.6	91.0334	97.45	92.9993	99.6684	95.6657	113.035	93.4968	88.8884	88.6951	113.437	95.381	83.7333	97.3653	81.8017	92.5726	89.3328	103.112	86.5764	66.2766	94.0386	93.9425	91.9113	89.0798
ILMN_1655051	195.414	106.904	116.993	159.181	238.353	176.099	130.004	115.69	118.495	128.72	113.825	107.652	151.142	101.409	113.39	167.499	116.325	101.909	144.48	120.261	91.4501	96.9831	129.477	123.721	96.0832	101.487	93.877	112.318	130.783	103.555	125.65	125.867	117.033	128.066	138.814	138.103	156.251	121.757
ILMN_1655052	89.0207	83.3301	94.2073	87.2244	84.1942	83.9067	78.4068	73.7503	82.8784	85.7082	89.1064	84.9728	86.0009	99.0658	96.7809	86.8821	83.0371	82.6398	91.3376	86.8863	89.4295	97.6268	81.6661	78.7662	90.2169	86.6681	90.8815	86.7325	71.5131	84.7011	87.7261	80.4222	86.4249	73.7356	85.0012	75.31	74.3365	83.9397
ILMN_1655068	196.034	133.362	100.757	110.422	169.409	171.488	118.304	169.704	116.956	228.369	159.949	88.4656	133.559	141.639	88.6404	87.1792	148.291	107.121	140.25	80.0787	99.5557	130.127	114.096	109.024	67.0134	119.446	113.731	107.144	143.778	133.382	126.419	120.766	130.937	119.938	115.085	118.446	118.567	119.864
ILMN_1655077	119.905	106.64	109.784	143.076	95.6206	165.341	130.05	134.266	111.504	146.926	271.564	173.208	93.7224	133.169	96.5092	153.383	117.484	211.329	176.472	215.275	316.889	239.703	268.774	138.234	543.834	137.421	305.213	147.47	325.363	182.937	122.708	118.647	121.1	188.084	151.477	115.211	110.82	115.708
ILMN_1655080	63.1092	61.6205	59.8052	59.7547	58.3073	62.7437	67.8338	62.052	66.3752	58.2918	63.5458	68.7305	70.274	67.1414	71.0814	64.5266	65.9219	65.3265	67.7916	62.2201	62.9833	61.174	66.2066	62.959	58.6084	55.5311	70.1198	69.4219	77.8165	65.6229	68.5026	54.5048	64.0598	62.4604	60.9377	65.7788	67.1942	72.324
ILMN_1655086	67.6866	63.4512	63.5859	58.6605	58.5095	52.5681	69.0232	57.3925	60.5327	62.4257	55.3947	58.6172	56.5508	61.6652	63.5157	56.1669	60.5529	59.3146	52.9542	65.3565	56.8407	57.9396	60.1019	58.8011	61.0336	56.8669	66.0296	67.6662	79.2792	68.1533	83.3047	69.73	90.5748	71.2599	79.242	74.1495	77.5959	73.7986
ILMN_1655093	203.971	146.062	135.505	103.129	134.266	143.217	111.786	117.752	202.74	121.644	114.266	135.543	115.899	95.3076	216.682	223.227	118.099	271.982	211.726	222.429	115.792	119.478	193.787	164.38	268.674	137.288	222.214	84.4217	128.351	203.395	132.567	131.271	111.146	113.715	144.998	111.824	116.891	128.564
ILMN_1655095	80.9957	90.1665	88.9646	89.0234	79.4556	90.5345	89.185	80.6812	83.2067	87.7465	74.2696	82.887	84.0238	77.9694	75.4618	85.5404	81.6406	85.7848	84.3472	89.2104	89.4917	79.3166	86.6845	76.2061	84.7304	75.1296	87.7582	87.0737	73.3209	82.1959	76.659	86.1617	83.2312	80.6812	83.8169	77.4547	83.3933	78.4799
ILMN_1655096	83.1927	89.6727	82.52	82.0247	80.3774	82.3213	78.8305	88.614	83.4982	84.8418	81.5735	85.9542	87.9365	85.8623	85.0566	78.3438	70.0632	73.8221	83.4357	84.0839	84.3712	88.5943	85.2592	87.2889	80.5032	68.2955	78.3114	86.0581	73.6907	90.7075	80.7385	71.2831	83.8552	88.1695	84.6035	78.6954	78.0127	84.7344
ILMN_1655100	89.6582	73.6514	82.2653	71.8593	91.1245	81.6304	82.6471	76.705	84.7018	81.0236	87.043	77.8212	76.8511	99.3822	78.3016	85.0945	74.1709	82.1553	81.7141	79.1513	84.1748	83.9604	73.6915	73.2824	79.8141	85.7964	89.3855	74.7266	80.8528	68.0661	72.4396	77.9964	83.2247	75.2536	82.229	77.2768	71.7044	79.4606
ILMN_1655114	81.9094	81.135	116.396	91.7519	89.0357	92.1143	84.7666	89.8523	82.2065	82.2697	96.3716	83.7384	119.595	118.336	90.9582	81.5804	82.8435	82.2561	78.1106	76.8071	90.4068	95.3199	91.2076	95.0254	82.2805	101.798	81.7956	70.8047	96.2762	119.708	88.6183	93.9231	86.5826	90.9363	91.2031	87.6134	91.8596	91.3834
ILMN_1655117	458.667	290.705	620.21	352.973	338.226	658.113	418.929	187.759	661.03	510.004	302.297	859.276	256.928	303.366	427.573	354.056	877.76	311.788	511.341	334.358	410.674	314.879	470.378	631.269	119.521	374.35	661.803	238.926	282.318	167.76	592.574	516.518	547.827	523.632	552.735	607.683	480.333	506.895
ILMN_1655126	718.977	700.474	650.347	478.283	562.701	654.863	692.887	352.898	632.86	489.856	358.288	777.253	795.06	846.432	951.634	622.743	969.054	609.196	705.56	1049.16	762.597	558.622	773.058	1049.82	911.612	1093.49	961.796	949.879	843.077	898.656	1439.86	1220.59	1033.06	967.511	676.162	943.885	685.985	803.953
ILMN_1655136	67.6633	86.6547	82.8822	79.975	82.7607	82.105	86.9859	96.9393	82.5513	85.0889	71.5298	80.3556	88.7463	89.0594	86.6455	81.9758	85.3764	89.7478	80.8457	88.5065	84.6035	82.5994	81.5106	78.881	83.7693	98.6827	87.2575	86.7968	82.7142	83.0197	77.273	83.9936	71.3562	82.3988	84.7049	81.6998	82.4617	71.4486
ILMN_1655137	165.156	270.752	422.975	271.285	262.759	204.047	234.394	146.276	282.015	258.017	382.965	381.475	176.764	179.441	285.153	217.004	325.68	202.424	281.841	276.765	239.195	187.237	236.061	236.454	189.879	360.493	372.774	323.542	150.508	133.107	385.937	399.456	401.154	439.711	363.965	405.655	502.837	400.783
ILMN_1655140	77.0597	69.7825	75.078	81.2714	75.4467	80.9063	78.1467	77.9817	73.5934	75.6021	73.427	73.5445	73.8939	78.8576	77.6054	71.8277	85.1044	79.0859	84.8776	74.8119	70.9528	76.4265	69.8303	81.8037	80.4066	77.8177	84.8392	83.5889	59.1444	78.4957	68.1505	78	80.1076	80.9914	73.457	83.103	67.6321	74.0519
ILMN_1655144	83.4293	80.4337	87.1309	78.5468	83.7462	89.5113	89.6905	84.6038	90.1284	89.1988	72.8941	86.4878	77.3061	82.8877	97.7815	86.4686	78.2732	85.3903	85.989	84.5765	92.2265	81.5584	87.077	76.8177	101.034	87.712	91.3381	84.9555	87.7506	87.2014	84.7285	86.3267	77.3551	74.2262	85.5704	76.8902	78.546	84.5417
ILMN_1655151	87.797	74.1628	87.785	74.4528	72.848	77.6835	78.8093	77.8313	76.7183	78.5691	85.047	73.331	71.865	67.7019	85.0362	71.0889	75.3105	82.3005	74.6113	80.003	78.1968	69.9878	88.0098	72.6278	75.3765	90.1141	82.3578	80.9079	86.4188	84.4691	91.9278	87.1663	86.4421	87.2817	88.2766	70.3347	89.2034	84.4247
ILMN_1655154	13246.5	7316.22	7247.3	8934.66	8292.48	9587.46	7958.56	5965.65	14465.3	20556.7	10201.8	7620.66	8467.53	6615.45	6218.57	8775.37	12001	7604.77	11409.5	6147.16	5490.95	7371.53	10099.8	5820.86	6085.72	6793.93	4338.86	4688.63	4122.44	4978.76	8775.37	8818.43	10914.8	8641.82	9046.13	10332.3	7656.12	8725.88
ILMN_1655155	108.284	92.7112	87.4609	99.3863	111.528	105.767	89.1611	82.3411	109.681	118.954	91.0316	95.5557	103.543	88.5669	97.5943	107.072	117.42	110.238	130.505	102.458	111.905	92.9696	103.872	109.384	117.619	100.933	97.8466	86.3333	94.1942	103.584	90.8401	90.0604	92.2388	89.943	94.102	90.0484	93.6619	100.649
ILMN_1655161	79.8949	85.8417	78.0749	76.9756	83.2201	81.2605	83.7007	99.5814	86.3563	79.9677	86.0425	99.1694	92.3661	88.352	78.07	87.3959	81.4171	88.3944	85.7305	105.769	91.3259	83.0519	98.3958	86.1922	94.3943	87.2616	77.9274	85.2837	71.561	82.6258	92.0424	84.7796	78.8327	81.696	73.2227	87.5856	71.3905	79.1375
ILMN_1655162	79.4789	76.2891	80.5059	75.9459	86.8447	82.5872	81.4466	71.822	70.2879	84.0372	73.8322	81.0566	72.7209	76.6713	75.0817	71.0185	85.6242	78.9902	76.9938	85.5613	82.665	78.3906	77.2036	70.8829	71.5666	86.5718	77.1174	71.7786	79.3971	83.8552	61.1872	69.1046	82.4976	67.395	79.4226	75.3535	83.0803	78.7985
ILMN_1655163	3133.21	5147.16	1670.11	4957.81	4301.27	3735.68	3442.25	2351.07	4273.96	8696.96	6009.48	3794.5	1703.6	2818.41	2853.94	3895.07	10646.9	3571.51	7490.73	3054.86	4083.74	4078.45	4614.13	2688.54	5158.42	5640.47	2982.26	6842.82	3471.56	2787.06	5651.22	4452.05	6060.92	4771.28	5139.33	5410.48	5004	5510.04
ILMN_1655165	306.143	227.946	454.219	307.893	347.808	285.051	348.489	276.344	930.78	498.794	369.593	184.882	328.221	299.913	514.145	556.312	531.099	694.688	688.491	511.689	306.68	245.815	249.55	168.945	379.497	200.698	829.679	220.486	553.196	490.232	609.196	311.788	432.917	522.132	541.099	386.399	312.084	547.678
ILMN_1655167	92.0384	102.473	98.5664	106.558	81.0508	81.0133	100.261	100.386	87.1047	107.919	125.252	100.295	80.6793	79.5552	96.0297	91.289	83.2468	74.4974	81.0936	80.2394	104.147	102.018	109.438	134.006	77.9709	79.341	86.5889	81.7883	92.7914	79.5415	121.242	122.902	131.717	145.327	148.628	133.929	151.507	140.848
ILMN_1655170	69.4268	64.3809	69.8461	74.2262	74.9107	70.2358	73.3902	68.5828	70.9572	69.4646	61.9268	69.0144	68.2903	64.2438	69.5678	74.3138	67.7338	67.7866	70.352	74.2201	70.9762	73.7837	77.2606	64.3786	65.9696	71.1902	75.2425	72.23	80.9217	81.5782	81.581	75.62	77.4902	73.0742	79.0859	79.1885	76.2478	67.3397
ILMN_1655171	86.8288	98.4795	91.1622	80.3108	91.2842	95.6865	86.2236	80.9079	83.6639	83.3688	81.8061	90.9086	81.2867	98.6209	96.8264	95.334	85.2872	90.808	84.3744	93.844	87.5787	82.2052	89.5514	95.9449	101.18	79.753	91.8561	77.9972	70.8536	79.7831	69.0622	87.2971	73.9941	75.3862	73.3398	84.4109	73.8259	67.3259
ILMN_1655177	2682.46	1936.01	1496.44	1929.85	1510.47	2200.8	2188.64	1439.06	3252.69	5261	1967.75	2365.33	2693.42	3115.89	2282.36	2304.75	5469.67	2639.39	4338.86	2064.32	2538.96	2220.72	2791.01	1865.3	2284.24	2964.63	2351.07	2198.87	2222.63	2726.78	3735.68	2781.17	2145.71	2691.25	2250.11	2846.71	2356.89	2297.63
ILMN_1655190	125.955	123.624	114.96	106.071	111.133	127.536	117.829	121.831	110.187	99.4876	108.043	125.31	118.434	111.233	118.976	132.719	96.3571	125.713	117.619	138.139	127.867	115.899	116.062	124.865	131.1	112.07	169.685	108.556	141.465	152.965	107.175	123.074	109.018	123.467	114.449	127.155	118.712	105.673
ILMN_1655191	928.996	338.549	321.07	274.028	432.168	564.63	424.272	547.536	527.221	977.093	335.867	615.394	787.012	510.512	552.057	473.83	1127.01	1016.75	509.864	544.566	502.708	490.716	803.624	427.104	1059.58	538.862	918.43	388.005	626.761	1208.03	246.715	204.494	219.312	238.926	224.534	211.853	240.854	232.503
ILMN_1655194	100.472	128.234	155.788	122.493	140.302	109.36	107.132	168.149	123.491	156.722	115.821	113.025	130.098	109.508	119.446	101.603	166.006	131.296	124.176	163.941	109.024	122.046	121.519	103.965	244.22	113.976	154.928	101.069	161.867	116.563	116.037	127.774	135.791	152.37	149.676	132.236	151.67	160.017
ILMN_1655195	446.663	323.159	549.584	463.901	313.718	339.523	360.206	311.579	322.608	361.505	442.243	811.107	382.683	386.761	604.538	281.896	654.863	360.943	336.115	708.157	593.358	455.283	617.901	757.418	359.643	616.728	541.099	343.246	274.104	395.301	637.258	886.999	831.746	686.392	542.856	580.683	550.183	616.06
ILMN_1655196	71.5063	79.5272	72.3795	78.3868	78.6364	73.8063	80.2746	82.1312	76.2081	80.8925	86.994	80.8683	72.0205	85.1987	83.5686	73.7322	76.1373	83.337	78.8517	77.3866	76.0122	74.897	82.6658	77.6591	87.5647	80.5242	75.8013	78.6392	77.5981	78.4045	82.5604	80.3543	82.7998	74.7337	77.292	76.672	74.798	62.7695
ILMN_1655201	75.901	76.9181	62.872	70.956	75.4963	77.8947	65.1968	66.3625	72.8592	79.9693	71.9122	69.2926	92.713	69.6656	71.2329	80.5382	68.0157	82.0532	73.1476	75.1783	68.4369	80.0078	70.6102	74.0967	75.9665	77.6898	75.108	82.3276	84.7523	100.359	84.0559	94.8848	87.3629	82.6787	88.8795	89.8373	84.7673	87.0446
ILMN_1655206	428.724	501.213	473.83	329.225	438.491	459.744	478.283	376.824	419.645	272.532	624.935	254.77	279.134	553.736	910.234	364.449	547.986	613.814	548.777	1105.86	412.048	297.675	259.047	616.728	507.69	439.359	1116.41	576.452	709.347	397.223	257.551	306.398	246.75	224.893	266.825	263.773	316.344	228.761
ILMN_1655210	86.1316	84.1401	84.4877	80.6225	85.0618	84.3971	86.9223	94.7869	80.1253	87.4214	77.9849	93.9034	87.1353	77.1914	83.2159	90.3128	87.7285	93.774	75.7794	80.061	79.2296	81.2683	86.1444	85.7474	88.21	85.0749	89.7736	97.1092	72.3529	74.7642	71.5744	65.3683	76.1295	62.3049	54.2098	58.0641	60.3228	74.2434
ILMN_1655211	76.217	76.0978	77.5185	80.2875	86.0333	71.6723	79.6748	72.699	70.7499	81.648	80.4137	74.9852	78.3873	84.0993	80.437	74.8289	86.2311	70.7145	71.0025	72.4277	73.1224	80.1118	77.456	66.8908	76.8063	82.5402	76.2843	72.324	82.4186	62.3151	76.5887	72.179	61.9496	76.8969	70.7808	62.2865	75.433	68.4194
ILMN_1655218	68.3037	60.8152	71.0875	83.4393	79.8722	71.3898	73.8365	65.0187	68.3407	71.2968	63.7394	83.5009	74.6697	75.6945	79.4149	75.8651	73.1514	76.9578	73.5312	74.6831	78.5377	69.5396	77.7821	72.1996	76.8537	76.0409	73.5654	79.7718	85.1685	78.5159	69.8874	75.8229	57.7353	83.8784	75.7669	74.9588	76.0665	83.0255
ILMN_1655225	176.962	175.508	165.501	187.448	169.63	251.221	152.924	190.658	136.434	173.938	195.229	191.79	226.897	210.542	179.153	164.093	153.759	122.09	158.607	134.138	174.978	217.261	183.575	250.866	121.335	189.153	120.174	149.199	123.342	136.958	115.274	118.723	140.521	144.034	140.718	126.733	138.298	134.213
ILMN_1655229	82.464	84.4176	81.8633	79.0423	88.4955	85.0114	83.2606	79.1342	86.9848	81.0636	69.7716	82.4528	88.9472	75.5708	82.3806	86.2128	86.6014	82.3996	80.2629	92.8545	84.3472	78.6305	79.1088	79.3971	160.32	81.0707	85.8044	84.2988	117.043	72.5715	77.8999	82.3436	69.7798	70.0977	76.7273	74.6249	67.7892	73.454
ILMN_1655230	88.1234	83.4992	82.2229	94.4984	90.3874	81.5948	81.2192	88.8277	84.6275	91.7557	79.6229	89.6156	82.5543	84.3094	82.9751	81.317	86.4809	78.1015	83.5817	106.172	79.7644	81.1361	81.3921	84.2189	79.6371	78.9581	82.3943	85.1767	79.0997	84.7037	85.0971	83.9688	81.2762	98.3681	80.7633	86.7554	86.7405	86.5848
ILMN_1655240	74.2338	73.2792	68.7765	70.3294	72.9434	75.9632	68.482	69.4336	73.5834	73.2618	82.1913	69.0194	77.3901	64.9883	69.2071	75.6992	74.8419	79.6826	72.8063	72.6092	70.1906	65.8366	73.9715	70.435	70.7092	80.4148	65.9582	89.1864	77.9161	85.3865	73.7176	84.2172	70.3581	80.7779	65.5849	59.7794	72.8125	82.1997
ILMN_1655241	71.689	73.6961	76.4893	84.5358	70.9795	82.3776	76.1044	75.7741	78.2904	75.9483	69.791	76.5531	81.1693	64.744	83.9596	69.2939	87.5516	73.1244	80.1306	86.1104	77.9209	79.8099	68.9016	75.8018	74.7273	83.821	72.5512	66.8319	92.4572	69.7992	74.0207	67.8813	66.2427	70.6858	77.5724	64.6241	68.2712	80.1209
ILMN_1655244	473.265	239.488	158.455	203.315	1103.9	417.181	378.578	295.424	501.503	908.314	188.217	470.791	993.772	388.738	538.406	279.807	491.444	362.164	241.932	177.403	313.637	298.423	601.759	864.949	228.801	141.37	526.497	374.432	243.405	308.353	209.611	279.134	234.294	181.459	231.57	234.427	274.228	283.103
ILMN_1655245	120.371	89.4527	124.727	100.218	96.5355	126.225	120.87	112.85	111.951	115.349	99.0356	93.6139	135.47	94.8224	130.382	113.929	120.119	106.558	102.416	127.729	110.351	102.577	105.842	115.871	93.3351	84.776	85.4002	96.6808	106.191	103.606	108.21	108.935	106.248	101.695	93.8683	115.181	83.0077	95.9252
ILMN_1655250	90.5041	79.381	81.3271	89.2351	85.6952	80.1076	78.3796	83.8064	86.3845	74.9588	93.1053	84.5974	77.0141	85.4595	89.7599	72.7363	84.7995	85.2761	82.683	89.888	78.645	92.8343	73.2647	79.9565	84.5609	79.9969	77.253	83.735	72.14	67.6903	78.6763	75.2682	66.2483	72.21	67.1278	69.0815	74.4895	61.6296
ILMN_1655251	74.3939	69.921	71.8251	72.3351	74.491	74.8779	67.998	80.8019	76.1512	77.8787	70.9018	61.6019	72.694	75.797	77.6372	78.548	77.776	87.6038	75.2625	75.6228	73.7964	68.8916	81.5988	67.0104	82.9506	81.2756	77.7817	69.6725	68.1409	67.0264	68.9431	65.3449	71.6371	68.2037	65.603	67.3018	60.7964	65.7483
ILMN_1655261	195.898	138	242.559	189.455	140.881	105.057	249.55	220.863	154.546	231.957	197.031	235.292	203.091	298.647	122.563	189.608	191.208	176.382	246.715	115.851	167.339	329.329	178.205	80.3885	101.104	196.646	123.937	189.204	274.779	272.592	538.562	378.49	239.294	345.843	250.407	281.284	212.344	297.304
ILMN_1655269	85.1097	78.465	78.682	80.5589	77.4306	76.0768	80.8079	81.7683	81.8081	80.3787	83.2192	91.8805	84.2505	81.1128	77.9849	80.5044	82.4163	78.7827	85.999	78.5575	87.6238	82.3677	87.5505	81.6786	89.4266	72.2075	87.2616	77.5414	81.2768	67.6917	73.5087	55.3748	75.4352	73.8911	74.7087	71.6	88.545	74.6947
ILMN_1655272	85.1124	75.4717	80.433	93.6368	71.5465	80.1362	73.3259	82.2065	77.0091	85.3492	73.6716	66.6844	78.4068	73.6357	75.2037	77.2636	74.3337	78.9391	79.8741	79.6229	71.0969	76.9858	70.128	75.3778	81.7316	82.0636	79.0372	82.1904	87.984	80.8476	78.355	76.2748	75.2755	68.0126	81.1865	63.2724	67.3997	66.5341
ILMN_1655275	71.8182	82.6015	77.3229	77.5724	71.8825	73.6371	72.6079	77.8453	75.078	79.0505	82.8589	77.4004	78.5056	73.2386	74.0807	73.9566	77.2234	78.1593	82.4146	78.1809	72.9195	74.556	82.1452	72.9808	73.6947	75.9716	79.5152	74.2458	68.7661	75.543	68.8775	65.3288	78.9603	75.6595	83.7823	78.3361	73.9342	62.872
ILMN_1655283	70.4127	83.5283	78.531	72.2533	73.011	78.9859	82.9378	80.2875	83.0526	93.7224	89.1289	79.3435	91.8942	90.8829	74.6443	80.2918	79.7268	82.3791	81.8401	77.6357	75.0857	85.1071	73.6821	77.0869	78.123	79.1582	78.2446	93.7305	71.685	71.0666	86.8786	89.1407	90.0024	95.8569	78.5442	94.7599	79.9805	91.0478
ILMN_1655296	130.211	119.241	139.36	128.706	117.582	121.553	172.288	176.706	112.487	116.15	132.542	125.335	126.69	191.246	101.892	103.268	100.616	119.956	128.912	136.202	106.572	139.766	113.088	121.157	111.922	164.58	154.358	115.792	182.001	124.424	164.093	177.973	163.543	146.817	161.777	160.841	128.564	140.136
ILMN_1655306	81.675	89.1742	84.1804	90.0538	85.5107	83.3958	88.996	82.0124	87.427	85.2807	84.9852	91.2679	79.6036	83.8122	80.0846	82.1375	94.2811	86.7337	89.2034	84.3506	79.0866	85.4724	80.442	74.2482	87.0264	83.1953	149.051	82.6073	85.4921	83.9268	88.2779	84.3455	69.5526	82.1483	80.9268	87.3983	79.6093	77.0366
ILMN_1655307	1180.68	965.516	903.982	1007.63	864.571	1007.23	1188.02	562.859	1948.39	998.148	585.255	1111.42	781.577	561.634	1148.83	1395.43	1054.8	1003.38	933.113	1902.37	855.547	634.57	1083.55	1065.17	795.864	790.667	980.402	608.411	696.453	716.361	1207.43	1461.98	1211.03	853.564	1304.59	1440.5	1104.92	1082.52
ILMN_1655311	390.673	493.745	511.689	442.147	504.5	576.805	487.55	344.814	272.482	182.787	275.293	484.229	561.121	382.02	358.394	592.574	250.706	445.538	363.872	490.588	410.551	285.591	567.359	368.662	706.11	279.433	510.396	480.228	421.884	403.168	337.685	427.217	375.443	358.013	460.22	359.893	435.559	384.566
ILMN_1655312	213.698	215.99	179.186	303.46	265.623	267.479	265.367	279.082	212.387	291.214	308.786	287.181	282.186	350.643	178.555	152.946	175.595	149.635	184.155	137.352	188.118	309.081	220.983	246.519	140.933	208.15	148.116	296.354	203.51	144.739	160.495	156.08	227.905	178.555	177.197	186.982	190.334	158.411
ILMN_1655316	1056.77	1481.59	1290.76	2124.41	1851.29	1587.21	1433.54	1753.59	1444.26	1892.46	1582.4	1530.32	1189.61	1409.42	1166.51	1008.08	1955.5	666.91	1097.48	1341.52	801.471	1362.97	802.395	869.229	359.318	1002.98	1240.48	1000	1243.23	449.872	1542.98	1553.51	2088.92	1964.63	1697.93	1939.89	1789.93	1899.96
ILMN_1655329	339.523	311.346	487.55	553.612	545.091	523.041	452.045	530.894	586.929	550.943	457.356	360.674	337.362	425.512	400.128	410.674	686.833	421.638	442.028	581.447	253.643	308.53	156.456	246.371	360.585	234.559	370.465	226.987	387.141	186.356	513.397	493.745	578.272	489.088	545.233	536.45	462.612	469.551
ILMN_1655330	76.9968	84.2118	78.6671	71.9111	74.8024	87.5263	70.866	78.7523	78.2048	89.5438	78.645	79.1421	78.0738	88.615	89.8388	75.1611	81.0089	81.2457	89.6047	83.1177	77.703	65.5627	83.5085	77.582	73.3318	72.3529	70.4667	87.417	58.7706	67.0711	70.4936	58.1782	64.3487	79.4277	63.8239	57.111	67.4044	59.3951
ILMN_1655334	68.7055	68.8202	71.9584	66.5142	76.4536	77.2188	71.4755	71.5287	73.4815	71.369	63.6366	61.3209	71.0328	78.3861	67.8313	79.7917	67.8561	66.2254	63.1811	64.6524	59.6653	69.811	67.0521	75.2901	71.9111	66.4659	63.5615	76.5177	81.2756	70.9195	82.7574	85.0362	85.1649	87.2289	80.9191	70.7418	84.9895	81.0125
ILMN_1655340	2446.02	2776.04	2132.14	2084.04	1845.26	2222.63	1967.75	3545.45	1063.88	916.697	1634.93	2276.64	2525.27	2246.66	2441.07	2570.83	812.065	2105.54	1018.5	1459.58	2063.07	2409.65	2264.54	2127.9	2841.76	1699.84	1262.08	2607.9	2076.65	2841.76	1431.04	1575.87	1488.03	1199.1	1594.21	1361.49	1325.07	1527.64
ILMN_1655341	78.8099	78.3022	93.5623	80.9473	83.2917	83.2619	78.8536	79.657	83.9722	71.7464	89.7618	78.6649	81.2003	76.9374	84.9791	83.9936	72.764	77.8913	72.7498	91.199	76.0277	85.0157	77.6054	94.0187	77.9959	77.9977	67.9732	74.9922	76.5748	76.152	98.1034	93.0616	98.9293	102.567	94.4478	93.6802	95.9204	100.743
ILMN_1655347	86.2139	78.0712	81.4041	75.543	87.4618	83.7949	80.6371	84.7515	90.0563	84.4796	83.1722	78.6248	83.1666	83.7093	87.4984	87.7559	81.3326	82.4108	75.0158	84.3421	77.2912	86.855	94.4452	90.923	89.3755	79.2379	77.229	78.7681	81.2343	76.502	68.6029	71.0826	69.3719	78.5508	77.2739	76.9407	80.4222	81.5059
ILMN_1655348	84.0456	86.44	87.4506	84.9123	86.0051	79.6764	84.9251	73.9857	81.2775	82.3565	84.7846	81.8061	83.2423	90.5764	86.9718	88.3381	94.1659	88.4184	92.2183	93.8847	78.5414	89.5156	82.5652	91.0258	90.738	94.0643	87.7396	75.0987	84.9323	92.0458	78.9993	85.2826	82.0149	76.7964	84.6293	85.1173	90.5227	84.2996
ILMN_1655365	95.8073	90.1247	89.3703	86.5785	85.1579	80.3659	104.731	93.5581	94.9845	91.7575	86.5247	83.9902	88.4703	84.7011	88.6744	94.4829	83.5612	98.1301	98.058	129.538	83.0595	89.0625	94.2686	92.1526	90.8223	86.3678	87.1301	87.5179	76.9036	81.8061	114.112	107.726	93.8888	106.011	103.992	101.265	97.6379	112.336
ILMN_1655374	78.7351	77.5591	77.7963	79.8957	81.8431	80.4728	77.6944	74.2146	75.0386	77.8063	73.2227	79.2022	69.8384	69.5791	69.2118	73.3759	70.9625	71.4486	77.3142	78.5906	71.2918	70.3835	73.317	74.5766	76.6837	73.0135	62.7376	72.6915	63.7159	71.1486	77.7625	66.8406	67.9025	65.032	61.9094	77.0547	80.1864	75.5638
ILMN_1655377	1177.14	1748.04	2184.17	1561.19	1474.93	1002.47	1120.52	1522.85	1297.98	694.144	1350.71	1445.04	1297.25	1081.13	1422.74	1806.31	1143.49	1502.16	1236.39	2254.23	1375.95	1330.88	1121.83	1197.97	1868.11	1122.28	1641.49	1123.35	1166.98	1099.32	1681.59	1669.02	1648.13	1764.39	1861.47	1430.02	1635.86	1741.48
ILMN_1655380	69.8257	71.7396	71.9446	72.6295	72.1908	78.8192	75.6071	76.9115	75.6872	78.5468	68.2233	76.4953	77.4189	74.242	71.9379	78.9307	74.5609	71.0283	69.0194	77.1558	79.4938	65.7151	74.8289	68.5458	77.0086	72.324	66.0033	78.3088	79.899	72.7277	65.6214	75.2143	71.489	68.893	81.7874	77.2999	68.8298	67.2704
ILMN_1655382	99.2106	124.281	105.246	115.487	85.7619	134.656	135.133	127.582	103.799	138.214	116.287	108.284	114.833	125.368	84.6285	94.6795	103.023	92.8244	103.292	143.994	96.3639	107.967	89.3147	110.484	91.8578	99.4691	81.8074	102.091	85.5137	81.6203	86.8391	127.88	102.149	117.777	102.515	100.775	111.233	110.543
ILMN_1655387	84.6126	92.0404	99.286	86.528	88.7425	85.5573	75.7374	86.1444	88.2716	83.1647	89.7381	86.2108	85.42	83.4836	91.6778	84.1212	73.2257	81.6887	88.8722	94.3192	86.4046	88.4488	80.4066	89.3015	85.3482	78.6356	79.4973	70.307	79.3216	61.1872	56.4181	63.2386	63.9992	65.1223	77.1558	65.8404	66.171	60.6773
ILMN_1655403	85.279	79.887	90.4411	112.487	111.824	132.129	105.957	91.7394	121.114	190.691	100.74	91.9875	104.119	92.4642	89.7101	82.6704	151.477	87.237	99.8747	85.2542	84.5112	94.5183	72.1751	87.4073	72.1367	97.3624	93.5161	99.8592	83.2522	76.7583	107.817	105.271	118.79	102.028	102.221	106.476	103.611	118.168
ILMN_1655404	74.2882	73.3839	72.6822	69.2195	69.921	77.4233	79.1348	71.8631	64.1028	74.6797	67.2253	76.7879	74.095	73.5974	72.2549	71.6174	72.3969	75.4254	83.9572	71.4058	72.352	73.6629	75.0201	86.6624	72.4035	82.5383	75.4798	72.7772	78.9066	85.1762	76.3332	79.9117	80.9348	79.1771	73.0143	77.0488	76.2399	74.7506
ILMN_1655405	96.8529	96.1975	92.9782	92.2812	85.0329	82.9824	95.9309	84.7505	96.9303	91.2693	84.0536	101.365	85.0841	99.0445	87.4484	93.5215	82.5894	88.9265	92.215	92.0458	81.7067	78.9066	93.0587	94.6641	85.1516	82.732	82.0854	87.661	79.476	73.9255	80.5898	77.8293	68.7559	75.332	81.5172	72.8454	77.1242	78.6815
ILMN_1655408	77.0691	72.5678	75.7845	67.2183	75.8894	74.5405	78.9172	72.8141	70.3446	73.5568	72.1703	79.6253	71.7523	76.8896	78.9837	73.6969	72.6153	70.6976	65.5085	69.1011	66.6844	76.4444	76.1733	77.1765	74.8936	72.7267	75.0842	78.1191	82.3044	76.5379	79.9277	82.6892	81.6803	73.8055	71.8825	68.7383	74.6388	82.1611
ILMN_1655413	77.6261	82.9493	75.7648	76.7852	76.5284	73.9842	72.3144	68.0087	80.0355	70.8501	73.4784	71.0485	66.7497	74.8493	91.1647	69.6062	74.8745	89.5662	83.9509	83.7888	82.8136	77.0096	79.6177	83.7888	100.697	82.0655	78.2034	87.8379	79.1535	82.4346	75.9865	69.7874	68.3858	84.6788	75.7845	68.1165	73.7637	59.9346
ILMN_1655414	94.4541	107.523	99.3822	141.16	134.781	101.834	136.264	262.394	99.5779	91.5508	130.448	122.563	205.434	227.483	86.351	98.3327	165.58	118.409	92.1709	100.085	120.618	225.923	83.1611	224.617	96.1262	82.2647	90.6454	90.9848	108.293	146.416	74.2206	87.9766	83.339	87.7635	76.2527	79.6177	86.3414	78.8305
ILMN_1655418	2031.72	2961.92	2686.19	1725.91	2217.24	2686.19	2594.2	2401.37	1189.61	892.669	2378.47	1752.57	2340.44	2419.4	3730.56	2035	1152.02	2867.82	1676.91	1829.9	1869.6	2623.88	2637.01	2024.11	3934.73	2094.08	1875.27	3092.33	3858.61	3483.44	1119.35	1448.42	1380.72	1289.01	1150.95	1363.93	1401.51	1141.34
ILMN_1655421	63.1355	61.0559	60.8152	58.8812	66.5543	57.8809	60.7748	61.4984	58.3972	63.7658	65.2807	62.6663	66.198	58.849	62.7437	59.2505	62.052	63.9685	64.1732	62.4257	57.3269	58.8221	62.3958	57.4596	59.3742	64.7976	67.0727	56.5193	72.0821	66.8124	79.7812	57.8558	66.8204	66.1589	64.5001	77.4315	78.827	71.2671
ILMN_1655422	2194.04	6764.58	5123.53	4330.6	3043.65	2084.04	4281.14	2867.82	4818.34	1046.76	2772.87	2841.76	1266.63	1872.41	3528.93	3695.96	5640.47	4095.86	3475.63	5739.49	6734.62	1660.66	3226.75	4318.03	4866.38	2821.59	4375.64	2944.97	1838.67	1701.15	5739.49	3425.41	3196.6	3606.1	4366.86	3884.38	3396.28	3261.09
ILMN_1655426	71.647	78.014	73.9949	78.8298	81.0773	80.7858	69.7104	74.6816	68.8313	75.3235	79.876	65.7321	77.4465	77.3527	70.8336	74.3337	73.7365	78.9146	79.0545	77.0956	77.1278	76.436	73.751	73.8429	72.4459	80.9205	83.1461	75.4985	80.9922	75.8035	62.1967	77.0664	82.7158	88.3364	85.1659	82.4601	84.0806	79.7186
ILMN_1655428	89.9799	100.266	98.7637	103.716	109.613	109.213	113.873	101.997	93.589	100.833	91.6073	104.763	122.046	117.631	95.028	110.056	94.8345	135.697	100.537	92.4015	107.797	90.4099	97.5388	115.708	122.855	117.777	109.352	101.977	96.3209	85.6599	91.9814	103.458	96.5933	93.907	98.8923	95.3098	98.042	89.3794
ILMN_1655429	93.5056	234.073	151.312	190.27	163.612	184.183	149.923	212.497	143.09	233.524	184.752	163.564	233.068	261.208	119.573	152.37	208.382	145.427	124.106	158.037	176.213	182.247	141.015	186.801	226.321	196.723	113.405	368.662	152.059	89.7333	136.927	135.429	132.821	132.189	158.246	148.783	126.508	156.589
ILMN_1655433	223.188	161.953	198.302	166.168	207.819	182.563	209.349	111.14	287.945	184.558	119.019	134.797	132.793	99.8592	256.131	267.633	149.616	270.867	369.118	391.097	161.03	110.805	207.074	151.752	215.814	151.613	198.457	189.023	184.473	140.365	221.594	236.287	200.297	188.034	236.454	207.34	174.556	195.454
ILMN_1655444	775.261	744.93	1320.7	608.205	420.005	868.325	673.147	269.427	943.502	258.145	622.743	1325.07	445.268	311.632	914.357	1238.63	600.372	1171.44	578.901	1523.85	951.634	667.154	1146.21	1239.39	1150.03	533.317	1683.17	376.824	191.467	541.667	928.2	922.326	1159.58	1085.14	782.921	765.743	646.165	1063.07
ILMN_1655446	64.3095	79.731	77.8418	84.468	70.7327	64.3269	80.2278	79.0913	75.872	76.1064	65.0686	73.7581	80.1755	76.0699	78.6114	71.5156	71.0406	68.0491	74.8105	76.4243	67.8806	80.7511	74.4631	72.0076	77.278	72.7209	72.3108	74.5222	71.922	78.0754	73.811	69.4092	87.8235	85.3036	86.5794	83.7863	85.3509	78.0148
ILMN_1655449	77.5166	78.4773	78.8695	81.797	75.5117	80.6464	93.4378	80.5235	75.138	71.3849	74.3061	92.1885	86.0744	74.8233	81.3144	85.8473	82.9627	88.2766	79.1619	86.429	80.5357	83.311	83.2058	95.0423	68.7851	79.799	86.4643	77.3276	79.2366	84.1308	84.7807	86.1932	81.8378	72.8212	69.3232	85.1376	75.9323	80.0809
ILMN_1655454	81.7374	86.3999	74.3758	92.0832	81.0195	77.7482	75.7158	78.1447	77.6018	80.7497	79.043	87.7545	86.5897	76.7527	77.6419	76.2295	94.4941	87.736	81.2314	88.9508	82.9252	89.1064	97.7586	86.1715	86.4533	76.278	76.9069	88.8751	70.5483	80.7614	82.5758	78.0045	78.8413	74.6413	79.5313	76.496	77.6835	72.8279
ILMN_1655462	83.004	79.3986	79.4365	81.0354	82.2544	84.9377	73.0532	78.0033	72.7888	80.772	72.7925	81.1937	78.9404	78.8033	79.713	80.8012	77.4525	74.2324	74.0617	85.252	71.3344	82.5193	75.6588	73.1067	79.832	79.8716	68.6872	75.1236	74.4873	81.0757	67.1315	77.3682	66.6133	72.1231	76.1441	59.5581	76.4707	66.7783
ILMN_1655468	87.9057	77.753	82.5743	83.7512	81.753	98.1979	82.7392	89.4668	86.2719	90.5063	82.1755	82.7415	84.54	78.8228	78.7276	88.9803	77.8031	89.8701	85.1875	75.6783	89.621	85.1044	73.3198	77.1331	74.7445	70.4329	89.0486	86.1591	79.0682	80.4962	81.619	73.1904	63.661	65.6854	74.2027	70.8715	71.2549	81.3427
ILMN_1655469	1064.28	729.199	1892.46	1525.67	917.353	2068.88	2180.79	545.443	1971.98	1738.6	761.13	1302.71	907.188	390.011	1050.63	1421.38	1967.75	1546.81	1289.01	978.366	1060.95	685.683	1295.94	745.189	763.057	1295.94	1174.27	1148.83	681.846	608.032	1819.14	1983.05	1750.31	1695.64	2018.9	1539.23	1386.95	1828.38
ILMN_1655474	62.8518	67.159	59.9091	68.0126	62.9646	70.636	58.6743	66.6721	65.7262	60.4319	56.2569	63.2986	60.259	61.813	59.4377	60.9238	65.3265	59.2907	62.1336	59.1295	61.4782	59.4163	60.0677	64.9236	66.3013	59.3219	64.6277	63.6037	70.2309	63.2893	69.5526	71.8843	60.8112	72.5929	71.0951	66.6984	64.0894	61.4249
ILMN_1655479	74.7402	78.6954	73.5279	74.7253	77.8591	81.9258	82.2058	71.9803	81.3522	77.8705	72.8958	72.0124	75.4459	78.9166	72.2642	78.6496	77.135	76.363	71.889	74.7273	80.4358	84.529	88.0234	80.3241	79.2866	73.755	77.2583	67.536	77.4747	82.45	75.168	77.2661	79.4431	75.6191	66.7298	77.3324	70.6931	70.0339
ILMN_1655482	246.519	321.07	187.211	234.841	212.387	255.295	185.223	388.175	156.364	243.264	240.239	179.352	307.965	314.879	176.999	173.729	246.87	137.986	185.655	163.085	155.007	147.771	210.294	239.138	156.187	226.635	91.5909	135.697	131.865	118.137	149.258	141.318	194.458	176.549	169.409	168.988	180.113	166.534
ILMN_1655485	196.296	173.513	197.118	228.079	187.947	168.566	200.234	174.771	408.461	244.515	193.823	144.83	168.651	210.938	222.214	215.35	260.013	231.915	267.11	429.531	128.828	148.805	146.235	117.42	206.299	146.319	250.543	160.72	211.009	160.771	253.216	215.67	200.234	197.414	188.355	259.52	181.97	208.762
ILMN_1655489	70.83	73.1793	79.7249	70.7924	72.5184	84.7544	66.5215	71.65	82.2255	74.61	82.8845	83.0409	76.1036	75.3407	77.9878	73.256	77.4718	79.2851	74.8391	71.5399	83.3758	69.2974	84.6389	72.9827	87.6655	78.4422	70.9974	65.444	70.1401	72.6727	72.0177	58.7246	62.9139	78.7846	64.2276	78.782	73.192	71.0998
ILMN_1655490	72.8793	63.0395	70.6601	73.7348	69.922	65.7364	69.8548	69.468	72.0491	67.1637	70.1412	72.5327	65.6789	68.0157	77.3081	69.1578	72.3054	64.3316	68.7802	82.4424	74.6923	70.0131	72.1562	68.9917	70.4776	72.7477	71.7611	76.4226	71.6153	82.4624	78.4814	72.8019	68.7921	79.6842	76.7736	72.6123	76.1079	71.0485
ILMN_1655497	3779.53	8696.96	6615.45	6815.3	6281.64	5410.48	5855.82	4480.72	10234	10332.3	6842.82	5902.28	4778.93	3987.19	8132.97	5610.13	11630.7	5219.68	8467.53	8048.71	8164.31	4494.84	6580.06	7262.55	5457.06	7280.26	7184.57	11358.8	3480.28	3285.22	7215.17	8028.39	7656.12	7297.99	7151.13	5912.48	8573.59	7151.13
ILMN_1655498	89.4034	83.1013	79.2407	85.4212	121.298	112.282	72.8583	74.5889	95.1824	124.106	88.9416	130.569	112.815	70.9939	75.9232	80.2172	163.201	75.8928	81.5413	74.5882	88.4857	93.089	139.13	96.5423	72.7452	88.783	115.615	110.019	91.7095	87.0106	179.059	155.266	136.618	138.103	137.646	143.809	152.165	141.73
ILMN_1655504	83.8741	83.3575	90.5764	81.9102	81.3858	76.2648	74.8067	81.4124	93.627	93.9279	88.1725	86.4249	69.1208	70.8114	81.6517	77.3175	95.7584	74.4556	74.8803	79.3627	82.0196	74.1012	105.431	94.841	75.7331	75.8223	80.6751	90.0624	80.2195	80.9853	99.9407	90.806	92.8125	86.2382	94.3378	96.3389	85.3289	96.1947
ILMN_1655509	105.186	94.9692	90.1525	99.7711	135.615	94.3964	105.517	127.345	84.5525	89.3703	96.0204	92.6384	102.679	110.536	106.816	84.0072	93.879	101.652	91.1041	115.089	98.3074	100.182	96.8772	97.7108	100.527	86.7813	86.2181	96.858	87.7623	114.096	82.8747	85.8054	90.3697	78.446	92.8545	85.0684	88.735	98.5266
ILMN_1655510	74.5719	79.7178	77.409	91.4341	81.7352	80.3988	78.0084	82.2599	80.3578	87.1779	80.039	92.2448	82.7201	78.3055	81.0588	87.4345	87.333	72.3144	92.7536	80.7414	89.0294	62.573	90.4267	84.1601	83.9964	69.6088	93.3964	82.1065	71.4172	71.359	69.9244	89.617	60.9512	70.852	69.3961	67.444	75.364	69.0827
ILMN_1655517	105.214	84.0122	93.4176	99.4165	80.2446	80.3145	82.5436	81.5254	85.9907	90.8127	84.5533	57.4049	69.3915	87.5161	88.6898	76.5665	97.584	85.883	80.6898	81.9955	83.3981	91.6181	84.4646	88.8501	78.1058	80.7833	85.331	97.7617	80.7662	84.8678	83.3462	79.8342	86.105	81.9577	81.6224	90.4493	83.4437	88.8956
ILMN_1655519	73.5765	76.2998	76.129	85.5806	98.6297	84.0447	77.2583	76.6156	82.7437	74.6864	65.3749	76.8884	72.8118	78.321	76.6358	85.4878	86.8735	87.272	78.3234	81.1952	75.1185	74.0772	81.3684	77.7987	81.3812	82.3928	76.5948	72.3118	70.0466	67.1353	77.3874	67.8157	56.7586	70.5359	70.9018	67.5099	62.4676	68.6996
ILMN_1655521	74.8532	91.2445	83.0737	93.1868	85.2963	95.3769	87.3997	85.3111	88.9734	100.389	89.8668	103.548	88.4422	79.701	92.3779	89.7975	83.9039	82.6032	90.3092	92.0424	93.6869	78.3967	93.776	97.0768	85.2264	93.8888	82.4046	80.5539	78.3714	63.6135	74.0387	74.4596	72.2268	70.7354	79.2129	76.1896	82.9903	71.0611
ILMN_1655525	98.0873	92.6384	79.4707	85.6818	88.4829	90.3419	82.0366	83.3652	79.5196	95.4161	94.8508	84.4906	96.3389	93.1623	89.4049	98.9603	81.3222	85.9916	85.7627	88.6491	71.0111	93.3122	78.8695	83.5451	90.8486	96.1105	77.4338	91.6117	114.806	95.9144	91.6625	83.7198	88.6843	85.9375	90.994	88.103	84.6094	79.8421
ILMN_1655529	76.8248	76.8334	79.4254	75.6383	81.3763	80.849	72.3941	79.74	79.6031	74.657	69.496	80.9568	76.3624	85.5797	74.3424	80.9254	75.05	78.9158	70.8047	74.0012	72.0365	69.2364	73.4234	74.209	83.7462	77.856	68.0742	70.1073	71.3389	75.4473	69.5606	63.1319	71.6979	72.7753	71.762	72.144	71.0655	77.1163
ILMN_1655532	76.5379	65.5588	77.703	73.6357	106.84	83.1657	77.5724	69.3983	77.5655	78.5428	72.1345	67.8313	76.709	75.5542	77.3052	68.1586	78.1606	75.0265	75.9565	73.2336	69.4577	76.8476	63.5615	73.7991	71.6935	66.631	71.3484	55.511	85.7072	76.3819	62.95	89.6659	79.263	75.8451	78.0176	78.7871	76.6489	76.3689
ILMN_1655537	76.1556	81.4416	77.1894	83.8057	78.3126	78.1703	80.4991	94.6255	81.7258	85.9241	91.8321	85.8417	78.2104	84.5952	91.582	104.319	90.2951	77.1922	87.0586	77.8057	93.5364	86.0436	82.3244	92.47	113.095	79.5438	72.6468	76.4366	72.4277	82.6299	81.8492	89.3378	78.5407	84.9861	91.7152	75.4459	82.4442	82.4077
ILMN_1655545	198.857	116.898	128.417	113.428	123.644	177.438	128.813	86.33	143.867	117.967	102.545	107.592	123.03	93.759	169.091	107.182	99.4002	156.251	111.957	119.193	77.8913	81.8794	136.248	120.02	95.3965	93.4772	86.422	119.551	133.122	119.172	96.6273	116.083	99.9816	106.591	105.97	113.861	97.4238	109.305
ILMN_1655549	1014.48	194.854	157.354	416.12	309.325	578.052	988.444	1302.71	300.046	630.135	374.794	142.367	425.425	867.406	123.921	247.773	100.673	558.622	193.787	858.571	304.072	1481.59	164.016	387.915	445.415	488.16	89.7599	409.122	1208.03	1346.52	143.371	131.056	119.422	141.465	130.7	158.808	147.407	171.993
ILMN_1655551	71.4369	82.141	83.6738	79.5804	76.1911	81.7119	83.3308	74.5317	67.8142	84.3703	76.5132	72.59	73.8285	71.9178	79.9075	73.3634	75.7531	77.9303	77.1411	77.1519	77.0239	77.4826	80.4941	76.5524	74.511	77.2875	78.5744	78.433	79.7837	88.8383	76.8728	77.5106	83.0231	72.9364	80.2086	79.6222	73.504	83.5508
ILMN_1655557	614.622	762.043	729.199	846.686	817.325	585.87	874.873	1142.48	519.982	1095.97	1239.39	1359.37	731.408	1168.52	667.356	389.059	1036.93	386.93	533.931	266.157	580.937	1086.19	548.636	462.825	116.984	501.764	332.599	664.577	428.128	294.532	443.562	422.315	720.1	594.733	692.887	633.813	576.27	637.411
ILMN_1655561	4656	3148.11	5270.01	5239	5706.03	5123.53	6656.35	8087.71	3739.73	3520.89	4642.36	3823.1	5076.7	7133.59	5028.47	4078.45	1716.39	4778.93	4286.83	4706.17	2787.06	5212.38	3417.67	2611.09	4401.62	3528.93	3830.79	3956.92	3611.36	5053	5195.54	3679.42	4919.11	3058.13	3779.53	4090.06	3081.95	5195.54
ILMN_1655563	188.534	167.108	159.723	112.111	117.659	162.311	141.286	147.3	198.761	123.217	114.03	215.548	200.167	191.01	192.97	210.977	330.502	201.381	197.657	240.656	303.173	107.138	277.953	183.177	197.761	224.228	211.294	279.612	181.182	220.228	161.594	158.884	155.85	177.546	133.122	149.35	152.124	135.328
ILMN_1655564	100.594	85.498	87.9111	96.5724	92.7842	87.658	94.7268	80.4833	86.7903	88.1553	86.2139	103.156	76.9749	87.0311	85.9975	88.5195	82.192	92.1326	82.7998	86.5897	97.8942	76.786	90.6519	73.6026	85.7195	77.613	114.266	81.957	96.7953	89.5078	89.3175	61.1923	87.6812	86.9881	85.9284	89.1386	92.25	83.7341
ILMN_1655565	77.5934	79.9068	84.2841	78.0978	69.3021	78.2236	74.7469	70.8396	75.3658	464.641	69.3278	75.1658	71.8457	75.1244	75.8428	93.976	760.933	76.9852	97.2957	93.9555	76.0803	66.3838	75.1352	72.001	75.8894	324.326	77.5905	74.3163	65.6915	76.6137	176.449	184.1	262.706	331.742	140.911	140.803	176.706	196.108
ILMN_1655572	86.1582	119.386	102.796	84.2265	90.998	108.224	86.6694	88.5393	102.712	85.0628	92.5649	133.787	94.2385	107.925	113.832	91.9832	83.9909	86.2811	81.4632	84.0722	158.535	123.894	118.887	196.072	83.4667	166.579	102.346	173.322	84.6243	100.494	148.805	195.815	113.238	113.655	118.456	119.956	121.654	126.467
ILMN_1655577	97.5116	107.996	92.3447	96.9393	125.688	90.5834	91.2806	82.9759	87.4214	109.328	93.7523	94.2763	86.5965	251.528	88.9328	90.3393	105.461	86.7944	97.8662	83.9558	101.319	105.92	91.4801	93.0723	83.813	139.413	85.1591	84.0536	86.3866	82.7976	99.079	99.5974	98.1979	102.694	94.7844	99.5236	103.948	98.8738
ILMN_1655595	1014.09	2229.23	3009.32	1181.38	361.126	1557.19	297.03	198.302	484.905	127.494	702.448	127.057	98.2633	94.2329	737.382	221.718	182.142	181.282	2272.21	193.144	202.025	120.961	127.291	192.389	712.302	144.929	361.919	485.653	140.866	157.614	4293.8	3528.93	4366.86	2705.63	4520.77	5401.61	3993.96	4222.86
ILMN_1655605	83.0371	97.2044	88.6547	79.8154	98.8583	85.3696	84.678	85.8096	84.8353	84.6694	96.9393	73.2336	98.2409	84.4361	81.6774	108.709	78.9878	80.0377	86.2279	81.9434	90.7738	101.533	86.444	81.9251	101.148	86.3914	73.9593	78.8447	91.1163	83.876	82.7863	85.9609	87.5102	88.3957	86.6033	88.7626	95.2132	90.8185
ILMN_1655608	143.778	164.451	135.819	161.007	162.557	137.337	152.144	208.208	148.871	185.133	189.153	131.92	174.865	205.38	121.211	134.905	116.595	167.046	135.399	179.186	132.745	148.232	136.078	160.941	204.231	189.422	120.725	187.469	110.943	140.504	141.839	131.541	145.345	124.093	128.351	146.979	148.783	130.88
ILMN_1655610	103.917	105.65	94.5682	92.1526	175.477	117.763	104.008	91.6941	92.3142	124.727	98.2228	87.014	1912.53	129.405	101.337	99.6595	103.075	87.7928	180.556	91.5526	122.464	109.143	94.9311	98.7282	97.6905	85.1864	92.8848	100.542	356.043	112.221	96.9303	99.1602	93.289	99.1694	97.7155	101.504	93.3947	106.16
ILMN_1655611	73.2257	75.6453	78.5663	75.8915	71.5011	78.4506	75.2445	83.6241	81.9857	84.145	81.657	81.2019	80.4947	78.1339	73.0396	83.3301	76.1295	65.5134	87.4702	79.6415	82.7091	72.0095	77.5623	79.2102	112.244	78.251	73.2632	80.1047	84.4656	111.93	66.6844	63.5918	70.7987	73.9883	76.0167	70.0863	81.4334	73.2434
ILMN_1655612	291.437	322.338	344.27	237.974	191.562	194.945	213.658	405.409	230.054	243.655	459.846	342.725	264.64	317.452	288.068	382.965	154.481	352.392	340.682	238.2	441.71	426.326	317.991	410.168	889.767	788.358	539.919	834.465	247.269	436.291	284.635	191.129	234.073	218.106	187.176	215.955	204.633	178.582
ILMN_1655613	96.1155	77.9832	79.0818	91.6435	87.4984	76.8204	80.9162	90.863	75.4274	85.1659	94.0093	84.3771	83.2522	92.8848	86.8129	77.9087	84.2128	96.5423	87.9224	72.5168	85.1365	81.8578	78.7598	90.8032	90.2538	83.1567	88.9856	94.0801	74.2976	80.0274	89.5814	81.0588	66.401	82.1281	78.1165	72.8972	68.4946	74.3345
ILMN_1655614	102.149	112.979	118.997	112.571	106.747	97.6946	96.9868	110.805	100.013	89.0234	93.0185	95.8031	116.465	114.096	108.237	107.144	105.933	108.898	104.619	109.133	115.042	100.946	112.558	106.657	138.933	105.252	107.687	105.333	95.4398	99.5069	91.5214	90.1854	91.8065	90.452	88.5807	94.5682	94.8345	92.1907
ILMN_1655615	94.5274	79.338	83.0299	81.6101	94.3112	80.2336	87.3594	83.622	82.6875	84.6829	80.5169	99.1186	95.5281	96.3597	89.3855	85.2376	77.4351	85.8516	79.2948	97.6978	91.2935	97.5995	81.2816	83.6843	89.3912	100.712	90.4324	90.0985	99.5621	81.8302	82.9283	81.8482	89.6511	85.1853	87.813	84.0122	77.5527	91.1381
ILMN_1655622	1134.67	1395.43	1818.26	1767.87	1228.45	1142.48	1740.3	1164.5	4890.07	2542.94	1801.4	1348.55	887.555	1292.68	1684.32	1730.23	3230.15	1928.58	2152.37	1410	1738.6	1445.04	1212.36	897.073	1297.98	1063.47	2468.29	1895.1	1926.92	1622.16	2351.07	1859.07	2403.58	1838.67	2067.19	2117.63	1849.88	2224.23
ILMN_1655623	85.0254	84.1836	84.3083	80.9183	77.0812	74.6906	80.7079	84.1361	81.4838	79.2392	86.0989	82.5152	83.5584	88.3533	81.1598	82.9335	86.4953	84.9646	77.3571	77.1889	76.8708	84.0559	80.6357	88.1127	92.7112	77.8313	74.5134	74.6058	74.9287	80.4452	67.408	76.6746	71.8372	67.3158	84.4322	66.8641	70.7064	84.7915
ILMN_1655624	78.952	86.6351	80.4742	86.424	81.8633	82.7489	83.1088	79.9693	82.0311	78.6677	77.4724	77.6445	78.995	83.0706	80.2417	91.6254	95.0582	87.6445	85.2472	76.7988	79.8696	79.9837	83.7929	85.6659	71.1821	76.7917	82.2791	88.3177	69.7776	71.8735	68.3528	73.9536	70.4853	77.8477	75.2732	80.3248	72.6885	72.8255
ILMN_1655625	211.253	208.991	204.266	232.413	254.031	246.15	193.995	302.159	135.664	260.257	219.151	271.702	263.724	248.776	208.911	184.98	229.215	164.38	180.992	152.535	209.712	245.381	191.01	246.236	135.839	226.198	168.921	238.777	171.349	118.146	202.352	210.219	221.163	222.655	193.668	260.114	234.642	221.289
ILMN_1655626	79.9189	65.6973	79.485	85.9726	77.1293	84.7969	74.1173	71.7876	77.1369	76.9578	78.1587	73.4426	71.2106	72.1933	75.1236	76.1889	76.1533	73.9414	77.3757	77.838	67.1115	70.886	75.4352	76.054	66.9919	83.2811	72.8011	75.7543	75.1124	82.0776	84.6317	87.0634	84.6469	82.5219	70.6189	82.8513	78.5695	83.3528
ILMN_1655632	63.2117	62.5805	60.8566	56.8025	64.3738	68.1314	58.4803	51.5244	52.2152	64.0212	65.1473	62.875	55.9426	57.3691	59.0752	51.5244	62.3298	69.9053	63.2441	55.443	62.7498	64.6598	50.9555	65.7009	66.0208	67.9298	68.7611	62.6907	60.1389	77.6723	76.3291	57.4724	65.9219	72.1698	71.2445	79.4713	80.1883	70.4042
ILMN_1655635	513.56	623.524	858.571	515.145	648.656	385.937	526.177	462.009	458.119	549.082	618.071	752.551	549.387	504.343	563.189	327.207	648.066	205.668	401.619	284.75	497.068	556.171	406.533	569.507	112.302	676.579	532.218	711.072	135.804	150.071	739.381	863.291	1139.29	757.737	961.796	949.183	933.113	1122.28
ILMN_1655637	90.968	85.3922	104.249	92.622	100.154	86.1379	87.0747	99.5698	85.7182	98.3719	85.1903	98.6968	83.7896	95.8665	113.798	99.079	90.672	101.734	95.1447	85.9312	97.1149	92.4608	98.2892	94.0494	76.498	96.8857	80.9999	79.6712	88.1537	84.3252	82.4959	81.3463	87.6966	87.7396	84.2732	83.6755	76.5073	79.6079
ILMN_1655642	233.068	136.633	106.551	176.851	131.1	259.381	143.629	103.439	298.757	408.206	222.75	281.841	162.557	95.0165	116.513	166.916	217.826	145.662	145.264	109.861	181.723	196.367	180.812	157.974	93.1473	153.614	161.801	129.809	110.484	113.437	330.82	285.448	317.991	309.764	312.93	352.898	311.346	382.02
ILMN_1655644	92.2265	92.4666	141.16	94.9363	96.0327	103.458	104.845	111.511	116.655	102.277	107.694	81.8545	108.393	108.132	106.578	110.904	109.5	110.302	86.3678	104.585	91.0795	92.3895	95.3227	92.2946	86.3914	83.6313	92.1096	83.725	72.8869	68.8987	94.6867	102.923	97.195	99.6977	94.9747	90.6533	101.785	95.4782
ILMN_1655645	374.617	196.532	219.814	243.834	505.116	244.094	269.996	170.704	397.329	340.682	170.804	249.55	346.008	181.223	331.578	387.141	214.722	303.173	199.361	194.534	345.415	190.892	512.3	610.217	165.078	185.355	224.673	200.297	123.282	310.903	414.784	347.554	339.972	295.051	372.883	290.061	323.159	309.604
ILMN_1655654	657.064	531.859	397.964	361.76	323.966	544.566	493.206	683.35	382.871	406.431	307.221	400.487	677.003	354.515	469.967	434.755	385.382	579.164	361.421	406.838	365.801	334.846	475.924	437.603	570.753	415.414	243.405	208.79	453.555	696.641	149.676	179.919	177.672	189.802	243.509	184.586	179.789	232.594
ILMN_1655659	81.1532	80.2777	86.2611	84.4169	82.6808	80.4081	90.4505	80.9773	85.1649	90.2538	82.3187	81.1774	77.6778	83.6799	83.7632	79.1166	84.9012	89.6697	79.0704	86.4328	75.7929	88.3364	87.0747	88.178	119.573	90.1432	91.3906	88.6601	72.9032	80.8183	84.1915	83.6953	78.3757	73.9349	74.0821	80.3002	78.6017	68.4739
ILMN_1655663	108.537	215.548	115.382	132.585	110.171	159.645	91.6778	105.376	125.157	120.618	97.1855	149.836	144.536	114.121	86.587	134.617	156.722	140.998	132.554	121.928	130.554	124.886	189.99	179.681	95.2183	104.452	91.5425	172.781	89.9892	141.782	106.621	110.048	116.206	107.416	110.648	113.825	117.339	99.6713
ILMN_1655664	70.891	76.1193	74.9689	88.9328	68.8639	75.3555	79.1937	75.4521	76.2011	85.0402	80.7377	77.8639	85.2434	75.0158	70.97	67.9748	73.5183	77.1374	80.3925	70.6826	77.7391	72.5722	69.5526	79.2645	73.6738	75.578	92.3537	72.3853	74.4919	89.0779	84.0346	78.0445	87.1165	75.8875	70.2309	63.9685	79.3667	72.8471
ILMN_1655684	518.851	314.558	307.965	208.911	362.164	278.03	196.496	195.454	268.557	299.509	238.686	417.88	300.046	175.508	228.079	392.792	222.084	333.292	219.462	255.986	243.005	235.728	313.637	340.751	238.736	310.423	180.045	315.04	209.271	484.905	380.705	400.342	287.237	284.012	316.068	333.292	312.93	353.983
ILMN_1655690	63.1181	70.1575	59.9931	61.0069	71.2097	60.7089	59.9401	67.1837	66.9919	69.9026	66.0554	61.576	65.361	63.5859	68.9986	67.3412	63.4486	61.9653	68.4244	62.0295	59.1229	59.5929	60.3472	66.401	63.2352	64.4153	65.9895	59.0963	57.6783	62.2556	82.9394	66.0826	78.8632	76.1361	71.2394	60.1208	75.1919	66.606
ILMN_1655694	535.492	610.483	506.895	585.72	606.231	672.947	420.753	598.902	436.415	689.338	770.076	437.603	1184.27	589.827	434.016	728.251	649.266	495.973	431.705	753.051	572.129	550.799	376.72	1056.3	404.366	601.609	643.983	490.85	434.364	326.343	590.789	639.318	609.196	589.076	720.828	627.845	581.791	478.759
ILMN_1655701	74.2833	77.9062	78.5396	74.3329	78.7804	80.8905	76.9382	82.7423	83.7452	80.1408	76.672	79.4959	68.1342	78.642	77.9243	77.9525	78.811	69.7015	78.3419	79.965	77.5772	70.749	85.2855	76.9063	74.0266	76.3283	79.5331	81.6796	62.5251	74.6241	67.1726	71.2359	78.5847	69.0612	74.2384	70.0551	70.4705	71.1992
ILMN_1655702	161.212	151.002	121.677	182.38	163.426	164.628	111.705	491.992	213.431	257.976	232.642	183.1	249.73	240.794	126.198	136.7	149.923	250.811	125.417	118.636	264.585	200.556	190.658	95.2425	182.114	116.735	176.627	124.908	364.061	198.823	168.864	133.696	145.095	138	138.64	153.917	129.766	165.474
ILMN_1655710	1897.55	2321.13	2311.97	1437.63	3425.41	1491.01	1386.95	1311.37	2274.4	1054.4	2935.51	1844.15	1642.39	770.61	1969.08	4151.72	2057.46	3471.56	4472.53	3685.23	3350.75	1691.07	2182.47	2479.5	3209.59	1403.16	4808.05	4778.93	1303.37	3107.63	3901.14	2815.79	3285.22	3549.71	3392.35	4765.46	2906.55	5053
ILMN_1655711	78.1452	73.6768	60.1208	84.8593	72.2351	79.8488	74.8906	72.2936	79.0538	77.9317	75.0455	70.9018	75.5312	78.5159	75.9459	83.9946	73.9617	65.5792	68.9902	70.1372	71.7322	70.7629	66.9098	76.8794	75.1602	83.9634	73.8759	63.6662	70.7114	68.4503	70.0968	60.8654	76.1263	72.8917	65.4378	86.7611	81.2644	70.6023
ILMN_1655713	65.8886	64.5288	60.7126	67.5712	59.3076	65.3655	65.9895	65.032	69.2083	69.5384	65.2532	66.4764	60.9469	65.3242	63.7751	67.8054	68.9097	62.8201	66.2629	64.4108	69.7461	63.4512	67.968	62.276	64.8531	67.9557	72.8608	59.6118	62.8355	74.834	72.8205	55.6031	71.9446	66.4857	68.4047	64.1238	73.1743	73.789
ILMN_1655715	65.0848	61.9393	64.6194	59.8855	59.1724	61.8421	63.7369	65.7839	61.296	63.7851	59.3804	64.364	61.8259	61.6757	62.087	63.0607	61.1923	62.6327	61.856	70.8408	62.5213	64.3664	61.4068	66.0729	56.7248	70.4667	64.2473	64.298	79.3032	72.9155	63.595	75.6614	75.8632	69.6929	73.5738	83.9087	72.1622	73.5529
ILMN_1655720	117.54	140.264	129.519	135.031	120.261	122.134	132.34	133.975	120.629	138.667	121.211	127.494	117.67	112.805	114.983	135.181	151.969	112.596	114.16	139.075	143.629	133.213	149.516	110.093	170.08	126.998	203.541	174.801	131.271	109.018	108.189	123.27	108.94	111.399	119.172	108.094	115.305	110.687
ILMN_1655722	88.1309	82.7678	78.7395	76.2939	82.4384	84.2064	84.9947	89.2858	81.2415	78.3776	84.1137	85.0889	82.5236	82.9215	77.1447	78.5608	79.8927	84.7049	81.9585	92.1282	101.537	76.4566	78.6692	77.4862	76.7611	82.9611	76.2535	73.9545	79.0704	93.0831	82.0124	79.8767	84.7144	78.5901	74.9541	77.0003	79.3891	78.4422
ILMN_1655733	451.531	158.127	163.272	306.47	308.046	358.013	220.821	259.381	360.674	527.469	221.991	212.973	193.072	170.105	172.909	267.213	244.177	199.396	273.351	165.078	156.998	235.923	176.851	180.906	135.562	247.178	136.568	154.06	155.364	192.744	310.853	300.341	279.433	349.054	333.827	328.784	265.4	265.735
ILMN_1655734	511.818	366.922	455.945	401.535	464.754	351.652	441.495	389.522	667.963	380.51	454.219	450.457	418.439	325.815	543.834	525.869	307.828	576.017	609.559	801.808	377.84	513.397	437.8	323.24	494.713	316.204	668.153	304.556	507.772	473.265	468.027	443.432	390.592	455.945	461.167	440.542	396.013	448.868
ILMN_1655740	70.4884	74.9219	73.0143	83.2539	70.4864	80.4545	83.2591	77.7774	82.132	75.6641	81.3981	82.4146	85.8493	81.9709	77.5015	84.2723	103.672	81.306	83.1557	85.4506	70.5327	76.7379	79.9608	78.3622	81.982	75.3786	100.952	79.7388	81.2835	78.2982	80.0797	77.5786	70.8813	78.3878	77.5469	83.9814	80.7338	80.6558
ILMN_1655748	153.759	176.962	126.175	181.97	135.005	208.911	129.651	111.414	156.229	219.184	217.427	304.556	112.666	94.7201	112.063	129.766	912.62	107.144	148.695	119.944	132.145	140.718	149.655	265.901	90.191	155.491	82.7537	113.715	76.6117	81.6553	113.508	102.448	137.822	135.682	127.774	154.12	116.092	160.368
ILMN_1655754	130.967	133.958	130.756	119.843	137.237	134.825	130.325	157.18	115.162	100.904	99.8083	120.902	153.166	163.05	163.179	131.201	112.529	136.464	123.866	141.37	143.907	110.056	106.94	147.239	193.376	134.445	188.32	119.125	150.459	127.647	111.301	118.318	108.024	127.372	118.605	108.088	117.785	105.324
ILMN_1655755	85.7238	73.8046	72.4396	82.9256	88.8722	76.5012	84.2225	77.0481	77.9203	69.6003	80.6793	74.9264	76.5251	75.8229	77.6043	73.8063	72.8429	89.8388	78.2396	82.7983	77.4967	81.9075	70.1516	74.5889	86.082	68.4144	73.1067	73.4524	82.3761	85.2837	64.9821	75.0701	73.2029	80.9714	79.2942	76.5531	75.7355	80.2178
ILMN_1655758	141.318	123.576	120.548	80.7079	170.239	76.7259	88.2288	93.5836	80.2869	99.4041	110.012	166.335	96.2269	70.2486	116.924	136.666	76.4282	160.368	79.6275	77.6814	86.1841	74.9411	240.753	73.4296	84.4462	77.8259	79.7961	119.231	72.5766	95.0187	87.7338	74.9301	95.8569	87.0066	93.0082	82.0444	85.8841	79.6758
ILMN_1655765	1678.05	1663.69	1651.24	1775.21	2035	1241.7	1423.45	1534.55	1125.26	580.28	1517.53	1462.93	2114.67	1122.75	1602.42	1920.62	931.084	1692.05	1575.02	1188.02	1468.23	1471.39	1734.6	1893.57	1402.49	1365.02	1101.88	1903.72	1476.52	1460.26	2463.46	1971.98	2791.01	1980.41	2536.55	2401.37	2058.92	2502.08
ILMN_1655766	70.9269	71.8066	79.0741	72.6079	79.3596	72.5119	76.3451	103.061	66.7677	70.0699	82.9475	68.0824	75.6699	76.6486	76.6458	76.7227	64.3293	77.6292	73.454	66.5732	79.5592	76.6597	74.6283	76.6088	75.2794	74.5497	78.3136	71.5399	77.022	66.0446	68.7968	81.0763	67.3129	66.3045	74.6064	67.6392	65.458	55.845
ILMN_1655771	72.324	70.0325	80.6615	72.0309	79.5509	74.2745	77.1474	79.1819	77.2953	76.6486	73.8686	84.3465	73.8365	80.144	73.7679	82.9043	80.343	85.0016	84.9517	80.1113	78.01	77.7942	82.0789	80.4059	95.3942	81.0332	75.8624	82.4393	75.6422	70.7551	73.3951	93.7439	78.1447	78.2711	79.836	81.2034	79.7775	86.7566
ILMN_1655773	85.0606	81.0166	78.1433	87.9468	93.5379	84.3289	82.947	84.3695	82.3117	77.5934	91.5144	78.9146	83.6111	83.7684	82.0955	79.5379	88.2589	82.3959	90.942	81.9843	84.7515	82.2754	92.7288	82.8705	86.7693	90.888	78.7297	82.9627	86.7007	96.5837	80.641	75.7509	70.9403	64.3979	86.7062	93.8601	80.0661	84.6544
ILMN_1655780	93.4085	99.9284	110.141	100.386	92.1885	102.309	110.271	101.591	130.183	118.615	116.396	106.678	132.612	86.6394	108.002	104.976	130.396	111.02	117.175	112.971	114.605	104.911	89.5963	106.909	95.7178	99.574	93.6609	102.561	91.0611	108.732	111.03	122.357	112.785	96.3571	112.063	112.866	102.458	107.067
ILMN_1655783	80.7511	89.3087	79.0714	84.2161	84.2876	64.9036	74.719	85.5276	78.7072	81.0492	75.7361	77.0167	77.1663	104.644	84.7414	95.7417	80.3177	76.3081	86.4558	75.8264	73.987	84.6354	76.6616	76.6982	98.1556	77.7715	73.7503	81.3313	83.2619	75.6832	74.6652	84.053	78.6427	77.5155	74.4059	84.4593	78.1983	67.0452
ILMN_1655788	76.7901	79.2109	77.5236	68.6924	75.8756	74.025	81.4895	77.897	77.0766	72.7095	75.9821	66.982	81.8862	72.0889	75.818	76.0308	75.2179	71.17	62.9618	77.2756	74.4308	83.4914	73.3751	71.0445	73.8945	77.5408	80.6219	69.4174	74.8014	78.2079	75.4645	79.9584	88.1392	76.5322	58.1194	78.2863	62.276	71.65
ILMN_1655789	84.33	82.887	78.9397	79.4952	74.8138	63.897	83.2796	81.7496	74.0242	77.0161	67.5176	67.1852	70.8114	72.8633	75.0251	77.8165	73.9883	79.8849	75.7347	71.3072	76.4577	65.6421	83.2507	81.1417	85.7404	82.455	86.5025	76.9036	75.9198	69.6725	74.1326	74.9033	76.0624	75.4963	67.4913	69.747	71.7341	76.8436
ILMN_1655796	96.8857	233.017	156.456	225.066	108.508	96.7597	105.235	139.592	119.698	87.0521	121.553	310.646	243.872	122.474	93.711	154.546	326.651	171.863	185.927	252.272	166.006	322.404	185.711	112.308	110.934	387.23	197.518	261.1	101.27	99.7048	184.183	175.508	233.198	180.153	227.146	249.688	172.241	218.332
ILMN_1655809	96.4935	80.4389	91.3094	89.3378	84.8993	98.7933	99.767	88.9856	87.6171	92.3937	89.3192	85.2098	89.6479	77.3436	82.1002	84.5857	82.4082	94.8366	84.8122	83.4651	81.9258	95.5052	88.5783	88.2989	97.7526	83.7557	94.7869	74.9727	94.0147	85.6113	88.5487	84.6027	87.4497	79.9842	82.0007	87.0582	78.9283	83.9006
ILMN_1655819	100.818	86.0923	68.5281	85.464	69.94	78.8221	87.237	83.1835	91.5253	71.489	78.9172	72.7974	99.9236	72.6865	83.5743	112.111	76.4633	81.831	62.1882	67.5939	59.052	90.1606	82.5314	65.2666	72.6386	71.7586	68.6261	112.932	87.1341	134.668	95.2929	100.393	110.431	96.0731	107.523	90.9792	100.261	96.9761
ILMN_1655821	234.69	175.616	110.596	141.389	199.195	130.769	204.892	236.061	115.939	195.482	134.634	246.011	207.074	220.151	181.459	144.71	135.15	141.37	132.504	153.209	182.142	374.523	266.825	235.584	216.217	169.534	148.642	155.336	287.115	697.64	120.815	113.346	118.843	110.029	124.752	113.467	133.285	125.284
ILMN_1655827	197.48	132.05	255.817	185.133	284.927	168.452	164.064	206.048	441.71	173.356	208.113	189.39	211.009	175.638	314.784	247.366	309.081	381.205	414.158	318.431	173.268	209.578	152.234	164.064	139.917	128.935	434.016	215.632	484.107	239.908	219.531	227.021	192.9	213.307	195.579	234.509	259.685	276.523
ILMN_1655842	843.077	655.3	1896.15	936.727	1152.02	1672.13	590.582	157.268	924.045	1460.26	273.511	1165.93	81.5743	76.1698	886.298	1603.51	6401.88	957.283	1941.66	2770.72	1365.73	227.905	1088.64	474.792	472.609	3107.63	1203.74	487.273	84.6817	168.366	1488.91	1506.11	2204.42	1888.07	1724.69	1458.83	1557.19	1126.61
ILMN_1655844	117.649	92.5913	97.1474	132.745	106.543	100.532	92.1403	109.927	101.67	134.527	112.344	96.0941	86.6694	99.1285	78.8684	104.283	98.9562	102.369	100.643	109.824	84.3329	113.663	100.413	93.6994	103.342	78.4986	91.5858	100.085	125.804	123.231	98.1556	94.3495	118.446	108.382	109.49	116.814	113.492	112.543
ILMN_1655849	91.6567	96.0271	105.346	92.8705	98.3893	90.1065	83.1856	89.0568	107.132	89.2311	97.1824	97.3834	120.995	85.5235	93.5419	77.9189	88.2355	84.5714	90.367	88.7504	95.0091	101.807	150.677	81.2843	143.511	94.7757	115.338	84.4796	81.9896	91.0873	85.6567	80.8513	70.1318	77.7259	87.0696	87.8156	95.5342	90.142
ILMN_1655860	74.657	90.6413	81.7308	67.7218	75.0716	72.9374	75.4201	80.3957	68.9933	79.6891	72.8471	70.5028	62.5839	79.7482	73.3076	86.8764	72.5119	69.6635	68.0771	76.4054	68.956	69.2106	78.5716	79.1101	88.883	70.2063	79.8648	73.449	81.3382	82.4984	79.3504	88.4976	86.537	68.8675	83.7504	82.1287	75.9128	72.0103
ILMN_1655863	68.65	66.3765	71.8656	74.184	70.2715	72.9647	75.7788	71.4723	69.3399	72.6736	70.5896	73.1427	69.5883	71.5115	70.2174	71.9202	75.7287	69.4015	67.8325	74.5604	81.3153	74.411	72.9178	66.9439	67.4694	64.5602	70.7456	68.2416	71.6658	67.772	78.8735	62.4541	73.8171	67.9233	76.5236	72.0464	61.2439	69.4781
ILMN_1655864	82.413	83.7964	111.215	88.877	83.3405	80.4459	95.3054	79.6458	106.06	82.7655	82.3054	93.5912	79.2065	91.7191	89.1719	96.8561	78.7033	97.9006	92.159	87.263	128.186	89.2284	118.925	91.2313	146.738	103.548	141.839	108.669	156.882	182.691	97.1792	91.289	92.9538	91.3996	92.775	85.9082	85.0019	93.6661
ILMN_1655867	80.364	83.2811	85.8309	85.4849	301.205	100.244	96.4935	83.7444	83.0689	90.1019	80.2091	92.2696	93.7076	85.9029	83.5853	91.9131	87.661	89.6739	86.9703	87.1331	96.9831	86.4643	91.1874	78.7155	76.6176	83.395	84.0632	72.6051	67.1033	70.1713	78.092	92.0951	80.3131	77.2953	87.8317	100.141	78.8806	80.3605
ILMN_1655868	301.26	184.779	201.764	192.429	229.132	249.73	224.925	278.2	313.637	284.352	268.293	199.535	335.252	182.883	240.9	249.649	209.537	233.251	434.466	277.106	192.353	235.331	234.467	142.871	190.97	204.745	144.498	143.14	304.414	232.503	162.611	281.841	164.186	202.712	250.308	221.239	189.728	274.953
ILMN_1655871	72.0177	79.3361	92.1326	64.5336	76.5489	71.5243	83.0306	84.1239	96.7406	81.6128	76.2282	69.1295	86.6327	77.0564	110.193	81.2136	66.9422	82.1676	82.2296	128.486	75.1718	81.8282	108.343	83.2035	70.9883	91.7937	228.369	75.6085	165.58	151.061	119.458	79.6352	102.039	130.325	123.538	117.5	118.099	116.306
ILMN_1655876	489.088	432.593	356.663	299.378	379.89	631.099	268.117	252.968	313.048	261.975	243.3	464.869	357.568	296.166	398.976	336.922	210.832	391.606	371.288	315.813	418.211	271.399	532.725	606.231	288.441	234.642	225.066	174.836	178.498	332.97	226.06	230.054	168.452	206.722	225.478	196.367	156.344	160.465
ILMN_1655880	89.0118	72.9138	83.0889	83.4667	89.3487	99.6795	78.0208	79.2487	99.9284	87.4809	79.0946	82.6398	89.4972	89.9565	90.9391	85.1544	86.5102	92.9021	91.492	81.6713	86.6592	77.7565	89.0682	86.5048	103.084	89.8196	83.9869	96.7117	87.1208	105.769	75.1338	84.4462	80.1383	84.8307	85.2242	75.6021	75.1366	77.8116
ILMN_1655884	316.344	501.764	381.058	316.511	389.624	421.884	414.036	421.884	496.935	468.626	333.292	260.541	345.608	532.218	398.188	365.801	516.677	435.692	456.648	996.803	254.197	236.287	345.506	206.229	1030.93	358.192	630.706	240.656	1218.71	382.683	560.777	677.003	556.171	599.079	534.662	530.599	533.317	562.701
ILMN_1655892	79.8521	77.9862	83.0519	90.2201	84.7	83.8407	79.7667	90.5901	84.7896	84.5245	88.3733	81.9797	84.8287	81.7455	85.6772	81.6922	80.7324	87.6859	85.9071	84.3308	76.5942	80.8869	88.4017	68.1409	83.8098	70.2486	75.3199	83.0458	75.8328	77.0918	87.8168	88.5207	82.5522	80.6773	72.3703	77.5966	82.3149	74.1622
ILMN_1655893	84.3346	85.3573	84.8225	106.216	85.7955	86.76	93.1798	90.4282	84.9454	77.9156	83.9286	82.8963	79.2136	94.2748	82.5597	95.1848	84.8742	106.191	88.2053	89.6156	83.093	91.8004	85.495	89.3596	87.1586	87.2684	111.77	86.9075	75.5673	74.3449	87.2124	74.3061	75.5819	78.4979	76.1781	82.3134	80.5511	75.2515
ILMN_1655894	97.737	96.7597	90.1266	99.5846	89.1939	90.4218	92.2346	100.013	87.2575	97.8833	93.8645	84.5325	107.778	95.315	83.4749	98.316	88.7411	86.3989	87.5383	82.808	97.0579	88.8701	105.826	97.6978	95.4904	79.0688	88.0937	87.3026	78.811	84.0898	88.6744	76.9109	85.2502	70.821	86.3184	88.2185	77.2325	81.5981
ILMN_1655904	102.788	94.1942	88.6465	103.514	102.013	93.7905	91.8701	94.0275	93.0739	93.0794	85.331	98.1979	89.7381	85.1772	101.097	96.8264	93.5056	115.99	85.3446	98.9603	107.867	124.435	103.602	91.7152	73.054	79.5102	82.3005	98.5924	77.0521	58.4052	77.1861	72.2936	83.0409	56.0756	77.4287	67.0104	69.9075	73.6055
ILMN_1655905	86.5652	80.0886	78.2522	76.3041	74.9148	86.9836	82.7097	84.475	77.9694	75.9387	76.1685	80.9508	84.693	86.5536	86.3469	78.2898	80.3801	85.7453	72.8289	84.2336	83.4964	86.9264	81.7572	77.8383	76.5245	84.1247	80.9684	78.8983	88.1018	85.8271	78.5912	64.778	83.5928	78.9113	74.386	74.8651	76.7796	86.9049
ILMN_1655906	79.6611	93.1886	87.4225	89.7618	78.777	81.6953	78.5159	78.982	84.6234	79.9141	94.3808	83.1657	80.7814	98.3757	82.89	92.0058	80.5369	79.9503	87.6994	98.6297	78.9775	86.0146	89.0736	90.988	96.1178	161.464	83.7384	81.0844	105.208	86.6898	93.0493	94.4061	104.835	96.8804	101.704	96.0583	103.668	89.2436
ILMN_1655909	75.1743	78.782	72.1323	82.6956	75.2732	76.7073	79.0149	82.2277	81.5371	79.4824	78.3535	82.1518	80.8565	73.411	79.0674	83.2363	80.2846	83.2137	74.1474	78.9166	89.2104	70.241	72.8454	83.1779	74.897	73.3981	84.6536	83.283	76.8839	61.2679	72.7983	74.3138	84.7733	69.8631	69.8689	82.8777	69.6181	80.3474
ILMN_1655913	1338.92	505.897	809.047	894.032	1084.02	933.497	1007.63	810.454	2740.36	2473.86	1407.04	2806.45	2556.61	462.612	1428.34	1119.97	3890.82	1291.37	1954.2	1335.91	1646.1	1984.57	1638.56	1381.54	455.687	465.089	2363.32	539.501	645.15	816.371	3372.71	2514.06	2978.3	2875.12	2702.43	3012.87	2573.16	3744.32
ILMN_1655915	75.4997	110.133	126.315	90.3044	83.6392	84.6113	76.8408	83.8552	70.4552	70.0656	81.7461	77.5966	77.8388	64.701	71.3475	94.3964	80.9197	80.0556	124.812	84.7293	75.7998	88.0659	81.2636	77.2714	78.3941	113.16	82.6982	136.235	64.0867	88.7717	105.289	106.343	110.209	114.339	110.133	101.491	113.672	109.226
ILMN_1655921	152.698	336.582	176.019	336.582	227.407	390.236	260.446	339.448	186.586	365.801	442.975	287.115	302.828	405.156	117.559	146.56	265.901	138.64	132.05	208.15	168.618	276.404	151.636	261.858	122.948	257.12	92.4861	232.195	184.265	140.911	183.575	199.396	264.462	210.063	248.058	342.242	266.326	275.812
ILMN_1655922	817.737	901.58	552.735	514.889	921.477	572.826	542.4	952.032	303.535	318.515	756.759	1441.4	950.253	1087.19	777.253	445.93	262.033	771.119	456.187	698.405	880.867	1231.49	1345.79	1170.74	500.378	1149.41	1314.94	646.38	691.488	1345.79	1054.8	625.463	809.047	912.103	734.523	770.61	864.067	745.627
ILMN_1655924	136.235	210.9	318.281	349.981	270.506	253.434	245.489	222.988	219.68	425.82	426.665	417.397	237.914	256.394	149.635	152.715	427.217	97.1766	168.921	260.638	129.972	249.688	147.641	161.594	77.5565	147.791	104.532	163.069	99.6257	87.772	262.164	183.823	377.257	325.152	216.798	355.603	177.438	360.769
ILMN_1655930	83.7297	102.434	90.4493	70.5199	99.716	82.6848	106.747	143.491	203.944	76.2906	91.4752	312.435	88.8277	144.619	83.2679	79.5025	174.117	251.854	90.3827	145.679	83.2043	178.004	271.122	120.516	190.892	73.5176	238.637	104.68	368.192	148.805	122.334	142.653	127.557	133.067	150.756	132.34	124.742	128.732
ILMN_1655932	77.6406	97.8808	82.2296	85.4555	80.7026	80.9964	87.7155	86.6087	78.2123	80.84	92.3095	80.9727	86.1392	77.9209	74.9301	87.9162	89.9195	79.1375	83.3684	92.3895	76.7503	81.2726	78.6034	90.7833	74.1776	79.9983	77.6591	73.9792	76.2189	76.0815	71.0388	72.3941	73.3447	70.7842	75.0309	69.9939	76.2755	76.2814
ILMN_1655935	234.114	446.545	162.978	291.214	390.992	256.65	536.158	340.238	278.03	189.488	237.073	254.476	339.879	930.78	326.798	251.966	262.503	220.821	252.058	260.114	347.924	620.55	278.142	316.068	160.909	843.397	342.322	941.358	401.619	273.063	275.061	278.874	228.165	276.203	267.479	326.274	411.131	314.949
ILMN_1655938	79.0035	79.8612	69.4052	74.6735	67.5099	71.8093	72.9178	73.8637	77.1942	71.9388	81.9426	77.8377	86.8833	82.2681	76.1884	80.9473	69.3848	71.726	69.5325	69.2653	73.4985	69.3266	57.8964	73.3938	79.975	75.355	78.233	79.2699	74.5926	84.7184	74.1282	67.9788	67.2422	86.2977	81.3263	72.7426	83.8263	79.757
ILMN_1655940	84.7435	78.4122	75.9284	72.6875	78.4323	75.7929	73.9835	78.8263	74.0287	99.5378	77.7227	76.6063	78.3746	80.7133	88.0247	79.4431	79.7924	75.3486	75.4818	71.2351	69.8914	69.6788	73.6049	91.8377	87.8015	74.5429	83.5246	86.3903	87.3851	75.3449	73.5279	67.331	73.9007	74.2941	71.9111	78.4248	78.0789	79.7158
ILMN_1655941	121.8	102.52	78.2577	116.009	119.51	107.636	88.0646	92.8828	80.3831	74.6823	100.303	84.1021	124.919	140.667	88.2802	78.8944	77.0488	92.9696	97.3036	80.6672	85.2141	114.002	144.516	117.484	105.51	121.903	84.7985	96.0107	97.5542	186.567	98.8217	89.5551	89.0568	97.0312	86.5954	87.0066	85.2901	76.3784
ILMN_1655949	74.165	69.6337	76.0078	70.4884	70.2998	73.9784	71.7352	72.8555	72.4784	73.3269	73.1729	77.9436	73.939	80.6429	77.4718	72.5062	80.7741	78.0905	82.3207	65.9187	74.6614	75.9039	77.7302	72.2149	72.5168	84.9754	79.0231	84.8192	76.5387	64.6413	55.6501	79.887	70.8228	75.2938	75.189	58.6824	77.5833	70.4363
ILMN_1655950	86.4992	81.3851	82.0433	82.8791	84.053	98.0734	89.3703	82.2028	86.6033	72.0889	86.4611	72.7164	83.5479	85.2732	82.0519	85.6588	79.832	82.0056	80.7245	86.1869	94.2599	93.8004	86.5059	89.177	87.5077	91.2748	94.2912	86.051	88.5999	73.1757	83.8707	86.7978	75.1426	87.5102	78.9172	84.1577	84.8984	83.7538
ILMN_1655952	5902.28	4656	5631.75	5004	4771.28	3318.04	3483.44	5312.4	3232.57	3890.82	3177.93	5499.31	6075.44	6456.28	6734.62	4553.56	4375.64	5381.18	3770.39	5341.25	5539.47	4859.31	5490.95	6391.16	4741.02	7371.53	4662.34	3209.59	2763.73	3119.21	3720.7	3525.25	3556.07	4262.05	3537.05	3976.29	3744.32	2596.04
ILMN_1655955	79.7737	75.776	65.4698	75.4766	72.747	71.1455	77.7116	72.598	77.6717	71.6397	67.9814	66.6878	69.1301	73.5461	76.6831	67.2328	74.824	74.5268	68.6487	67.5899	71.5817	70.3273	71.7018	75.1926	70.0863	74.9922	72.3094	70.5642	68.6924	65.3767	68.8663	65.3429	64.8214	57.8448	76.4384	76.7393	78.6398	74.1511
ILMN_1655961	220.821	173.84	118.361	148.757	150.777	130.967	128.514	150.529	213.013	112.55	324.156	382.683	206.048	260.541	253.434	167.435	208.113	168.069	120.766	169.847	246.371	380.705	386.515	395.301	92.2562	309.672	419.885	326.563	117.218	319.568	580.478	521.517	531.859	485.438	473.265	463.674	522.514	484.546
ILMN_1655974	299.427	180.113	210.396	153.401	131.561	190.582	167.235	108.146	181.604	153.166	131.607	186.525	75.2808	80.1258	235.584	230.304	151.552	289.205	241.878	189.39	156.432	114.332	203.395	163.293	105.126	117.245	113.663	81.4783	86.0624	131.823	145.408	156.014	150.234	139.926	136.351	147.158	143.566	163.528
ILMN_1655980	93.5867	97.1357	84.441	83.5962	83.1283	83.7241	92.0424	87.8598	91.6038	79.7542	86.9326	78.3068	99.1077	96.5014	89.5835	78.978	83.5216	81.5629	88.4857	91.0273	80.582	71.3545	95.0955	93.3013	93.4046	91.9305	95.1058	95.3124	94.0982	82.5788	98.0873	84.4065	75.8889	88.898	84.6759	86.833	96.6973	80.1253
ILMN_1655983	103.536	156.209	132.411	107.975	125.804	99.481	123.446	135.597	154.231	105.435	187.211	199.167	149.012	148.642	181.309	103.579	103.248	96.1155	95.1163	242.231	152.144	190.142	125.789	187.345	76.9583	177.044	164.645	138.874	91.792	184.1	162.241	153.593	175.697	158.758	142.798	191.129	160.795	159.581
ILMN_1655985	92.7371	92.3639	104.363	95.9579	96.0297	97.4732	90.5938	91.0172	113.136	126.268	108.716	96.1947	100.132	99.3708	80.2476	88.898	94.2472	98.5459	109.639	91.1815	84.0722	98.9734	126.225	84.2859	82.6463	102.383	86.1644	103.804	80.4857	91.4765	101.176	83.2492	83.7255	89.1633	94.4192	96.0297	103.2	93.9425
ILMN_1655987	269.803	534.213	79.9341	222.29	91.1134	319.447	498.908	952.446	284.137	88.5727	478.623	92.2221	74.9981	657.322	1242.68	249.55	2087.59	545.584	123.048	89.83	137.778	129.988	90.2774	116.563	465.902	754.449	498.908	152.825	928.574	681.846	106.897	110.813	94.9536	103.2	103.439	112.351	108.651	112.932
ILMN_1655990	1186.3	501.36	1605.76	1027.67	903.693	640.101	765.028	683.654	1271.27	982.12	903.982	586.381	455.018	807.768	982.477	927.039	1614.7	624.267	1187.29	1084.02	1199.1	728.69	554.24	959.81	274.953	1115.39	670.434	664.937	374.432	469.212	1583.63	1312.63	1564.73	1731.61	1600.98	1412.55	1650.17	1092.36
ILMN_1656011	158.411	91.1475	120.527	168.008	810.454	83.2672	113.853	98.0734	105.226	87.0274	101.541	148.095	73.6521	74.8458	102.625	193.592	490.117	776.133	172.56	1020.33	119.68	220.11	112.104	109.352	747.484	77.4572	305.839	184.155	659.799	500.79	689.948	991.357	646.584	593.544	531.859	243.912	1084.59	248.867
ILMN_1656015	70.2145	66.6019	72.1246	65.426	67.3321	83.8458	68.8675	69.6755	68.5917	70.6093	75.6933	70.4219	64.6572	70.9305	70.2521	61.7775	71.981	68.6302	66.536	64.2929	68.58	72.6331	62.6005	66.8172	79.1155	64.7248	64.9759	64.8175	76.8125	54.8536	69.4567	66.346	63.7939	71.9129	62.4115	67.4941	60.4611	67.382
ILMN_1656016	672.154	363.53	471.798	563.189	667.963	588.189	572.541	477.681	1214.13	1433.54	510.943	374.093	300.996	430.419	575.211	450.457	830.614	570.142	1037.94	707.453	316.002	317.752	461.584	246.75	760.933	396.013	605.827	90.6035	408.206	370.751	466.865	539.919	533.441	461.337	560.621	496.463	535.746	477.952
ILMN_1656017	93.0987	81.9984	83.592	86.0446	94.0554	97.2405	95.5312	92.6503	93.7439	109.937	94.6469	98.2993	82.0311	90.3393	88.1268	87.6543	99.7711	87.4713	92.5635	101.253	91.9216	90.471	103.394	87.4727	167.484	93.1623	67.9861	95.1695	119.422	98.3287	98.5177	88.1333	96.7004	88.9043	94.7818	103.844	95.8138	89.0929
ILMN_1656019	96.3127	93.7979	104.255	90.0038	95.2183	94.5605	98.3219	88.2444	90.3488	89.1586	91.8701	83.7504	101.658	112.515	103.354	97.1986	93.3535	97.9987	86.8085	93.8547	99.3296	86.424	96.5993	86.7881	109.114	109.952	106.891	98.1934	97.0471	107.665	99.9236	91.8476	87.3232	100.331	95.9625	97.6481	95.224	88.0383
ILMN_1656021	92.1526	78.6507	81.5925	70.7682	75.7165	75.4611	69.8503	83.4144	78.6832	80.8623	75.2445	78.108	71.2692	83.7775	69.7886	76.7936	83.7846	87.4609	78.645	89.9341	78.7587	86.6694	75.2112	73.4954	77.2183	76.605	71.6359	71.8702	73.1995	65.1102	76.9231	68.9612	67.6321	77.4411	70.8642	74.9465	75.1119	85.0034
ILMN_1656024	72.2515	75.2881	79.7242	91.1918	88.6536	78.3932	80.3858	79.1291	78.3517	78.373	68.6912	82.0944	75.7854	83.9747	78.4422	80.566	73.3153	77.1496	75.7579	84.2356	75.1897	76.7011	75.898	77.6363	75.0817	80.6379	86.9986	77.0832	82.1248	70.6093	71.9584	73.7412	68.4946	68.7559	56.6259	75.5772	75.2343	75.0653
ILMN_1656033	76.299	74.2567	84.6216	73.6146	80.3311	80.4651	77.3401	75.9069	79.8124	72.5715	84.4212	82.4535	78.1285	75.9226	84.1318	79.9664	92.7024	75.9988	72.2902	84.1318	73.6621	88.5031	77.6101	76.9445	80.9554	81.408	87.2494	84.6381	72.6837	79.9201	74.2201	82.0473	81.0313	80.0244	74.7492	69.7744	76.4331	73.5955
ILMN_1656040	72.8186	78.4941	71.296	77.8695	67.0333	72.3555	78.392	79.8957	81.6376	83.2118	70.0084	70.6378	77.0453	77.3257	82.8375	71.4108	71.1839	78.6635	75.5985	81.1177	72.4733	74.176	76.5005	79.8165	78.5906	72.4509	107.842	66.8475	61.6607	80.7786	75.2438	74.2934	83.5797	60.5575	69.2974	68.9421	63.8915	66.2506
ILMN_1656042	123.597	159.695	203.162	216.682	131.286	164.514	176.962	401.619	165.976	181.665	178.667	159.374	293.182	291.551	175.567	171.211	228.412	140.881	146.077	115.469	167.543	164.402	174.24	164.604	145.182	245.002	99.5166	114.852	159.794	190.831	145.283	142.474	147.563	147.885	139.888	156.562	149.635	137.695
ILMN_1656045	119.573	131.019	128.083	103.711	133.559	120.603	131.745	130.6	126.847	120.882	119.977	88.5307	113.53	151.928	157.587	111.632	94.9093	125.346	94.9341	185.96	133.052	169.013	86.6152	177.646	93.2052	112.604	193.475	134.41	102.674	110.422	102.88	113.39	105.144	113.583	105.874	110.67	135.543	111.167
ILMN_1656051	76.9331	93.879	88.9365	92.6384	83.6546	95.0933	84.9728	97.0883	87.4099	99.789	90.4537	85.9706	88.5646	89.5467	101.738	98.3988	84.0447	90.3846	79.4221	89.6905	95.1647	82.6542	79.5628	88.226	98.271	80.2271	90.0985	77.0724	75.1312	67.92	65.1707	64.2301	73.7694	83.9286	73.4433	74.2384	64.1732	67.5509
ILMN_1656052	72.5829	76.2034	75.8328	76.1145	74.6119	84.9063	76.1024	72.0536	74.972	81.4366	82.1943	78.1829	80.6738	75.2073	79.9658	80.3727	85.6415	78.9127	71.9336	77.6305	78.2003	77.3861	75.6298	83.2414	84.7049	84.7621	77.1692	74.1616	80.4054	76.7783	68.7559	85.1173	83.7632	79.1723	81.2922	82.4011	78.0115	82.8731
ILMN_1656057	369.434	202.953	714.029	330.178	306.606	450.345	265.841	126.253	369.514	1108.93	218.332	242.695	117.208	151.039	326.999	601.195	124.082	405.047	281.339	395.301	324.65	159.949	457.498	235.17	581.657	227.857	755.535	180.427	342.725	205.634	223.022	270.752	140.318	120.598	165.841	128.828	135.522	184.155
ILMN_1656066	1113.57	1377.26	1725.91	1140.83	811.739	1185.89	811.107	555.398	544.566	873.412	730.338	1465.38	920.314	681.668	808.696	844.378	643.615	992.991	546.044	1920.62	823.782	766.799	1257.04	1209.26	559.557	1224.93	904.672	890.847	603.547	498.292	1455.12	1566.8	1558.14	1299.37	1627.11	1554.52	1614.7	1505.12
ILMN_1656069	72.1323	79.8734	76.2363	70.223	81.7748	78.3088	85.4606	81.1489	83.7717	71.5627	81.0323	92.8262	234.202	179.153	76.9989	77.6198	83.8162	76.1533	80.1047	86.5547	80.6968	100.485	80.4238	86.2853	78.9158	78.7497	89.0719	81.5819	96.792	115.645	86.6033	91.6038	93.0698	84.4109	78.7297	80.2285	88.5339	84.2064
ILMN_1656073	81.9102	80.6282	75.0386	86.2395	78.5695	76.7721	72.0047	80.4645	84.7193	71.4942	78.7312	85.2413	84.8593	85.8299	81.3734	80.8363	84.2929	75.3391	75.2312	80.8116	82.6057	72.524	74.4248	89.8248	76.655	80.4122	81.6015	85.1526	80.5256	83.3414	77.682	73.0467	85.3277	77.2157	80.8911	73.3502	77.4345	71.9473
ILMN_1656074	61.3615	62.7731	58.7706	63.4348	60.3228	63.3662	59.5632	61.103	50.0336	63.6662	67.382	63.6451	57.2587	59.7547	62.0788	59.7256	58.8979	57.5064	62.7343	58.1472	60.1208	51.2571	65.6181	61.5432	63.8549	59	61.9142	63.2413	77.984	73.4905	77.2042	71.8361	59.5369	67.4976	77.0207	71.5156	67.4213	75.2215
ILMN_1656079	119.399	127.615	124.195	146.615	132.701	150.734	137.395	119.542	121.335	121.466	125.994	120.588	162.154	132.94	106.268	153.721	92.0363	129.525	153.076	180.399	112.265	126.534	106.301	127.17	233.198	109.63	106.789	121.8	158.556	148.871	132.585	115.305	142.598	137.063	120.985	138.076	126.973	148.736
ILMN_1656082	20340.3	21542	22524.9	23676.9	20504.8	20434.8	22923.2	22200	21867	15222.6	20686.3	22524.9	22133.6	24215.4	22524.9	23380.1	16782.7	19517.6	20381.8	21630.4	19760.1	21010.9	24484.1	20626.7	20059.2	19049.2	18230.8	21010.9	19692.7	18825	21370	19276.6	19092.4	20626.7	19898.9	20856.2	20556.7	20946.1
ILMN_1656084	69.9724	65.6052	71.2013	62.95	65.7779	70.4478	64.9509	73.457	73.454	73.4931	70.6102	71.9912	68.8452	66.146	68.9737	70.9656	71.0025	75.3786	67.7973	70.4421	73.1961	60.3114	70.7879	72.0384	73.4516	74.4103	68.6247	75.0382	79.9095	76.9188	77.8412	64.6413	64.6342	73.5095	68.5122	74.1012	71.8488	70.4456
ILMN_1656088	77.5874	73.365	79.8541	84.6587	71.3383	79.1273	79.44	72.6153	82.2528	78.0331	71.7414	80.0164	80.4066	79.4932	78.2756	76.3525	78.9637	75.5131	80.9508	75.5849	73.2726	83.9722	76.0155	80.5213	80.9162	78.333	74.9871	76.6502	62.1999	69.365	74.4828	73.4945	73.7503	67.3031	78.105	74.428	71.7684	76.0201
ILMN_1656097	73.956	80.7955	72.7052	73.3742	72.6573	70.936	73.9483	76.007	72.5318	69.6828	65.5215	65.7709	77.666	74.5545	70.879	70.2006	77.0904	65.6542	71.5849	76.3636	63.121	63.5582	78.2135	68.936	64.4338	74.9569	78.9973	66.1268	73.8436	66.9079	82.6858	79.0566	80.003	74.2782	73.9483	81.9553	61.3347	90.2201
ILMN_1656110	85.2751	84.1786	83.3861	83.0689	87.6543	84.8864	87.4821	84.3712	85.8181	86.6226	86.0157	88.7183	76	77.9659	82.5684	85.5249	87.2766	77.6357	95.1807	88.6312	85.1105	84.0932	77.4718	91.0107	102.973	91.2363	79.359	74.8145	59.486	81.6033	76.6685	78.5562	82.2989	75.1073	74.0836	89.5847	83.1989	71.1562
ILMN_1656111	997.193	569.959	1796.36	733.606	1251.76	537.58	833.846	560.461	531.394	425.718	1710.46	288.583	896.636	602.432	1100.94	1020.74	539.919	676.579	2117.63	1063.88	730.91	599.665	656.815	441.591	1737.67	1312.63	1570.15	829.972	2492.88	1049.82	1227.82	895.202	670.001	1562.73	794.019	791.883	1400.59	922.958
ILMN_1656118	60.7038	63.0898	70.1867	68.0433	64.0272	64.2758	61.9234	74.6345	65.8133	86.0878	86.1236	64.6759	87.6952	69.984	61.9782	70.7712	67.8593	64.3075	65.8519	65.0037	71.9437	72.1772	83.3227	66.7045	64.0762	65.5022	69.1219	63.121	82.1122	85.034	84.2539	85.7661	84.6178	88.7477	90.8001	86.9995	79.1878	77.5509
ILMN_1656123	78.0712	78.1417	77.8616	81.0702	79.5293	79.4693	89.2668	81.82	80.9882	74.6338	76.586	81.5352	83.3688	77.7692	84.1962	76.1941	76.5039	81.6592	81.4201	84.7586	77.7942	78.6217	82.0823	76.0788	76.3891	80.2662	80.0744	74.9148	62.5434	76.0711	74.2146	71.6786	62.9528	75.1033	71.3061	71.8137	74.7897	69.4771
ILMN_1656129	205.668	213.983	231.607	180.015	219.462	256.884	285.153	125.476	464.105	206.876	285.271	339.523	128.171	180.838	196.758	197.761	326.343	187.263	292.972	208.991	203.705	164.971	343.246	229.416	123.467	211.853	261.657	274.823	127.345	114.796	201.412	234.69	205.19	258.294	263.489	223.789	260.304	237.23
ILMN_1656131	80.0003	77.666	74.6791	92.2406	69.8014	74.4218	85.4481	83.2067	78.9058	65.1473	78.5815	204.047	86.8437	79.1569	77.9422	77.9359	84.1061	66.5105	134.656	88.2315	88.3733	81.5435	213.571	76.1616	68.9637	79.6128	110.745	79.9222	98.3462	113.538	148.829	121.09	122.493	192.033	146.817	127.536	143.346	126.046
ILMN_1656132	77.2786	72.4086	73.7392	72.725	94.0365	83.4297	87.2426	78.6826	78.1766	79.092	98.6024	78.8597	81.117	79.5628	73.4746	82.3996	76.4986	77.0832	86.6781	80.8212	353.906	75.15	69.558	73.767	221.453	77.8857	79.6633	69.7135	63.3539	72.4076	70.7467	71.8448	75.9898	66.2714	66.9758	64.0519	96.3745	72.2849
ILMN_1656134	767.101	784.745	781.063	882.109	902.644	898.656	800.99	656.557	1000.45	983.456	822.051	873.788	808.696	608.205	744.628	973.038	945.421	864.571	1316.37	890.198	788.944	736.647	915.9	737.106	641.808	657.064	566.174	779.099	477.567	712.302	955.518	1006.12	765.474	982.477	953.756	979.272	1010.25	868.608
ILMN_1656136	566.366	398.87	539.642	467.211	477.427	381.13	495.721	574.9	925.264	721.822	729.433	459.472	418.724	585.47	456.895	500.925	697.64	603.099	660.656	765.26	454.429	523.041	606.481	368.736	960.533	395.383	818.387	381.305	712.302	707.971	688.28	572.129	765.028	594.466	632.212	698.405	623.323	692.887
ILMN_1656137	84.8629	80.9117	91.8668	90.2923	91.6117	93.6166	85.3532	79.4137	90.1003	82.0078	77.255	83.3528	81.516	76.4986	77.9608	73.1289	82.9619	73.9312	72.9024	90.2459	78.647	85.4961	85.0516	74.3931	76.2501	86.8652	136.065	76.6733	80.2558	77.516	77.1416	80.8249	80.0597	84.4399	84.3352	84.1409	73.1505	85.1251
ILMN_1656139	105.425	99.3637	114.613	91.5253	111.841	92.0444	81.7301	85.9652	95.875	81.5584	94.827	86.7893	95.6079	94.9048	96.6422	95.9204	86.4533	100.946	110.604	106.349	103.444	91.5325	94.6563	80.1299	117.979	98.1119	83.2688	102.139	87.3393	78.7833	94.926	94.672	87.1766	90.8108	94.7313	95.3076	94.6416	103.337
ILMN_1656144	95.0187	94.1784	92.2346	77.0346	86.4493	86.2669	78.0731	78.4849	93.3424	82.3768	72.7225	94.0275	89.6203	84.6377	91.1542	97.9337	72.573	84.9479	95.2949	82.5764	88.7717	85.5852	87.0663	92.1326	129.512	83.9278	96.332	84.6536	129.337	115.86	95.5879	87.5042	91.1163	107.528	90.2656	83.5149	92.3679	85.3502
ILMN_1656145	912.62	599.079	289.733	533.188	479.848	694.144	401.535	374.093	604.538	968.261	430.675	1082.06	558.769	309.672	523.957	550.055	633.813	442.028	379.587	300.88	421.528	522.82	756.119	462.612	285.051	425.425	434.755	497.483	281.773	289.556	547.678	541.667	759.033	741.36	598.411	750.381	490.232	654.191
ILMN_1656149	79.7542	87.7465	89.2972	89.2192	78.3532	84.1239	83.3081	84.1221	83.7126	83.705	94.1762	88.9791	102.192	80.2604	91.1181	79.7718	77.8734	86.614	88.5695	85.0166	83.1688	80.7657	101.807	93.1366	83.5052	81.9653	101.387	79.9055	87.8367	71.8744	77.5806	85.0538	86.8517	92.8788	86.4839	83.5457	82.3377	91.0961
ILMN_1656159	111.319	104.479	111.126	134.812	101.279	119.542	112.386	133.04	106.615	121.015	128.044	109.46	114.96	158.345	108.16	95.126	116.763	97.7586	134.797	89.9372	91.4034	134.73	108.629	103.952	92.864	136.019	83.5771	122.31	107.194	103.913	96.2082	94.2137	96.0757	95.6758	98.9667	92.5477	90.2184	92.9696
ILMN_1656165	413.928	496.629	601.609	594.946	468.626	627.845	798.744	558.278	645.735	492.827	668.307	607.093	493.096	673.593	534.368	523.632	502.837	643.615	566.366	1024.15	590.233	467.467	489.703	450.799	457.23	495.075	1052	441.495	771.419	223.022	961.796	766.069	807.492	749.846	799.854	627.472	684.262	615.718
ILMN_1656169	69.6274	67.7007	73.2193	74.0821	78.2094	74.2722	81.1503	70.9152	73.1027	65.7424	71.9594	72.2799	74.121	81.7475	71.0604	82.2296	75.0872	70.7407	71.7541	71.2871	68.7707	72.8755	74.8424	72.0681	80.541	68.5482	71.9555	75.2655	73.8865	77.3198	66.5511	68.2712	70.2567	72.2927	60.2063	73.1121	67.0962	72.2549
ILMN_1656170	78.7804	99.6595	87.5299	83.5201	101.685	78.2358	83.5979	83.9757	80.864	77.3428	85.1931	84.1539	87.6812	86.0099	89.6306	80.4728	74.9864	82.0911	87.6606	94.1447	80.0763	92.2406	85.3641	117.379	79.8148	74.1229	71.0485	95.2777	88.2151	90.6239	81.7742	81.973	90.7286	83.0526	65.7504	78.6839	83.2468	69.624
ILMN_1656171	128.318	134.556	117.869	118.897	119.595	117.053	111.841	117.785	109.927	116.551	110.621	122.878	149.157	131.541	139.435	122.995	108.491	137.778	130.815	138.686	113.841	113.437	114.514	140.264	164.496	113.655	150.593	133.01	97.0447	100.564	92.3303	84.0939	83.3688	86.2069	92.8301	87.989	85.005	95.7559
ILMN_1656176	76.0838	82.413	87.3594	83.2225	81.213	82.4912	80.6603	81.4674	80.2258	74.8471	86.1903	91.5669	84.8364	84.9003	84.2241	75.2098	87.1026	93.2009	80.9454	80.626	75.2471	74.1095	75.9341	78.9362	80.0779	87.8246	93.4085	80.0482	85.1262	85.0437	73.197	90.3607	81.1346	73.3045	86.0425	78.4234	89.0285	76.2258
ILMN_1656181	75.3391	80.7614	81.4817	71.404	87.7242	73.9026	92.2183	76.9459	72.9477	79.2413	77.1894	72.211	74.1289	80.3222	79.8103	75.4588	74.7852	74.2782	76.9374	76.3139	80.207	70.0668	76.9735	74.6816	71.7797	73.8187	83.6589	73.7329	78.2302	82.5698	69.2409	73.1185	79.3085	75.6129	82.2631	77.887	67.1997	79.4065
ILMN_1656182	116.726	103.574	105.481	96.9761	100.936	93.415	88.7002	104.1	99.1525	91.7881	86.5984	97.1474	111.757	107.877	116.194	98.2813	102.765	94.8694	108.273	106.745	87.9669	100.018	98.8448	87.1412	103.314	95.8424	87.5172	91.1025	84.4212	81.0033	86.7566	84.6863	85.6016	85.0012	81.4811	88.9803	87.2114	92.7959
ILMN_1656184	353.297	258.69	193.475	226.734	210.62	290.871	284.75	194.084	273.982	451.531	175.037	194.327	257.272	302.515	382.683	262.073	487.9	288.134	391.198	321.07	181.488	215.158	376.53	213.488	335.252	372.984	239.138	113.655	325.964	413.579	433.527	272.532	285.807	221.594	242.96	270.752	217.215	200.556
ILMN_1656185	202.45	151.67	148.871	125.816	105.581	137.646	132.027	109.974	128.514	96.4789	103.765	87.1898	180.615	195.343	126.187	145.714	78.1758	251.732	133.197	86.7347	129.183	122.38	162.128	85.4585	433.393	138.539	124.742	214.954	606.949	473.975	117.475	111.06	133.726	122.344	122.019	111.777	114.767	121.09
ILMN_1656186	85.6415	149.239	112.422	120.457	118.916	115.84	94.6014	101.834	86.2921	179.302	110.713	74.9699	147.138	104.038	84.1923	85.8506	95.2592	77.5527	204.266	114.65	159.248	89.4668	87.9983	108.314	102.057	158.627	93.3692	192.429	148.949	88.7311	133.331	110.187	135.994	149.179	158.981	168.716	149.792	139.85
ILMN_1656187	79.5898	74.3249	83.3723	84.0372	86.861	81.523	78.6107	90.6571	87.6151	86.974	75.6021	81.8386	97.0312	82.1836	87.4202	79.567	74.3948	81.7185	75.15	74.7558	84.6444	85.2205	86.9025	79.1905	97.5995	74.9019	77.654	81.6976	79.18	69.4326	86.4454	78.4826	58.0324	77.1793	73.1595	85.7006	69.5468	70.5798
ILMN_1656189	79.029	85.7554	83.2966	82.1312	77.3092	83.2557	85.0555	73.7534	79.474	72.4035	84.4834	76.9633	87.5336	77.2794	76.2123	81.1924	76.9839	77.0174	71.6695	85.5741	80.6143	85.4286	77.9972	76.7321	79.9055	79.1557	85.7326	77.9017	82.758	79.9541	66.171	76.1929	78.8228	85.7238	79.8397	64.5628	83.2429	80.0661
ILMN_1656192	78.2022	75.3416	91.3651	82.2296	76.0254	73.4923	72.4956	83.2547	81.1495	99.7935	84.7969	81.1876	82.8546	79.1526	78.7072	73.2367	73.2719	76.9115	78.8497	92.3054	76.7761	71.4011	79.3571	77.1307	95.8294	86.5437	84.1583	85.4516	86.1062	74.9974	94.0386	91.7131	89.1719	91.7476	97.6838	78.1758	97.9006	92.518
ILMN_1656193	81.0485	89.3015	85.2103	84.9947	76.2698	89.0401	88.8956	86.8755	83.3781	96.4866	89.2076	87.0253	91.156	92.8301	90.8616	90.9792	80.3503	86.611	88.0278	99.7602	73.1775	83.592	84.6373	89.3656	88.4914	74.1548	90.064	76.8752	60.8997	59.1841	61.783	78.0459	73.4051	68.3375	77.1699	72.8925	83.3809	74.8477
ILMN_1656194	74.3192	85.7122	173.009	80.2612	91.9525	105.792	88.2409	76.622	96.1001	83.2557	81.1871	77.123	122.866	88.3668	81.6627	73.6263	78.548	79.7206	122.692	88.4243	87.5273	87.3479	81.6947	93.2917	75.5789	82.7759	118.99	85.0722	90.9553	83.6652	83.0069	77.1504	90.7798	90.8547	86.9025	84.1776	85.5486	87.1096
ILMN_1656196	269.022	560.621	228.706	534.368	243.912	482.654	294.468	369.832	295.708	593.115	304.901	316.13	333.771	285.271	208.762	325.815	784.745	284.204	306.47	403.818	258.578	230.993	203.577	431.319	354.597	338.549	338.226	281.896	165.106	148.642	214.422	238.004	266.326	242.86	317.073	305.386	281.773	251.764
ILMN_1656199	86.5359	80.3597	97.7394	90.6924	104.821	104.211	111.593	92.4161	127.647	104.43	97.9672	106.343	83.9366	104.68	107.201	118.347	97.5573	130.004	103.596	171.839	96.23	104.42	96.3639	100.124	83.8314	85.7142	126.451	92.9062	112.386	118.824	116.083	117.899	104.897	120.449	109.69	112.913	114.685	123.955
ILMN_1656200	78.8346	82.0171	76.7701	84.0898	92.1733	78.2193	79.2434	85.0898	96.4812	78.1134	85.8564	78.2022	80.5357	90.3044	73.814	79.4419	98.2813	90.3715	85.8173	70.4815	81.1924	73.6152	77.6124	84.5229	77.501	74.3764	70.3241	92.3979	82.1739	62.5972	84.6035	91.4671	86.9816	82.52	79.7047	80.1212	78.2719	88.358
ILMN_1656201	77.0033	69.731	75.1694	70.9781	76.6124	61.5928	76.92	71.686	70.5158	76.0631	72.1772	64.1818	71.7923	68.4765	72.5162	80.1917	70.752	69.2549	71.4127	80.2883	68.8916	80.0556	73.617	75.2112	85.4516	63.4728	63.5072	70.9067	78.2808	73.8116	66.9178	76.2857	71.108	71.559	77.8728	72.8768	61.4161	78.8576
ILMN_1656208	79.218	70.2546	92.159	89.3825	93.7287	87.4738	81.7266	81.491	97.4877	84.7703	80.3411	92.1927	90.0406	78.0538	79.967	77.2848	90.9668	77.1027	83.8326	90.0538	89.8312	93.3078	90.4913	84.5148	76.287	80.2988	90.1112	85.8809	75.8922	73.7637	71.8277	75.2701	81.2551	97.1888	84.8353	78.8167	86.0128	77.317
ILMN_1656218	56.2061	62.433	62.2721	66.6098	68.2747	66.1748	65.511	62.875	66.5179	62.6073	56.2233	65.6956	67.5226	61.7019	61.2557	62.7376	56.5193	78.4553	74.5567	59.5632	66.7267	62.1661	61.7257	66.3765	68.2154	67.731	60.4568	66.3104	66.9802	69.1307	68.3822	74.5245	81.5327	73.4383	79.9478	67.5831	80.7786	72.8071
ILMN_1656221	66.0645	63.6506	69.9749	66.6537	77.0405	70.6798	58.5386	70.5378	66.7198	66.9557	68.7472	67.1695	59.7902	58.644	68.0613	69.5409	58.8351	65.8066	60.3431	65.4753	67.0117	70.3011	65.9874	65.1846	63.522	71.3984	64.8426	72.2039	69.0598	82.2956	90.5033	75.1707	67.5413	76.0957	74.2712	81.4013	75.543	74.7703
ILMN_1656225	89.8783	85.9312	97.3738	83.1157	86.9617	82.665	89.9388	107.715	84.2557	88.9558	83.9946	88.6491	89.6623	89.7381	85.6016	87.9549	100.08	100.775	90.9165	88.3668	91.504	85.9954	88.2355	95.0981	91.7837	84.1126	82.9484	79.6945	77.7445	72.9939	71.4648	76.4416	77.2946	71.2238	71.3819	66.9663	70.6798	66.8976
ILMN_1656232	91.3106	86.5025	82.3616	78.0472	72.9234	78.5323	82.0724	86.9376	81.8357	84.7944	80.5552	80.5898	86.0146	81.7683	82.464	73.6248	88.5408	82.3276	70.723	99.2448	94.004	80.5904	73.8615	84.9782	99.5942	80.8104	87.7707	73.0629	66.497	80.1138	77.1949	76.8807	75.9237	76.2623	74.3214	71.3511	80.7799	72.6482
ILMN_1656233	7347.19	11358.8	10566.6	11209.7	10677	8007.66	9203.51	14882.8	8317.07	7700.56	10421.3	16109.9	13294.3	16242.2	12672.1	8494.37	10914.8	9425.73	9235.99	12934.3	12987.5	15466.3	14293.7	14655.5	6205.5	16055.3	13676.8	11510.4	15025	13583.3	13430.8	14034.3	11711.4	14410.2	13383	11753.9	14034.3	13894.5
ILMN_1656242	72.3589	69.2186	75.9023	67.6943	68.9998	73.7525	71.8202	81.3563	71.5399	72.4111	68.6781	81.6058	72.1562	67.408	72.4378	74.9534	68.5892	70.9445	69.8072	77.2053	73.6961	74.1289	73.4277	80.9605	77.1187	71.1569	74.2268	82.9157	74.8886	71.0016	79.9141	60.7691	74.9651	62.1301	70.3758	69.8874	64.4609	75.5575
ILMN_1656248	74.0162	83.1927	72.6065	76.2493	76.1263	70.2848	71.1318	74.2857	80.8905	80.0893	72.3219	72.1606	60.0201	78.105	72.261	72.8768	71.8286	71.4933	79.8154	70.5755	76.8537	83.2439	82.783	67.0947	71.5031	71.0666	78.096	78.4965	77.5766	65.6421	83.6435	79.2813	76.8419	73.7757	73.2543	81.6353	77.4624	83.4085
ILMN_1656250	97.3007	89.1124	94.1101	91.963	93.4905	102.196	89.1575	87.4702	86.5392	95.8073	86.2034	93.1678	81.636	99.1028	89.8611	85.8453	85.8405	89.6479	86.8573	82.849	97.9616	93.2917	97.0189	95.6729	81.5028	85.1931	89.5467	90.7908	76.5005	77.9436	75.2761	70.7189	74.7544	82.9074	80.3151	81.3522	83.4535	71.5391
ILMN_1656251	79.44	85.0712	82.5613	86.7657	96.3943	81.4073	79.9693	84.7896	83.2917	96.2983	71.8466	81.8539	84.5773	81.0418	82.0731	75.0279	88.6038	83.747	79.0479	78.0885	89.5425	78.2522	80.6829	95.5879	78.6002	88.3168	78.8464	84.2414	76.6634	79.5738	83.0188	71.6063	58.5463	75.4717	68.3647	70.6013	75.9801	73.2856
ILMN_1656254	155.056	85.4002	96.4846	103.177	89.9181	89.9093	115.69	125.638	108.732	79.7105	112.048	85.704	79.4357	122.583	110.967	107.734	73.3038	152.082	92.4919	127.123	84.9716	157.18	115.085	104.292	173.236	75.6057	70.9003	105.528	319.447	251.803	107.665	113.766	99.4041	110.801	111.832	100.325	116.366	96.318
ILMN_1656257	74.5118	75.7081	78.9329	75.1273	80.6692	76.942	66.9473	77.0385	74.3372	79.6509	73.4807	73.6271	78.7094	75.0978	73.6293	71.8266	71.8182	73.775	79.1402	75.962	80.7955	73.6093	69.6388	81.4515	71.2599	81.3329	70.6198	77.022	81.0117	78.0823	87.7219	69.931	75.8557	76.0694	75.8804	74.4001	76.4243	78.5193
ILMN_1656266	59.842	62.2139	53.8707	63.0446	52.1122	64.0622	55.6031	53.7243	62.51	59.6856	60.9869	59.4377	61.9855	62.1301	69.2257	64.8742	60.1137	55.3247	63.2272	60.8954	56.1848	54.4248	57.2587	60.7639	56.0393	64.8689	62.4952	60.4811	65.1495	61.3034	89.4172	87.6632	93.3327	84.7245	78.7047	84.5533	83.148	82.9666
ILMN_1656274	285.271	268.293	418.929	346.542	238.458	236.849	246.236	267.155	536.024	410.786	340.751	328.858	259.047	244.22	360.145	335.252	402.695	413.928	427.573	472.741	338.549	250.308	292.579	275.604	349.054	215.632	472.883	273.726	224.264	239.639	345.333	348.398	369.703	326.999	320.373	347.407	343.246	350.559
ILMN_1656280	79.0296	90.3715	82.0789	90.3519	78.5076	79.506	79.8271	78.6964	81.1514	82.6299	76.516	72.8078	77.1962	86.489	81.1943	83.5261	82.5114	75.9665	77.6494	85.1789	88.7701	76.9541	78.4111	83.2901	80.416	95.8484	75.0235	84.5124	78.3685	67.4453	76.8839	79.9608	76.3029	76.1658	77.6835	74.7001	76.9617	76.3985
ILMN_1656285	392.998	297.725	664.577	642.407	899.304	371.02	671.446	730.91	635.994	549.387	1041.81	810.144	652.719	1045.24	330.12	436.975	495.561	568.67	433.158	525.028	362.427	1265.46	678.566	314.061	319.811	583.595	282.837	640.101	507.014	765.26	333.447	370.2	293.182	357.192	495.973	458.555	411.259	557.396
ILMN_1656287	550.943	716.845	675.048	344.27	172.071	726.761	528.328	481.306	578.272	881.297	558.961	313.933	1032.73	220.228	328.533	731.678	1532.47	784.745	1230.95	1156.65	2346.65	1078.26	990.742	1248.75	1340.73	630.881	2457.74	411.561	657.064	959.083	278.749	257.435	354.667	273.351	243.655	312.867	258.833	313.129
ILMN_1656291	112.414	83.7034	111.625	88.2173	131.574	96.2196	89.7069	102.477	90.5521	92.0492	77.5891	92.013	81.1699	154.173	90.7303	78.1458	88.5279	83.653	95.1082	86.9573	88.3353	97.4303	86.9035	110.974	85.7723	81.4201	88.1392	116.92	139.879	89.5911	79.6438	88.3466	84.3289	77.5147	80.3171	87.6632	89.4607	96.2324
ILMN_1656292	5610.13	7532.47	6281.64	7116.59	6918.7	5093.74	4910.09	4897.98	5561.73	3840.45	5147.16	7400.78	5934.08	3541.86	7151.13	7490.73	4890.07	8388.45	6957.17	8818.43	9235.99	6318.73	5371.35	8934.66	6721.24	5997.82	9453.21	6281.64	6060.92	5808.77	7384.13	7604.77	6194.52	7231.71	8028.39	7748.16	8028.39	7794.88
ILMN_1656293	292.858	281.896	166.999	237.615	175.26	241.131	227.267	283.756	166.304	206.194	215.854	176.909	258.194	209.712	186.705	233.83	215.075	194.713	184.779	225.399	235.82	240.854	214.047	190.438	182.439	205.054	159.21	165.841	364.825	297.969	183.254	182.215	211.082	199.428	226.734	259.43	189.764	208.79
ILMN_1656297	655.094	773.348	411.355	480.105	602.235	565.2	773.555	1054.8	503.95	427.919	570.915	416.66	696.233	785.881	722.49	533.77	231.034	645.942	486.999	489.202	565.671	636.168	461.167	576.983	739.631	697.64	300.947	955.087	930.78	751.012	303.595	323.24	303.173	249.857	317.991	271.791	315.395	250.254
ILMN_1656300	188.084	154.194	188.745	211.618	182.912	145.068	356.489	219.814	154.521	131.308	315.107	192.242	173.674	232.457	180.643	184.586	175.413	241.179	176.15	223.227	249.346	375.233	180.87	188.495	169.31	253.643	233.198	729.433	211.618	193.858	146.077	425.988	347.554	127.031	139.34	135.47	141.354	122.211
ILMN_1656301	78.144	71.2041	71.664	73.9499	75.9082	85.6375	86.4386	77.7747	81.2812	70.1073	72.4405	81.4852	77.4909	75.9545	76.5903	72.6553	74.4548	75.1461	76.9195	88.9208	82.7976	75.5172	80.9693	80.3556	76.8118	78.6784	82.2083	82.4163	79.7981	71.1179	71.8266	66.6278	72.9266	76.457	73.352	80.8183	81.4103	78.7106
ILMN_1656303	61.3244	60.2285	66.8877	61.1586	64.7205	60.5071	59.9806	61.1695	64.9213	63.121	59.7187	67.2921	64.5722	66.6605	60.5929	58.4803	64.9648	61.2827	64.6572	61.6502	60.1137	64.3316	71.9887	59.4026	66.5528	62.7869	58.3703	59.0342	71.4356	75.7892	71.0541	71.0919	63.8772	62.6566	69.4442	68.5869	70.287	72.5135
ILMN_1656310	114.65	98.8424	87.4785	154.437	83.7393	71.9398	87.2778	101.319	70.4999	93.3351	100.921	92.536	85.0225	99.027	85.8809	75.8371	81.7323	104.335	98.9144	129.651	90.0091	88.1607	89.8265	93.4905	88.8079	90.8596	91.582	112.858	62.6663	73.0073	69.9231	69.1764	68.664	76.9605	72.2003	85.127	71.502	58.5241
ILMN_1656315	163.372	187.406	221.946	181.065	202.781	167.202	204.527	198.914	158.857	133.527	142.056	193.92	205.783	236.454	203.577	202.205	175.665	209.117	165.311	254.197	279.612	164.266	204.8	225.693	268.717	206.048	288.441	172.7	195.282	216.152	143.391	152.017	131.76	153.166	151.024	131.809	155.491	121.006
ILMN_1656316	227.946	254.987	212.564	151.024	173.574	195.063	180.015	128.556	199.677	160.189	181.694	285.213	201.947	146.904	249.939	192.453	219.059	136.416	188.433	162.241	251.528	141.389	308.104	382.096	103.514	279.199	98.2785	218.377	87.3117	132.852	236.15	211.463	215.036	229.942	232.75	227.267	253.021	233.684
ILMN_1656318	85.9814	89.0473	78.4068	94.2638	86.1504	84.7944	84.8008	84.5229	74.4675	90.7365	83.6495	96.378	93.3716	90.9792	79.2447	117.846	88.4928	84.7515	87.6847	80.3597	87.9492	74.6915	86.3193	79.6748	92.8386	96.9621	87.5727	73.5854	66.7358	76.3675	57.3798	82.9066	72.6143	77.1512	78.2577	72.4121	81.7449	56.7872
ILMN_1656321	78.811	79.2277	79.1155	80.8722	75.4168	74.2392	78.9965	81.7712	79.3002	81.6692	86.7062	146.636	75.5575	81.1381	93.2163	73.7861	83.9688	79.9347	82.4877	82.2248	75.2387	83.575	158.607	78.2352	76.4776	80.6015	69.1396	83.9705	78.469	81.8238	81.5532	88.2455	83.0744	92.9181	76.9995	94.5663	70.4445	87.3466
ILMN_1656325	67.3236	67.5558	60.2694	69.0778	69.6367	61.0123	68.9828	73.3693	62.4037	68.2984	73.5606	60.8069	98.3534	67.8993	63.9118	64.3122	63.8156	77.3142	69.4442	57.288	67.6866	86.0374	62.8581	69.6326	81.3763	70.9435	68.5917	76.5828	85.4336	108.171	79.2976	65.9676	79.0438	92.0757	72.746	70.7951	75.9387	83.2294
ILMN_1656327	75.9062	81.0707	73.3618	87.8794	82.5597	80.0447	77.3401	97.948	85.2364	79.593	79.5338	69.5434	74.2201	85.484	81.0068	73.1757	73.6286	72.5127	75.6699	76.5524	74.2284	74.0199	76.3049	94.4622	86.7313	66.536	74.9885	83.0155	92.7288	79.2776	75.6494	90.1065	80.2852	69.6877	72.0606	74.5341	65.3317	85.038
ILMN_1656330	74.6878	74.2315	74.5553	77.4669	79.362	81.8571	73.3759	71.1505	68.5376	75.4841	81.4305	69.5468	80.1083	76.3194	82.5474	71.361	92.213	68.9109	78.3003	68.6197	80.8498	82.753	67.0473	78.614	82.1002	68.5531	74.0967	70.0699	64.6625	91.1291	87.6837	80.2167	82.3972	75.0794	63.5249	77.7742	78.6839	71.8593
ILMN_1656335	215.158	202.45	191.79	211.41	234.796	268.818	212.063	373.542	180.083	168.452	183.254	172.909	179.208	291.678	273.84	159.504	124.855	249.813	139.664	292.579	141.706	280.529	226.146	124.226	587.511	161.007	316.344	181.223	529.395	262.914	110.829	109.655	137.081	107.823	117.659	122.055	121.713	154.765
ILMN_1656338	86.9035	82.2536	85.2034	74.5095	78.6087	83.3039	83.4429	87.2323	85.1405	76.0327	81.6101	73.3626	83.3628	86.4654	86.9264	78.4837	86.5882	85.1979	78.1801	85.7674	90.8714	74.3267	86.7456	69.2629	82.1016	75.209	89.751	84.2662	87.3744	87.4713	81.733	76.4008	78.6124	84.541	91.4765	81.9442	74.5276	85.2124
ILMN_1656342	80.5331	78.9093	85.7415	80.0787	85.2016	84.021	80.7808	81.2697	75.9653	83.1521	78.3382	81.3851	77.4896	86.7105	84.6234	73.3742	81.8106	82.0539	82.0659	72.732	81.4668	73.427	84.5447	76.0137	72.7486	83.3536	91.7337	82.1327	86.88	75.7907	88.7751	77.7981	88.242	80.1392	81.0411	85.005	83.1647	84.9826
ILMN_1656344	76.5996	90.7878	82.0955	71.733	87.7942	83.6084	89.5677	87.7623	79.626	75.8858	73.4398	88.9719	85.1113	93.0933	86.6694	86.1071	85.5466	91.1291	88.0415	81.6823	81.3554	84.7566	75.6885	86.3631	90.3175	94.8592	80.2195	91.7225	88.6755	95.9507	80.0833	77.0247	65.2402	73.8917	77.9017	77.7076	73.8715	88.1619
ILMN_1656361	401.078	451.789	235.205	141.465	199.106	264.462	321.837	478.5	200.838	88.3824	160.627	110.019	146.062	427.573	273.063	375.703	112.751	870.607	536.934	179.002	221.594	255.772	166.051	117.01	2346.65	500.073	502.034	110.978	1950.89	1604.56	121.079	117.934	107.715	143.14	106.652	98.2096	108.793	105.628
ILMN_1656364	80.0232	82.3892	77.325	72.8983	78.7157	72.0654	81.9119	80.03	92.7093	93.3244	72.8148	79.0636	88.5707	76.4174	82.5886	83.3487	80.0853	103.816	80.7833	87.2039	88.0098	79.9679	80.376	86.2581	68.4409	90.2581	72.8237	72.7426	78.0738	83.0536	91.1831	91.3188	84.7389	78.1748	86.094	86.8379	85.5643	96.5243
ILMN_1656368	362.696	199.305	304.072	274.175	174.496	258.48	201.764	332.97	250.543	687.049	160.819	202.314	1345.12	378.142	135.779	258.998	506.895	164.496	223.393	192.276	216.108	162.339	263.773	189.608	150.047	244.05	153.401	203.883	492.196	239.346	302.828	311.955	272.179	228.593	257.795	305.333	269.858	346.07
ILMN_1656369	81.6947	73.7596	82.643	73.2411	78.9688	82.7625	77.2445	82.5604	81.8787	80.3184	72.7284	80.5958	78.3782	78.869	81.6101	72.933	90.5311	80.8422	79.429	78.7725	76.744	75.9781	78.4546	79.0617	75.8783	88.9086	71.5063	83.2439	71.9518	74.1303	73.8055	72.1354	69.1419	81.6085	77.3964	65.4096	70.5621	70.9791
ILMN_1656371	75.814	71.3186	72.0792	71.3027	71.2308	82.2979	77.8078	65.4008	72.2329	74.0266	73.2977	78.1191	68.5122	70.4166	72.366	70.7643	80.3216	69.2502	73.325	74.3295	75.2708	72.6981	71.0534	67.0401	70.6023	69.5621	95.251	70.5838	84.111	74.4689	79.6591	74.6479	65.478	65.2211	63.2466	67.9651	68.2903	61.8802
ILMN_1656372	274.028	178.609	164.328	157.098	189.455	163.664	143.126	165.446	155.314	236.105	146.397	154.814	163.528	120.714	114.213	207.299	153.427	132.038	211.329	117.072	112.282	138.858	196.646	204.075	198.823	203.435	86.458	115.222	112.43	137.431	164.478	152.419	153.497	167.701	140.23	174.801	125.241	123.944
ILMN_1656373	88.4043	82.821	88.2076	97.3594	86.6264	84.7717	82.6316	84.5042	88.196	91.6254	81.1157	78.7646	88.1355	93.0568	88.7688	83.7093	95.4601	96.9581	90.4411	96.318	72.0418	87.3	91.8023	88.8383	107.175	85.0389	88.2379	81.7597	77.7215	76.0254	72.2858	77.6748	78.8167	80.3885	83.4371	78.6255	73.9941	78.0718
ILMN_1656376	116.754	136.828	135.261	109.479	141.192	148.291	124.542	124.324	101.039	101.838	99.0098	131.032	122.603	157.387	138.894	109.96	114.384	123.634	102.515	146.595	135.505	105.289	110.422	116.396	117.124	124.609	165.474	110.219	122.035	99.8454	108.176	106.94	107.802	109.479	110.38	100.532	105.574	101.042
ILMN_1656378	107.947	179.059	91.2264	148.914	123.231	85.7661	77.4909	105.848	168.566	85.1385	192.453	362.427	68.6663	83.184	69.9693	82.6486	180.153	84.078	419.161	457.606	372.883	301.739	468.027	104.655	306.058	90.7347	202.205	119.184	102.221	137.033	258.63	218.165	194.384	321.163	250.492	216.373	216.526	265.775
ILMN_1656379	69.9568	72.0935	73.755	69.6193	77.673	79.6842	81.8206	74.2496	72.1527	84.0088	72.0878	81.7027	76.1564	72.4121	71.361	79.8328	75.11	73.2168	75.0752	83.3673	77.1482	73.3789	72.1606	70.9939	77.1091	74.4516	73.5183	77.9195	72.5792	80.2363	69.9107	76.4877	78.6654	74.3184	78.5396	66.8108	78.2264	63.5975
ILMN_1656380	94.8969	100.141	80.4747	120.02	105.133	91.7225	96.4989	99.0356	98.7467	93.2322	127.235	116.268	90.7947	101.12	97.6481	115.566	105.498	87.6904	98.7604	153.521	89.6156	111.391	118.997	96.9279	96.1403	114.507	103.917	102.669	91.2872	80.8142	105.89	114.969	96.5123	106.098	128.116	97.5141	105.123	112.955
ILMN_1656382	349.468	214.676	188.721	204.776	201.67	258.145	306.398	369.593	145.815	244.22	166.703	176.421	173.701	198.335	182.627	220.821	111.42	184.586	156.364	161.49	182.498	167.018	254.77	102.969	69.1692	194.152	78.7383	68.496	225.268	265.575	244.375	239.138	267.11	216.642	260.205	260.541	219.966	217.352
ILMN_1656383	74.9626	69.2939	68.6487	77.0637	70.6227	70.6399	70.4155	66.2901	78.9127	64.749	60.9512	69.2917	72.5792	66.9604	61.9731	65.2424	70.3651	70.926	64.7294	66.0997	75.0524	74.0258	68.0126	75.4374	69.4634	74.3703	75.7088	71.1737	73.7614	78.7312	81.3775	56.7062	66.9802	58.9223	55.511	85.5364	72.3108	71.4441
ILMN_1656386	239.138	183.154	136.813	147.17	185.69	188.721	233.104	313.795	235.584	300.763	275.489	174.359	236.195	404.048	191.333	135.295	473.265	197.149	198.594	156.882	173.817	269.382	182.594	163.718	271.46	141.538	174.288	154.546	395.93	248.203	209.148	222.695	229.604	230.172	233.887	230.993	212.497	221.041
ILMN_1656393	105.319	150.479	129.696	117.4	95.5281	105.038	121.713	215.955	125.538	99.5105	147.771	299.378	164.645	193.475	142.598	147.198	131.7	144.239	123.708	180.278	179.275	281.961	212.973	225.965	88.421	196.569	218.784	175.358	173.427	275.869	180.929	197.922	171.95	164.671	189.335	185.355	207.101	194.084
ILMN_1656395	82.4353	83.9421	83.1251	96.3745	83.2388	80.913	81.8229	80.4246	78.6677	87.5766	84.2136	81.3938	86.1305	77.8692	95.5643	79.1782	80.5504	88.2185	81.7067	85.3129	87.4125	76.1052	81.6273	74.0174	72.933	82.61	99.5814	86.4953	80.472	82.4912	75.9586	79.4501	84.4857	78.9429	87.0058	78.7838	82.132	72.055
ILMN_1656399	653.327	876.754	587.06	587.892	843.67	769.457	741.074	611.757	1084.02	640.731	821.389	943.502	619.579	507.772	776.651	669.82	1060.16	837.199	629.96	692.887	747.719	450.799	797.162	708.157	452.966	486.619	810.812	660.201	448.259	502.133	963.359	841.396	799.605	764.092	715.637	843.397	578.901	882.47
ILMN_1656401	85.4585	85.4324	87.3	80.0584	88.2729	85.7091	86.1062	84.4008	81.6231	86.9209	80.0815	79.506	91.3123	78.5885	83.1786	77.2376	84.9774	84.9906	82.7717	97.6634	83.8255	82.417	81.4065	84.5819	76.0872	86.1392	97.7394	79.2713	80.8847	93.1825	83.3981	88.7301	81.7052	89.9715	81.2714	87.0521	87.6096	79.5733
ILMN_1656402	75.8613	70.7887	77.3452	74.9588	67.4283	69.7545	67.8201	72.2749	75.2191	72.1926	89.9676	76.0951	72.1983	72.0662	72.7734	71.5448	69.1903	71.2369	72.325	75.0476	71.8949	66.686	76.2981	74.888	70.2476	73.7147	83.9105	70.2521	81.0313	73.7964	92.804	89.4668	93.9346	85.8779	93.9474	89.7794	79.145	81.6553
ILMN_1656404	137.792	137.822	149.699	125.267	131.403	126.777	122.775	116.161	133.756	112.145	115.96	107.105	121.09	114.301	136.165	139.469	186.623	136.813	150.322	146.298	151.102	111.06	162.385	141.174	162.241	165.078	163.201	150.529	103.112	126.404	122.408	114.142	110.895	119.063	108.865	116.161	127.8	109.369
ILMN_1656407	76.4986	81.1214	74.2465	78.2378	85.5353	81.3245	78.3276	77.6247	75.9432	74.1563	86.5641	93.91	70.9341	74.832	81.4662	79.5654	74.9351	75.2543	75.4485	68.1198	75.4872	76.8558	84.1202	75.0842	83.5508	80.7504	79.1101	72.3465	78.7186	76.7412	82.0861	81.3763	85.704	86.6315	86.422	81.9266	88.4808	79.5145
ILMN_1656409	77.9017	85.1591	83.658	73.8733	75.6992	79.4181	80.7858	78.3295	83.0425	84.5066	72.4267	78.9271	73.1012	80.835	72.7329	79.6674	79.4209	68.2939	73.4604	69.1193	78.4255	84.197	71.0445	73.5354	71.5849	72.4014	82.2223	82.9411	67.8781	67.505	81.9676	68.16	75.9968	62.5434	90.88	59.2123	74.4689	71.4539
ILMN_1656410	87.6826	78.8632	86.1245	84.1665	88.7096	85.1097	82.1242	89.5173	86.0989	89.3612	93.3351	87.4863	78.5042	81.1598	87.557	91.8321	83.9622	77.229	83.742	88.642	86.2874	79.7016	77.9243	78.6839	79.3422	84.7544	78.1737	93.9346	81.6796	95.3431	117.713	101.734	95.6472	102.144	111.277	119.386	101.244	114.496
ILMN_1656413	879.787	1028.72	963.124	1684.32	1360.8	1217.35	1526.4	1631.38	2577.1	3058.13	1899.96	1052	1350.71	1769.2	853.878	1005.72	2546.99	941.019	1241.19	977.093	1049.82	1556.3	771.419	961.369	734.751	879.474	883.875	1098.01	969.982	603.818	1449.36	1268.82	1348.55	1443.53	1657.55	1758.61	1644.15	1658.53
ILMN_1656415	488.834	1172.47	2544.99	603.968	2037.8	193.339	191.467	815.835	154.647	578.052	165.948	113.269	938.46	427.703	1377.26	395.383	280.061	366.577	297.431	743.856	187.139	129.786	130.356	1237.02	279.612	1805.28	157.75	72.6521	802.079	275.343	130.667	131.937	158.246	160.72	144.214	117.484	114.96	146.165
ILMN_1656419	83.0975	93.4881	81.8258	96.055	90.672	81.3554	86.2382	89.8766	80.9812	85.9834	90.2656	84.4966	83.3266	81.0046	85.7912	85.0124	84.6285	92.6264	89.0159	90.9469	89.6564	85.13	85.0058	83.8583	86.538	87.8932	86.3563	80.1362	93.844	78.5598	81.3048	88.3494	77.9096	82.6688	84.9353	80.3438	78.3609	81.6736
ILMN_1656420	79.7775	134.607	91.3259	91.5403	85.3976	72.9768	83.506	76.2655	108.314	152.908	101.734	127.235	80.364	76.1061	94.3475	81.3666	142.681	75.3838	89.7764	132.066	126.523	93.3141	127.451	269.022	171.052	172.508	100.121	168.988	97.3676	176.071	154.173	120.282	129.651	144.334	203.883	134.527	148.057	112.238
ILMN_1656421	79.9862	87.1564	78.6926	76.4289	68.9737	72.3846	81.899	78.2768	80.7688	76.2932	85.8632	83.9314	70.5868	89.593	79.9042	80.1178	80.9441	91.9372	83.9982	79.5091	81.8912	72.8099	82.5489	78.9767	84.3289	91.8958	91.8085	82.3736	75.6129	78.9734	73.1421	82.4321	72.3596	79.6733	83.8374	80.7377	68.4476	81.3271
ILMN_1656422	76.8646	78.3049	74.3649	69.8619	69.6828	71.5331	76.5413	71.7786	74.9211	75.6588	69.6041	74.3986	69.5816	70.6591	80.7173	76.1595	71.56	74.4936	71.7974	80.849	71.0425	69.0886	69.9482	66.5195	73.8592	77.0508	75.9323	72.3324	84.4257	81.103	79.1083	79.2594	77.0869	76.8916	71.1672	77.2183	71.7684	74.8667
ILMN_1656424	81.9758	83.0618	77.2157	81.2407	89.6659	74.341	79.9777	78.0559	108.608	89.9268	106.773	91.8186	87.7661	80.9605	87.3107	103.826	85.4189	109.655	106.565	103.503	82.4186	146.397	98.0077	77.7453	83.8791	80.4169	112.336	113.559	89.846	123.921	116.882	132.095	107.127	124.047	113.111	122.84	121.079	134.917
ILMN_1656427	148.968	208.572	235.331	226.289	219.097	300.763	219.34	172.192	238.539	261.248	184.054	162.339	267.047	229.942	207.86	163.791	233.068	137.128	240.566	105.957	218.332	179.503	174.288	248.564	147.325	202.45	432.381	379.029	117.67	106.851	148.419	149.596	165.414	180.992	169.534	216.067	181.723	162.456
ILMN_1656429	67.2022	65.2948	65.5404	62.0077	73.3715	68.6042	79.4837	73.1413	74.7273	73.3634	74.7373	74.5317	78.7681	74.5815	77.0732	72.2075	60.5975	77.9469	76.0961	78.5062	74.3962	66.3321	79.3843	77.4564	66.2694	86.0256	66.5012	68.9828	90.8018	79.9932	76.4521	75.322	84.7846	86.1876	84.0286	77.6913	79.0688	76.9682
ILMN_1656434	89.4266	86.2108	77.9115	99.6907	73.2992	77.8372	77.0453	76.3356	82.1827	84.6817	77.5934	84.1978	73.4188	83.9105	79.4749	84.987	76.4692	86.051	89.2595	84.0219	73.9409	85.8463	90.9776	83.5869	80.197	79.318	73.7538	81.9773	92.7188	89.0118	85.9907	89.9988	86.6845	75.0476	90.4343	92.2042	85.7698	86.5458
ILMN_1656436	73.0029	74.3084	84.3195	73.4905	75.6739	86.0613	69.8257	72.57	77.4768	69.5489	71.5838	73.1793	83.8724	73.1469	79.8148	78.4807	74.0004	82.9051	78.1655	80.566	85.1762	78.1976	78.8404	81.2636	122.734	74.3028	76.9512	69.5517	105.425	71.7094	79.4254	77.7607	66.1447	78.4399	80.7232	75.8306	66.4826	80.1647
ILMN_1656448	63.5884	66.1889	67.862	57.9305	66.1038	62.174	61.7702	64.7053	64.8398	63.2959	66.0773	69.189	74.0529	64.1576	76.3791	74.9832	68.7721	65.6421	64.3422	63.3539	64.3293	67.1562	64.4128	64.8764	69.2328	63.409	63.0423	69.3952	63.6853	80.3171	66.3557	65.0204	70.8159	65.7655	72.8047	63.4673	64.3194	72.0654
ILMN_1656452	193.239	175.006	81.6713	245.077	181.364	235.253	148.53	97.1386	180.87	229.215	202.849	209.508	140.982	83.0905	83.6489	166.579	188.983	103.088	123.644	89.6697	99.481	126.899	154.458	162.241	83.6296	149.655	83.4906	101.012	69.2433	112.153	195.935	174.606	216.642	206.935	177.49	233.198	197.518	220.625
ILMN_1656463	236.373	184.1	167.621	181.034	205.338	181.065	163.718	184.448	162.583	207.999	182.787	171.899	185.223	158.515	139.413	286.727	176.739	171.017	202.424	156.123	206.578	260.38	169.905	172.56	148.611	135.977	122.145	206.795	162.906	196.367	172.508	164.826	140.199	170.671	169.847	188.81	182.627	210.063
ILMN_1656472	78.0246	70.3869	70.2112	72.4501	78.6699	70.1009	77.8855	71.6658	73.9462	70.7177	66.1841	70.4051	75.456	72.261	76.9512	77.7877	73.956	75.2037	71.5243	79.8342	73.4546	86.9144	85.636	73.3735	77.7814	69.6656	71.6379	68.4516	65.2471	79.1997	68.0477	74.6962	73.1151	77.4909	62.9528	68.1427	69.1609	80.3634
ILMN_1656477	169.135	97.982	218.265	104.699	164.971	215.307	196.86	137.063	117.877	136.828	174.166	90.688	355.144	206.194	146.84	193.787	122.344	251.622	84.8315	93.9709	131.339	166.134	84.9584	268.293	221.203	158.857	129.502	121.357	177.49	335.789	133.081	123.12	139.435	135.005	143.005	141.839	145.46	115.042
ILMN_1656482	234.893	286.462	387.23	204.576	199.466	386.29	292.224	304.26	204.047	232.594	312.435	430.419	428.031	345.92	262.394	216.563	311.788	269.747	266.93	224.873	331.348	441.591	516.798	389.322	264.028	318.597	255.385	518.582	210.872	292.224	241.64	274.953	241.988	259.381	280.23	282.687	289.936	246.288
ILMN_1656486	107.332	92.6449	123.1	112.529	101.397	110.345	122.658	96.9868	240.277	140.649	129.826	132.095	118.146	134.513	133.944	142.696	196.221	152.988	171.78	112.025	105.428	112.336	122.68	106.94	89.1418	103.373	142.761	132.218	110.596	102.556	121.026	118.244	111.52	135.058	122.804	123.992	131.7	136.449
ILMN_1656487	230.282	159.231	183.1	208.61	184.98	169.63	184.627	224.375	131.372	172.56	156.518	190.438	212.344	195.482	222.942	204.745	158.411	219.927	165.216	218.914	212.198	213.733	200.265	239.251	279.017	233.684	204.964	180.556	276.523	275.061	169.552	204.892	136.828	164.74	190.622	151.253	148.372	142.637
ILMN_1656492	83.4029	77.7558	79.9508	80.5093	80.2357	78.1867	81.0889	74.1645	77.5993	75.1638	81.7442	78.3386	81.2486	74.5429	76.4788	84.2498	75.2492	74.4357	74.3962	78.8077	77.7083	77.6445	79.2594	78.5854	79.6093	88.8956	80.2817	78.9885	71.4539	69.086	62.875	73.8637	74.1768	74.2567	79.0668	74.2034	72.7623	77.506
ILMN_1656495	80.1026	82.4791	78.8413	81.7215	75.168	73.9455	86.113	93.6661	76.0167	85.0464	85.8958	80.2492	81.7059	83.7784	74.2622	72.8125	78.19	77.8346	76.5604	79.7961	75.4425	81.4022	77.3571	88.0347	78.1593	89.9062	77.1204	79.8271	77.7934	77.9803	85.1979	74.5873	82.5719	74.3329	88.6116	76.8586	81.9225	76.7253
ILMN_1656496	85.7933	116.009	100.598	104.893	89.9372	105.568	99.8048	119.335	105.868	109.083	120.107	109.281	106.959	92.5842	92.4077	99.7396	96.4544	90.0837	88.1105	91.5488	83.7863	85.7228	109.235	100.512	79.1966	103.663	110.401	83.6426	104.58	89.5142	93.3593	93.4484	100.722	99.5236	100.429	95.9887	78.565	91.5942
ILMN_1656501	413.703	315.743	372.689	267.155	202.056	313.555	353.133	182.161	588.686	500.378	557.593	142.616	134.857	167.881	561.444	557.766	212.063	3119.21	761.717	295.424	466.165	290.705	546.203	235.728	4230.25	489.986	778.5	717.134	1405.41	809.838	206.229	226.06	202.17	297.675	269.996	179.819	267.047	286.462
ILMN_1656502	73.7861	70.8325	80.1671	69.9001	74.1072	84.379	70.6642	82.3902	81.3547	77.2214	90.4579	79.1519	87.5914	77.9734	66.3222	80.2453	80.262	82.6799	78.7173	75.8819	70.4916	83.2507	77.3005	81.636	81.0411	72.8497	79.6012	87.7242	83.6304	82.7341	65.6292	80.0523	81.1647	76.3132	77.1126	74.1079	76.8537	72.0616
ILMN_1656504	117.475	108.043	115.162	109.039	106.394	96.0035	92.3895	89.6081	134.974	103.602	128.441	110.056	120.815	106.209	110.589	101.822	116.69	106.565	115.042	158.22	100.116	113.16	103.72	136.958	151.848	110.457	224.569	120.539	93.3122	87.826	109.438	108.914	101.123	96.1374	103.503	99.6257	94.102	103.642
ILMN_1656509	82.4186	85.0606	91.6326	101.624	92.1177	86.7821	97.4567	86.2465	82.0655	91.4358	89.3342	90.644	93.4463	88.4031	98.8856	97.6854	78.0776	101.292	82.7451	94.1158	97.1178	83.0015	109.971	99.2641	91.3708	77.3464	97.2957	88.3046	91.1475	90.3942	80.0937	91.9688	87.8452	87.4245	83.6322	79.9393	80.5316	88.4928
ILMN_1656521	218.332	242.191	122.913	188.666	134.572	207.101	152.622	228.127	172.453	158.584	135.133	160.465	252.421	105.252	157.833	216.682	129.047	144.723	125.31	122.817	181.694	125.368	177.74	168.149	157.587	135.344	78.4406	82.6939	149.699	171.134	100.84	158.411	123.182	188.247	148.695	145.695	130.098	119.654
ILMN_1656525	89.1345	79.9129	77.1462	80.9332	85.1027	80.7668	85.1659	86.7667	75.6805	79.521	79.7681	79.9848	89.2768	85.0372	83.2863	81.1943	83.0737	73.6093	81.5735	89.3528	80.6812	77.1765	85.5843	70.4582	77.3044	73.0677	90.1019	74.5965	83.4029	94.3305	80.9582	80.5966	88.9289	77.6545	81.9426	80.7518	75.7625	76.8204
ILMN_1656527	84.4217	82.5719	82.8933	83.3561	84.4976	80.115	87.8415	81.4059	85.6712	83.6512	82.3305	91.0611	87.9125	80.5485	74.0546	81.5541	83.8632	84.2723	81.5532	83.3544	82.8246	82.1335	79.3496	85.5936	86.422	84.7269	81.9275	77.3515	69.6566	83.3809	89.4753	76.252	78.6699	86.7881	77.5217	72.3846	85.8851	73.8644
ILMN_1656530	103.483	82.3602	96.5423	103.706	87.8005	95.6591	93.7549	122.223	91.1781	88.989	95.3054	99.5877	97.277	111.105	101.549	94.8149	96.185	113.897	95.7445	96.1649	108.585	94.4153	95.9045	97.6296	82.7283	92.5779	104.945	89.7298	136.019	100.936	103.893	99.1525	101.577	90.1125	94.1143	92.5827	105.111	85.5364
ILMN_1656534	69.5047	66.7997	78.9486	84.082	78.9953	75.1966	71.963	69.3588	75.2043	75.6627	86.7313	92.0793	77.1854	73.1622	92.914	75.9069	82.3475	80.3734	82.3281	78.8167	89.8856	84.2823	86.5627	69.9126	73.9593	76.5853	78.3955	77.4636	79.4777	67.8276	63.5918	74.5749	77.7814	81.3502	77.7366	69.153	78.0948	91.8741
ILMN_1656537	102.825	1411.75	1121.83	439.928	1337.45	112.487	93.3244	1021.16	167.387	780.8	664.373	1303.95	1390.63	86.1474	753.338	627.117	131.244	97.3077	1160.99	1941.66	1303.37	684.064	1960.9	988.883	1473.15	1160.13	1990.84	581.101	796.471	701.146	1155.65	938.835	914.357	641.645	787.557	714.407	870.607	566.013
ILMN_1656540	593.544	542.753	473.265	446.317	485.314	562.149	360.943	285.647	534.213	566.013	283.046	284.137	542.753	176.82	357.48	555.245	448.004	346.273	452.414	177.165	278.704	228.293	369.832	424.272	159.645	422.08	214.758	248.317	220.016	256.928	373.746	426.326	386.695	432.593	439.137	388.357	489.589	349.468
ILMN_1656545	77.931	91.8613	78.861	76.6285	80.4777	84.6469	83.9182	83.339	75.8217	81.1339	72.9084	81.4572	68.1635	77.9525	79.1026	72.9124	68.9258	80.8572	72.555	90.67	80.6491	73.4155	75.1993	74.012	87.4835	77.118	78.0078	82.6423	72.7301	75.0825	81.0776	71.1111	74.104	71.3553	80.3931	69.0116	60.5768	60.7566
ILMN_1656546	79.5984	90.4841	78.3126	85.5554	95.4217	88.3618	86.3814	101.248	77.8372	85.078	67.4353	71.5967	71.3723	91.7654	94.2686	86.2465	82.0247	71.0177	79.6712	90.4645	85.0321	94.1964	80.2875	88.6223	72.8125	88.2546	85.2592	79.215	78.2028	67.7218	64.3394	77.0086	74.1348	80.0958	72.1385	73.7687	79.1535	66.8475
ILMN_1656553	97.0097	100.348	96.9868	88.9606	101.746	98.0114	94.9288	88.3168	91.62	84.748	96.8615	116.025	95.3769	87.5299	103.414	100.73	98.7168	103.904	94.2329	100.516	109.018	91.8306	101.838	92.2302	109.884	84.0559	78.996	95.8294	88.5608	89.3628	83.85	92.1055	96.6893	82.2691	91.9259	98.1825	95.6255	86.8746
ILMN_1656554	68.0565	59.3487	57.8356	63.4317	69.5678	58.9578	65.8308	62.7025	62.3815	63.4189	59.3487	62.3328	66.1356	62.6293	56.9773	59.7067	58.3073	62.0369	63.9315	66.2694	64.5218	65.9204	64.3422	68.5633	59.192	64.6879	80.5177	78.249	71.6248	87.4581	82.1526	69.5129	73.6011	73.8715	81.7833	64.7797	80.5625	80.2682
ILMN_1656557	116.477	122.272	105.144	99.8381	94.6014	105.908	100.925	92.2241	110.101	94.2638	99.2721	86.1735	104.655	106.584	114.577	107.665	111.815	114.744	107.401	165.867	92.47	97.3459	114.175	96.6749	151.197	123.038	123.721	93.8662	103.373	103.602	102.259	95.152	99.0476	94.1271	109.613	96.9581	98.4084	102.039
ILMN_1656560	104.562	91.7837	95.2653	86.9585	89.0131	90.8306	154.858	82.5652	96.8529	87.3519	90.8392	99.8639	84.7544	92.0559	90.0604	93.268	105.365	123.12	91.7476	96.7857	91.7205	93.4809	110.497	99.6053	93.6475	89.4509	92.9429	118.942	69.4708	102.106	73.6649	87.3837	86.4506	95.0803	103.799	78.9885	80.4047	79.0074
ILMN_1656562	69.8203	70.4591	70.6651	69.6157	74.3372	72.327	71.6899	68.3289	68.9728	71.3601	71.9766	76.2493	65.0649	73.3367	68.4103	70.447	80.7067	76.154	71.795	81.1625	78.4163	71.6586	82.887	76.4374	71.9841	64.4778	71.5044	72.5184	71.0562	69.2583	73.5494	77.3364	76.8599	64.0197	68.7095	67.9258	63.6101	70.2186
ILMN_1656563	72.7596	83.5526	76.7026	81.7496	82.1221	86.0656	76.011	91.7519	83.4286	78.8976	75.973	79.836	81.0236	80.7173	79.0566	89.2911	84.7225	86.5663	79.6177	88.883	80.1209	78.6124	80.2061	84.2453	81.2363	78.7216	72.1193	88.864	76.9131	73.3973	74.6174	84.4361	87.791	85.7977	80.0584	81.8318	72.1154	82.8829
ILMN_1656574	256.831	241.454	308.104	451.267	320.307	413.359	373.064	262.914	555.786	478.166	318.515	331.742	268.557	333.232	254.77	352.816	400.585	276.651	400.128	268.959	230.723	332.738	238.2	164.559	220.151	302.297	433.527	326.483	245.489	138.64	455.945	381.917	528.328	426.095	528.012	479.571	455.018	539.919
ILMN_1656576	87.9468	86.5348	84.4834	86.8573	94.6518	89.182	93.9808	98.3575	80.4066	80.8551	90.934	91.8905	78.3184	90.6991	100.726	78.7592	95.8375	96.4732	89.4266	88.2112	86.4386	83.2627	81.9511	98.3681	92.8301	83.3288	105.24	79.1841	79.2713	74.104	80.6618	64.5451	82.1503	78.3342	69.455	70.6874	84.9517	77.8365
ILMN_1656577	81.2747	76.8125	78.7225	81.8289	88.5501	77.369	68.7498	80.0509	84.0063	79.4909	85.3175	94.0213	88.1333	81.3639	78.7191	81.4719	82.9142	69.0085	78.6107	79.6347	79.6842	76.8242	83.3774	80.8728	90.8766	77.4579	73.0524	74.0756	74.8526	73.1855	67.7973	61.7297	74.5851	70.2521	69.0259	72.4899	70.1992	73.1251
ILMN_1656579	77.7735	77.7538	73.9898	78.0366	76.0937	75.2365	77.7404	69.8161	71.1425	73.7947	72.3172	79.7178	74.0677	86.6605	77.1141	76.7043	71.1579	72.4548	83.8429	79.105	72.3019	69.9637	68.7263	71.5407	83.7269	80.7196	83.3331	77.2845	90.4913	84.5672	82.1304	92.91	77.4371	90.808	88.7194	89.0401	92.2858	81.5345
ILMN_1656589	140.667	115.821	150.4	121.757	105.673	123.437	124.35	114.486	94.8118	102.572	99.2133	116.701	125.704	135.429	137.307	113.576	104.367	143.511	123.375	144.498	111.609	112.129	110.589	139.608	135.205	112.214	152.555	100.507	134.266	122.357	101.943	93.3167	92.9496	109.767	98.9482	105.61	105.199	99.3365
ILMN_1656593	83.3544	74.2184	86.7957	84.111	76.2748	76.3958	121.96	79.7745	134.36	75.1488	127.582	77.2583	85.2134	82.5436	82.2476	122.77	81.8745	85.4286	79.0946	72.5859	81.1788	79.5998	76.9749	77.8913	124.785	75.0294	72.2276	75.7741	73.7267	108.449	79.4194	79.1557	78.0413	77.9623	72.1367	72.7387	72.6923	80.9868
ILMN_1656595	155.513	141.174	109.607	123.866	111.632	141.819	159.392	161.712	101.279	105.598	111.151	122.948	205.823	208.28	140.982	142.871	100.888	167.339	111.65	101.779	89.2273	139.696	185.035	129.946	95.1958	107.437	98.6209	116.891	114.339	208.382	83.6322	97.0768	77.358	86.5897	91.6378	86.2751	84.7769	91.0743
ILMN_1656600	73.1977	66.3798	71.2793	72.2694	74.2562	69.0218	73.0767	77.5921	78.4843	78.5722	67.7102	71.8762	65.4283	66.9866	78.9203	73.9545	78.6876	70.7001	70.1767	65.5885	69.2034	64.2696	70.1156	69.6994	65.2948	83.7	82.1407	67.6186	81.1331	79.8303	73.1995	71.48	67.401	75.6772	67.1529	72.4866	65.4995	67.7688
ILMN_1656604	57.5558	60.297	60.6267	61.1923	65.9315	61.783	71.2226	65.4469	60.4922	60.5529	61.0901	59.7794	58.8221	59.192	68.0008	64.7312	64.2073	56.9482	57.2011	66.4208	59.7067	61.7496	63.1494	66.7065	53.6785	61.1175	65.7574	67.4177	74.9503	74.0498	78.7136	68.4008	73.9971	79.4618	57.4147	75.2978	76.6445	73.2632
[truncated: 47,525 more rows]

## Sheet: 临床信息
!Sample_title	!Sample_geo_accession	!Sample_status	!Sample_submission_date	!Sample_last_update_date	!Sample_type	!Sample_channel_count	!Sample_source_name_ch1	!Sample_organism_ch1	!Sample_characteristics_ch1	!Sample_characteristics_ch1	!Sample_molecule_ch1	!Sample_extract_protocol_ch1	!Sample_label_ch1	!Sample_label_protocol_ch1	!Sample_taxid_ch1	!Sample_hyb_protocol	!Sample_scan_protocol	!Sample_description	!Sample_data_processing	!Sample_platform_id	!Sample_contact_name	!Sample_contact_institute	!Sample_contact_address	!Sample_contact_city	!Sample_contact_state	!Sample_contact_zip/postal_code	!Sample_contact_country	!Sample_supplementary_file	!Sample_data_row_count
[truncated: 38 more rows]

[truncated: 3 more sheets: Sheet2, Sheet3, Sheet4]
