# Supplementary material for: SLC43A2-mediated immune cell infiltration: a potential therapeutic target in acute myeloid leukemia
Source: Front Immunol. 2025 Sep 25;16:1655766. doi: 10.3389/fimmu.2025.1655766 (PMC12507577; doi:10.3389/fimmu.2025.1655766)
Supplement: Supplementary file 5 [file Table2.xlsx]

## Sheet: GSE97485_series_matrix
ID_REF	GSM2570033	GSM2570034	GSM2570035	GSM2570036	GSM2570037	GSM2570038	GSM2570039	GSM2570040	GSM2570041	GSM2570042	GSM2570043	GSM2570044	GSM2570045	GSM2570046	GSM2570047	GSM2570048	GSM2570049	GSM2570050	GSM2570051	GSM2570052	GSM2570053	GSM2570054	GSM2570055	GSM2570056	GSM2570057	GSM2570058	GSM2570059	GSM2570060	GSM2570061	GSM2570062
7892501	3.41929	2.98803	3.61866	3.99153	3.36351	3.46108	3.46046	3.43525	4.64317	3.17782	3.63342	3.72427	3.8704	4.31759	4.30828	4.53152	3.92732	3.76397	3.47755	4.25868	3.9894	4.82372	3.08729	3.571	4.9024	3.65363	3.23776	3.92999	4.1206	4.15173
7892502	6.30808	6.44356	6.54953	6.11091	6.72099	7.00028	6.77837	6.52234	6.95893	6.77018	7.01815	6.84062	6.85275	7.00607	7.29821	7.12861	7.06947	6.69707	6.60468	7.35716	7.02962	6.56916	6.58317	6.52387	6.19662	6.21969	6.16103	6.52689	6.71623	6.69167
7892503	4.12953	4.22514	3.9168	3.95143	4.40691	4.47987	4.24782	5.35805	5.00546	4.26222	3.69312	3.71423	4.45714	4.6625	4.76755	4.31048	4.10883	4.36108	4.40699	3.82787	3.81363	4.39965	4.04527	4.44845	3.933	4.19725	3.87874	4.20718	4.12098	4.67555
7892504	9.34817	9.63186	9.42698	9.43634	9.43068	9.39588	9.18989	9.1152	9.4078	9.19409	9.04092	9.40023	9.25848	8.83158	9.26119	9.5111	9.18349	9.1491	9.34844	9.47034	9.3149	9.61831	9.07595	9.64991	9.66432	8.71027	8.9381	8.96943	9.14254	9.32574
7892505	3.97814	4.30351	4.03591	4.52265	3.8169	4.92592	4.07788	4.98274	4.69118	4.93617	4.48218	4.25501	4.45616	5.5531	5.4072	5.75053	5.1382	4.45673	4.57914	5.33659	4.41341	4.21881	3.70704	4.08337	3.98133	3.7926	4.07337	4.71321	4.31359	4.3201
7892506	6.88681	7.61863	7.4516	7.21417	7.81561	7.90082	7.50812	7.74674	7.63328	7.79929	7.32771	7.80537	7.79223	7.69271	7.97777	7.83068	7.43179	7.52772	7.09665	7.75008	7.67775	7.11395	7.29918	7.48852	6.59733	7.05561	7.27562	8.14805	8.15065	7.46555
7892507	6.34397	6.25005	5.54276	5.60777	5.28571	5.98225	6.04484	6.43407	6.25219	6.43236	6.48373	6.12538	6.21197	6.62576	5.89772	6.26951	6.50176	6.24723	6.34603	6.25399	5.72118	6.70395	6.59526	6.38266	6.59041	6.80423	6.50139	5.87706	6.4638	6.30486
7892508	6.33407	5.3346	6.61318	5.55852	6.51704	5.9838	6.73733	7.51726	7.85595	7.35266	6.57683	7.09429	7.33226	7.25981	7.88	7.37705	7.56436	7.09281	6.25076	7.38726	7.21783	6.87476	7.12126	7.07618	6.19666	6.18065	6.80878	6.30281	7.02242	7.14746
7892509	10.0483	10.6939	10.4169	10.6306	10.8968	10.7909	10.5462	10.5105	10.613	10.5803	9.97011	10.6945	10.7531	10.8535	10.8411	10.8454	10.5522	10.589	10.3742	10.6464	10.6656	10.6858	10.6047	10.5835	10.511	10.6208	10.2666	10.5977	10.7384	10.6385
7892510	4.47346	4.78039	4.46433	5.02535	5.00154	4.82544	4.77476	5.12344	4.60783	5.0966	5.21701	4.94365	5.60778	5.7716	4.76172	5.37258	5.58687	4.60427	5.13119	4.64108	4.02095	4.92771	5.32332	4.12783	5.60669	4.94622	5.57367	5.5987	5.28276	5.31062
7892511	4.59794	4.32082	4.73991	4.42331	4.73385	4.44166	4.81466	5.05767	4.98833	4.66199	4.72898	4.46899	4.79521	4.77466	4.70982	4.96071	4.97823	4.82221	4.28218	4.88433	4.53761	5.01353	4.55181	4.87121	4.79093	4.87037	4.70143	4.74462	4.83921	5.25107
7892512	7.99081	7.89829	7.65581	7.61953	8.20328	8.18713	8.18181	8.0152	8.32982	7.84899	8.06186	7.79724	8.27115	8.21034	8.19305	8.03093	8.27163	8.15005	8.40498	8.06871	8.22221	7.89826	7.98194	8.29596	8.05696	7.86525	8.05885	8.52434	8.70018	8.50708
7892513	3.93388	4.27486	3.89607	4.1784	4.85921	4.98328	4.67258	4.69382	5.12949	4.73396	4.6057	5.16614	4.78991	5.20766	5.19447	5.30533	4.80048	4.6502	4.1416	4.88176	5.16224	4.50901	4.40474	4.43596	4.11674	4.0168	4.78181	4.27522	3.90116	5.29747
7892514	10.0662	10.081	10.6161	10.4043	10.1058	10.2433	10.3244	10.8273	10.8254	10.7168	10.303	10.361	10.6355	10.3566	10.6416	10.6896	10.4698	10.8293	10.6963	10.9268	10.7199	11.2012	10.626	10.7334	10.8084	10.5445	10.5392	10.404	10.5115	10.8302
7892515	9.69621	9.56805	9.9323	9.60996	9.70852	9.78941	9.52522	9.70534	9.73119	9.80651	9.51679	9.56527	9.52867	9.52823	9.49656	9.79882	9.76291	9.68244	9.66888	9.90799	10.0372	10.0226	9.87459	9.82878	9.94075	9.85055	9.78619	9.83498	9.8352	9.86186
7892516	3.64755	3.62315	4.21356	3.69975	3.75172	4.0306	3.60717	3.66655	3.90266	3.67749	3.87995	3.70808	4.1238	4.38045	4.45995	3.9049	4.21373	3.82665	3.70314	4.02525	3.78971	3.78873	3.78282	3.5481	4.15552	3.96996	3.92934	3.71211	4.17453	4.23986
7892517	7.12577	6.63502	7.21468	7.41422	7.45386	7.33843	7.66147	7.70187	7.69912	7.5363	7.37008	7.22695	7.68058	7.71546	7.84024	7.15729	7.56729	7.58598	6.68647	7.37935	7.38098	7.95646	7.86237	7.31556	7.71124	8.08978	7.9061	7.42152	7.64099	7.77002
7892518	4.24557	4.24929	4.74687	4.59606	4.63793	4.79917	4.9268	5.65724	5.37436	5.16957	5.58653	4.19822	5.78411	5.32105	5.59066	5.30613	5.54352	4.36452	4.7714	5.20925	4.89878	5.7339	4.90417	5.59439	5.03311	4.54579	4.73214	5.53597	4.94923	4.47308
7892519	6.61876	7.09107	6.6399	6.26346	6.97167	7.0701	6.72047	6.66285	6.8368	6.58021	6.73758	6.81153	6.56444	6.94132	6.71886	6.551	6.90541	6.69236	6.6522	6.61023	6.71996	6.49022	6.49896	6.77787	6.54659	6.69467	6.69512	6.97786	7.14988	6.99892
7892520	9.76329	9.68701	9.79825	9.5156	9.65509	9.76864	9.88726	9.85244	9.64365	9.79426	9.68828	9.80811	9.86063	10.0452	10.1567	10.3257	10.3645	10.0766	10.4095	10.2765	10.24	10.0742	10.1401	10.1423	10.3752	10.2517	9.99127	10.3201	10.3895	10.2398
7892521	7.97071	8.23345	8.47192	8.12429	8.20411	8.59841	8.52326	8.35937	8.66497	8.3137	8.29568	8.10911	8.78164	8.51673	8.79502	8.63341	8.46886	8.40824	8.43753	8.30872	8.69927	8.16214	8.55808	8.34804	8.17952	8.36528	8.54667	9.04781	8.9788	8.80929
7892522	7.96633	8.41088	8.21171	8.33222	8.12348	8.27332	8.44366	7.97731	8.2996	8.16031	8.10189	8.37444	8.2657	8.43627	8.1885	8.14538	8.18845	7.95517	8.4362	8.0431	8.69241	8.63593	8.79465	8.44394	8.56326	8.21044	8.45196	8.70841	8.61966	8.43413
7892524	6.323	6.68826	7.28031	6.33449	7.15041	7.14527	6.90091	7.10462	7.24453	6.92192	6.66707	7.03723	7.27992	7.23009	7.42496	7.01587	7.5603	6.92534	6.84535	7.42682	6.949	7.31417	7.33729	7.53099	6.77263	6.68344	7.13819	7.33934	6.76785	7.07793
7892525	8.18012	8.15542	8.37465	8.38055	8.38974	8.43239	8.38698	8.42967	8.53406	8.45452	8.30848	8.48848	8.1795	8.64097	8.40602	8.68611	8.31915	8.42964	8.21246	8.5389	8.70694	8.56133	8.36077	8.92321	8.24574	7.8802	8.19459	8.83373	8.79229	8.68762
7892526	7.70786	7.58445	8.34465	7.43546	8.91597	9.1823	8.18454	7.99285	8.17037	7.6669	7.17189	8.19414	8.34445	8.45682	8.93241	8.98726	8.22203	7.63181	7.4419	8.53213	8.49604	8.0228	8.49755	8.36541	7.42471	7.91558	7.59882	8.55703	8.80974	8.83137
7892527	9.14928	9.35496	9.73346	9.02459	9.8239	9.76402	9.55659	9.56147	9.68385	9.61162	9.10355	9.49702	9.55885	9.93862	10.2942	9.93921	10.1698	9.14233	9.5085	9.80591	9.35312	8.6343	8.98781	9.02198	8.86677	9.13606	8.63036	9.37831	9.71693	9.5922
7892528	2.88089	3.00061	3.06075	2.98486	3.02352	3.00219	3.06589	3.14994	3.38232	3.15516	2.99987	3.04192	3.00736	2.88575	3.03031	3.08698	3.0329	2.95041	3.10579	3.02709	3.0359	3.05113	3.13778	3.31051	3.07247	3.279	3.2306	3.27813	2.98988	3.21897
7892529	7.55042	7.36984	7.15161	7.63188	7.30822	7.10594	7.26941	6.66569	6.60895	6.85618	7.08963	7.09764	6.92663	7.05738	6.86237	6.88715	7.19457	6.13831	6.84859	6.84176	6.82214	7.18449	7.01293	6.9173	7.01778	7.4273	7.7166	7.02041	6.52114	7.04362
7892530	7.44227	7.10463	8.27512	8.1094	8.38469	8.34987	8.18713	8.1456	8.48597	8.06753	7.94962	8.0597	8.62896	8.41948	9.04527	8.85983	8.077	7.76858	8.17055	8.54264	8.63943	8.66649	8.78733	8.2636	8.81381	8.2216	7.72258	8.52556	8.82514	8.84315
7892531	8.01596	7.86114	7.751	7.67503	8.21125	8.18417	8.0021	8.52323	8.58654	8.14453	8.24086	7.99853	8.18244	8.60722	8.43161	8.40242	8.50076	8.0187	7.98338	7.83534	8.37102	7.70711	7.49261	8.22606	7.45596	7.31394	7.92154	7.92519	8.30864	8.13104
7892532	4.77095	4.61306	5.02366	4.70624	4.43513	4.3485	4.48719	4.63797	5.11331	4.51325	4.75613	4.63693	4.73708	4.35814	4.32614	4.18937	4.45706	5.10188	4.39067	4.68623	5.29339	4.9354	4.39378	4.84754	4.75817	4.93021	4.89065	4.14356	4.74019	4.9648
7892533	7.56815	7.75236	8.04531	7.45229	7.61717	7.43282	7.09904	7.47552	7.65158	7.57626	6.92502	7.29127	7.50939	7.77502	7.3561	7.85025	7.80282	7.68651	7.87778	7.27583	7.66617	8.13488	8.06086	8.01399	7.89633	7.54389	7.788	8.017	7.66629	7.92175
7892534	5.12053	5.15902	5.75094	5.68027	6.03852	5.75324	5.69857	5.80397	5.8802	5.18386	6.03356	5.23736	5.77858	6.57665	6.43024	6.6048	6.53239	4.88252	5.67857	5.01892	6.34587	6.28311	5.98442	6.01713	5.9943	6.32074	5.97118	6.08886	6.22072	6.53019
7892535	6.647	6.63692	7.05136	7.24731	7.35022	7.6184	7.57037	7.65703	7.30896	8.21998	7.75178	8.02219	7.44213	7.60364	7.97308	8.39768	8.14823	8.12895	7.0928	7.82146	7.59496	8.26367	7.69698	8.08127	7.98338	7.9081	7.14639	8.38385	7.84383	8.26367
7892536	12.5087	12.6102	12.7154	12.7327	12.7727	12.6691	12.5494	12.3687	12.4351	12.5006	12.3884	12.3453	12.5759	12.6821	12.6205	12.5487	12.4409	12.1322	11.9935	12.4324	12.4109	12.5089	12.5211	12.5156	12.5197	12.3997	12.3826	12.569	12.5603	12.4674
7892537	3.50526	3.54009	4.28324	3.66975	4.27081	3.88464	4.14889	4.71153	4.02411	4.62057	3.82436	4.29209	4.03833	4.35287	4.45562	4.28589	4.26715	4.11529	3.35865	3.98001	4.23025	4.40491	3.92708	4.02042	3.735	4.24093	3.57336	5.25727	4.09606	4.04537
7892538	5.58417	4.89794	5.87227	4.98106	5.49196	5.38667	5.44471	5.68438	5.82487	5.35042	5.75356	5.21537	5.90708	5.71755	5.90762	6.47996	6.65651	5.65832	5.99923	6.20706	6.23097	6.30815	5.59358	5.19376	6.3137	5.63253	5.10702	5.65433	6.65577	5.84206
7892539	5.42763	6.15531	6.02193	6.15099	5.95137	6.65874	6.49219	6.16032	7.05832	7.01183	6.02232	6.53623	7.05694	6.98677	6.8479	7.00071	6.75055	6.37129	5.59039	6.22029	6.9717	7.04457	6.48662	6.68309	5.16743	6.20347	5.74428	6.46951	6.48105	7.09581
7892540	6.28879	5.60484	5.87537	5.92272	6.5094	6.85192	6.34079	6.73639	6.455	6.45509	6.28172	5.98803	6.51049	6.35745	7.18051	6.72551	6.7136	6.43594	7.08058	7.05909	6.18181	5.84502	6.79927	6.91945	6.21427	6.80249	6.93788	6.8572	6.84813	6.30051
7892541	9.87696	10.4389	10.3745	10.6042	10.4919	10.7272	10.5103	10.5676	10.9633	10.2959	10.0626	10.5708	10.68	10.3939	11.1353	11.1996	10.6936	10.2953	10.5386	11.344	10.6319	11.6945	10.5219	10.8575	11.2512	10.2703	10.5723	10.3616	10.8578	10.6119
7892542	10.7256	10.903	10.9901	10.911	11.06	11.0628	10.9251	10.9035	10.6796	10.8298	10.6221	10.6334	10.907	10.9417	11.0035	10.996	10.6884	10.5549	10.6225	10.5715	10.8927	10.7082	10.8175	10.6981	10.7945	10.7838	10.746	10.8293	10.8443	10.8783
7892543	6.56183	6.12477	6.61033	6.11786	6.37761	6.20549	6.60633	6.28887	6.67152	6.74363	6.65402	6.21741	6.79113	6.97157	6.50765	6.60916	6.36017	6.41618	6.90597	6.63544	6.62393	6.84375	7.3444	6.48879	6.10114	7.35106	6.85391	6.44185	6.99718	7.01728
7892544	6.57254	6.51312	6.21389	6.56217	6.61012	6.51703	6.26158	6.4993	6.13089	6.50821	6.5057	6.34933	6.2747	6.3632	5.94923	6.28583	6.35714	5.9829	6.80279	6.71408	6.12799	6.38599	5.82764	6.19963	5.66167	6.3703	6.37944	6.36648	6.05026	6.51224
7892545	6.82236	7.44184	7.48688	6.89101	6.83763	7.33205	7.5292	7.25569	7.23351	6.765	6.94391	6.8897	7.21546	6.96129	7.43122	7.26994	7.34097	7.7536	7.68912	6.96629	7.5334	7.47536	7.41952	7.44047	7.23224	7.27405	6.83687	7.12921	7.02119	6.4976
7892547	5.55571	5.41404	5.78884	5.15996	5.71864	4.56987	5.71015	5.72288	5.81162	5.47343	5.49686	5.7287	5.53492	5.71862	5.51985	5.30509	5.50461	5.9463	5.81597	5.87005	5.81802	6.08485	5.66169	5.46841	5.70971	5.23974	5.08396	5.46151	5.82406	5.65694
7892548	8.07105	8.42432	8.12098	8.00308	8.47922	8.57115	8.39798	7.91515	8.4214	8.15329	8.34846	8.15611	8.67169	8.21883	8.48106	8.50515	8.19416	8.04629	8.46335	8.01556	8.49922	8.00174	8.41968	8.138	8.13908	7.83582	8.24905	8.52325	8.64437	8.65372
7892549	5.25816	5.27831	5.82671	5.86572	5.78509	5.62136	5.88065	5.97247	6.23716	6.83101	6.10125	6.42385	6.03839	6.15007	6.22716	5.78968	6.50256	6.33408	5.80404	6.38342	6.19127	6.32504	6.22585	5.84469	6.25146	5.63201	6.44651	5.75042	5.82094	6.38998
7892550	6.78945	7.02427	6.86772	6.69019	6.96447	6.86978	6.9032	6.74829	6.96876	6.59832	7.03839	6.18082	6.42472	7.1886	7.0637	6.5457	7.12876	6.99265	7.0331	6.94893	6.57049	6.48278	7.02756	6.26324	6.32625	7.01721	7.20038	6.61955	6.81724	6.90743
7892551	11.5454	11.5514	11.6632	11.3962	11.7497	11.6363	11.7018	11.9029	11.7733	11.6018	11.5321	11.6762	11.8156	11.6987	11.8271	11.9947	11.8485	11.8653	11.7577	11.9053	12.1295	11.9931	11.9518	11.8066	11.9537	11.7503	11.5446	11.8421	11.9124	11.89
7892552	7.23358	6.86212	6.82124	6.91538	7.18563	7.29084	7.29353	7.79922	7.33291	7.14024	7.16377	6.88872	7.49986	7.5167	7.2338	7.50493	7.58449	7.53154	7.24366	6.89967	6.89533	7.18843	6.93954	7.30749	6.60555	6.1595	7.3435	6.96227	7.68445	7.3648
7892553	3.45226	3.97541	4.16773	3.93418	4.10364	4.11273	4.31147	4.84052	5.06085	3.83187	4.74762	3.75813	5.30038	4.38211	4.85482	5.14752	4.70782	4.63107	3.58243	4.53857	4.79705	4.76828	4.6308	4.42126	4.65598	3.70722	4.08573	3.36155	4.11839	4.33752
7892554	4.5053	3.85243	4.56404	4.1827	4.68466	4.03633	4.82151	5.40849	5.09074	4.49401	4.47058	4.3771	4.54838	5.07106	5.1563	5.36088	4.91567	4.68608	4.74699	5.27024	3.73386	4.88745	4.80153	5.47117	4.91706	5.21788	4.7556	5.05606	4.93436	4.05354
7892555	7.98427	7.61443	8.64627	7.94741	8.58069	8.72694	8.73463	8.6455	9.06394	8.40348	8.81658	8.44761	9.00132	8.68258	9.20891	9.03987	9.16824	8.51942	8.96984	8.61028	9.05142	8.99434	8.64458	8.857	8.90662	8.52528	8.7969	9.0927	9.17873	8.95059
7892556	12.9128	12.9395	12.9287	13.0055	13.1212	12.9615	12.9884	12.8813	12.7539	12.9444	12.8838	12.7857	12.8929	13.02	12.9735	12.8949	12.8113	12.643	12.7466	12.6567	12.7765	12.571	12.8361	12.6941	12.6648	12.7523	12.7314	12.8516	12.8323	12.8507
7892557	3.62095	3.7925	4.24869	3.51208	3.91616	4.18679	3.89176	3.66487	4.47295	3.80577	3.85161	3.60874	4.41303	3.71779	4.39271	4.20055	3.61404	4.04102	4.07691	3.89763	4.09361	3.953	4.5136	3.8237	4.01012	4.13593	3.79588	3.33568	3.74494	3.75392
7892558	5.17825	4.69709	5.66219	4.52784	4.17252	4.6091	4.44006	4.98138	4.40862	4.83823	3.93381	3.94749	5.1727	4.97983	4.72605	4.09374	5.1065	4.67815	4.57434	5.15936	4.47225	4.01282	5.38402	4.66054	4.74748	4.7607	4.71422	4.85735	4.74921	4.92826
7892559	7.43229	7.44856	8.14933	7.91751	7.63169	7.59158	7.44895	7.75768	7.83159	7.42438	7.37163	7.58606	7.50858	7.41146	7.35593	7.69758	7.60119	7.61987	7.41512	7.66172	7.70323	7.61741	6.68842	7.86995	7.36361	6.9689	7.77204	7.51941	7.67333	7.35303
7892560	6.42303	6.61855	6.47887	6.20543	6.59345	6.17406	6.75494	6.82853	6.61346	6.74348	6.70272	6.91037	6.84461	6.96313	6.58745	6.24037	7.20293	7.04802	6.71054	6.7143	6.56815	6.12976	6.63503	6.45604	6.96892	6.71423	6.27518	6.7113	6.8084	6.71459
7892561	11.1473	11.3408	10.8138	11.1415	11.0526	11.1967	11.1228	11.3969	11.5358	11.2524	11.4789	11.4656	11.1913	10.9772	11.1341	11.2945	11.4022	11.6518	11.4403	11.2775	11.4049	11.7175	11.2212	11.519	11.4584	11.5215	11.3728	11.1891	11.3822	11.4049
7892562	7.14578	7.9818	7.7421	7.60489	7.68279	8.05456	7.57008	7.90184	8.10813	7.90486	7.84105	7.97159	7.74643	8.06445	8.19012	8.14533	8.16486	8.18534	7.79868	7.47665	7.95189	7.98025	8.12689	7.75244	8.19872	8.23347	8.23262	8.26765	8.11966	8.12838
7892563	8.71664	8.49882	8.4811	8.19231	8.71965	8.74771	8.56166	8.73878	8.61447	9.05046	9.01234	8.59219	8.62737	8.83963	8.77353	8.86173	9.01159	9.01545	8.92122	8.78535	8.61699	8.25927	8.51835	8.70664	8.10954	8.42292	8.52882	8.8747	8.77033	8.702
7892564	12.4637	12.4389	12.3063	12.3281	12.272	12.2864	12.3927	12.6491	12.4946	12.6411	12.5305	12.5784	12.3463	12.0844	12.1989	12.4662	12.3928	12.7079	12.3156	12.8001	12.3741	12.5326	12.1342	12.4537	12.2676	12.2394	12.2562	12.1138	12.1693	12.3646
7892565	5.60829	6.46736	6.39389	6.37235	5.97357	5.57445	5.77861	5.98445	6.36354	6.0464	6.11439	5.548	5.87749	6.99989	5.84925	6.12504	6.74853	6.12009	6.3692	6.35522	6.29086	6.27131	6.45709	6.11891	6.83341	7.22008	5.72699	6.49189	6.3764	6.74605
7892566	4.70743	4.66548	4.85601	4.57395	4.38499	4.95235	4.16036	4.37981	4.23751	4.52237	4.11652	4.5956	4.92738	4.59401	5.36259	5.37241	4.98347	4.61463	4.06486	5.48339	4.83743	4.51994	4.52877	4.73576	4.99478	5.49633	4.44955	4.24097	4.49512	4.95001
7892567	5.93207	6.29996	6.83076	5.89894	6.84753	6.64279	6.92522	6.76008	7.22594	6.26547	6.75425	6.95264	6.55003	7.21648	7.22569	6.65726	6.93027	7.32685	6.94587	7.18309	7.34258	6.99357	6.05551	6.74801	6.97278	6.62345	6.9178	7.19004	7.38051	7.05822
7892568	11.4897	11.8046	11.4222	11.8539	11.5716	11.6622	11.5252	11.548	11.4437	11.6241	11.7262	11.6842	11.7922	11.8922	11.7019	11.573	11.4995	11.3269	11.7547	11.5596	11.8629	11.7393	11.7865	11.8223	11.797	11.7783	11.9789	11.7276	11.7853	11.8962
7892569	10.1072	10.4758	9.8999	9.9001	9.64516	9.92121	9.83277	9.82898	9.72145	10.6521	10.0602	10.3337	9.9977	9.83672	9.82463	9.89831	9.99088	10.0046	9.89582	10.4184	9.80404	9.83678	9.95293	10.157	9.88073	10.0273	10.2304	9.84445	9.92434	9.80595
7892570	7.71252	7.66019	7.60984	7.86348	9.12807	9.03715	8.14201	7.89284	8.02857	7.88879	8.02132	8.2613	8.47758	8.58057	8.75936	8.50512	8.44783	7.27969	7.83013	8.3492	8.60913	7.9981	8.42444	8.23586	7.75906	7.65633	8.096	8.37533	8.78459	8.68502
7892571	2.88287	3.05899	3.19975	3.106	3.07876	3.03159	3.02328	2.94229	3.43701	2.95252	3.14098	2.9615	3.03869	3.11782	3.18601	3.39585	3.31091	3.03152	3.12923	3.44648	3.09535	3.89543	3.25215	3.47813	3.52192	3.83021	3.5576	3.13366	3.23927	3.43213
7892572	7.57794	7.95207	8.50582	7.84047	8.77578	8.06322	7.97843	8.6796	8.67314	7.14061	8.46843	8.26913	8.7981	8.71322	8.52278	7.92046	8.13751	8.86306	8.89896	6.95315	8.95551	8.32868	9.1634	8.48221	8.96795	8.51084	8.91035	8.88712	8.56098	8.97413
7892573	7.90721	8.27347	8.22631	7.93534	7.74798	7.98419	7.63892	8.44355	8.44677	8.04434	8.02431	7.89944	8.31886	7.56106	8.01091	8.57109	8.08435	8.33973	7.38275	8.13398	8.27717	8.02689	6.99446	8.56179	7.59284	7.51792	7.94654	8.5812	8.18804	8.38123
7892574	11.5414	11.4388	11.2139	11.5899	11.2428	11.2163	11.4529	11.7093	11.6347	11.6208	11.5448	11.3838	11.4556	11.4621	11.3013	11.3661	11.4494	11.6761	11.5768	11.3785	11.3372	11.3826	11.1911	11.5205	11.2614	11.3423	11.3412	11.3235	11.2985	11.2123
7892575	8.03481	7.73259	8.31129	7.62715	8.43934	8.51098	8.17948	8.97088	9.03256	8.62734	8.52969	8.42614	8.94212	8.77768	9.11026	9.13066	9.18705	8.57823	8.64628	8.6188	8.61129	8.30658	8.37963	8.4524	7.86123	7.76025	8.08754	8.63459	8.82141	8.9567
7892576	7.20562	6.89739	9.12823	7.92937	7.83134	7.73468	7.29501	7.74061	7.43638	7.45798	7.35314	7.42951	7.53462	7.3364	7.61245	7.5334	7.10595	7.44026	6.65505	7.02233	7.4504	7.18826	7.00761	7.14806	7.03346	7.37816	7.0707	7.36422	7.2167	7.6748
7892577	3.85629	3.59	4.15088	3.59718	3.91299	3.46804	3.97788	3.87083	3.96914	3.96033	4.55434	3.7569	3.91257	3.68151	4.21251	4.01302	4.37902	3.5555	3.66522	3.95858	4.15527	4.49821	4.15416	3.65715	3.65617	3.78592	4.01422	4.14351	3.6304	3.88346
7892578	5.99173	6.24703	6.63741	6.12704	6.61434	6.6607	6.552	6.27706	6.2523	6.45779	6.36658	6.48576	6.23414	6.37066	5.86451	5.79438	5.90722	6.65742	5.86512	6.24986	6.34196	6.08988	6.16959	5.82965	6.2678	6.29121	6.08918	6.11044	6.16608	6.50355
7892579	11.5335	11.6251	11.6685	11.7332	11.8168	11.6802	11.5341	10.8896	11.1876	11.3842	10.9665	10.9068	11.2514	11.5237	11.4658	11.4443	11.3211	10.9425	11.0095	11.2167	11.1878	11.1543	11.4214	11.4003	11.2346	11.0511	11.0488	11.509	11.5954	11.2172
7892580	3.58522	3.70982	3.69685	4.07454	3.72464	3.60786	3.37388	3.82893	3.48086	3.21579	3.6898	3.6679	3.80127	3.88743	3.82222	3.51836	3.69407	3.70783	4.0125	3.73178	4.06135	3.67434	3.61899	4.25927	3.66485	3.9371	3.61175	3.91985	3.71278	4.11209
7892581	4.89127	5.05804	4.62785	4.03076	3.99889	4.24955	3.8936	4.1643	3.95567	4.06777	4.37673	3.81373	4.11929	4.19998	4.33932	3.79527	4.36525	3.97986	4.29532	4.13606	3.67335	4.93372	3.74259	4.43751	5.23591	4.74084	4.83898	3.3102	4.12629	4.84473
7892582	3.4064	3.59241	3.46534	3.25799	3.54741	3.34996	3.43213	3.62219	3.35413	3.38491	3.34049	3.30677	3.33762	3.47309	3.2689	3.67028	4.18368	3.73971	3.35497	3.46579	3.7181	4.3563	3.3736	3.4194	3.94835	3.58268	4.24395	3.66023	3.51165	4.22442
7892583	6.26577	6.15538	7.12594	6.11955	6.37155	6.39656	6.59895	6.50038	6.50541	6.87908	6.46313	6.03175	6.4327	6.36284	6.72573	6.99913	6.28369	6.06664	6.27354	6.42052	6.78041	6.13393	6.26227	6.07345	6.98302	6.6001	6.77866	6.43864	6.71639	6.71662
7892584	7.07037	7.14003	6.78197	6.74628	7.0916	6.7032	7.22654	6.95992	6.70843	6.95801	7.0624	7.03979	6.97385	7.5996	7.07707	7.15296	7.25446	6.90062	7.55662	7.13916	7.22714	7.27702	7.33199	7.20031	7.38598	7.26806	7.65979	7.1035	7.27226	7.56856
7892585	3.76458	3.12069	3.44366	3.43713	3.30124	3.65225	3.34822	3.4537	4.07158	3.1945	3.09781	3.43895	3.56006	3.52688	3.62223	3.34296	3.57397	3.60263	3.41348	3.43769	3.58307	3.62994	3.78139	3.40461	4.02868	4.10527	3.41853	3.80763	3.95878	4.06965
7892586	3.7005	3.77967	3.65491	3.84799	4.20306	3.77859	3.67364	4.03379	4.38104	3.66881	3.76348	3.35613	3.38183	4.4006	3.41968	4.12421	3.85867	3.76397	4.01195	3.63076	4.25871	3.43429	3.96491	3.48981	3.75526	3.55494	3.67791	3.76521	3.8495	3.72434
7892587	4.2817	4.68148	4.50639	4.72795	4.32836	4.44279	4.46155	4.51758	5.34798	4.9283	4.29199	4.80394	4.72614	4.64363	4.27408	4.90282	4.67468	4.81212	4.65415	4.63615	5.81716	6.13697	5.60297	5.14443	5.084	5.16794	5.97033	4.82214	4.97644	5.05315
7892588	3.15137	3.03719	3.25545	3.06176	3.03549	3.10577	3.07047	3.35973	3.02919	3.08006	3.12545	3.0477	3.01556	3.22484	3.12721	3.1956	2.91772	3.07527	3.05539	3.00741	3.03624	3.1038	3.13695	3.15101	3.15492	2.87033	3.19299	3.57665	3.14795	3.31551
7892589	6.39323	5.59466	6.53177	5.53298	6.86424	6.42868	6.10337	6.36546	6.10499	6.35844	6.146	6.01825	6.69115	6.28595	7.25601	6.34659	6.59951	6.97591	6.3557	6.41889	6.09272	6.33167	6.54544	6.34348	7.37283	5.68719	6.63156	5.27281	6.31717	5.70321
7892590	3.36355	3.50402	3.59278	3.70315	3.74437	3.60843	3.56342	3.61179	5.12655	3.93606	3.76682	3.57052	3.85856	3.6732	4.04542	4.70588	4.08882	5.06704	4.09521	4.44578	4.15492	5.56001	4.91042	4.69597	4.514	4.53612	5.13414	4.31151	3.85945	4.00413
7892591	3.40011	3.08535	3.03867	3.3104	3.26606	3.17612	3.43849	3.3404	3.70966	3.55715	3.25044	3.24698	3.29147	3.17139	3.05887	3.49414	3.38759	3.61613	3.23012	3.43532	3.45488	3.45924	3.58905	3.24285	3.33796	3.29526	3.14853	3.65251	3.285	3.25021
7892592	6.54986	6.49614	6.53344	6.41589	6.59357	6.36129	6.7429	6.92795	7.01436	6.20099	6.90886	6.98288	6.529	6.46	6.72282	6.60485	6.96959	7.04511	6.43992	6.37566	6.62033	6.14409	6.49517	6.12495	6.33935	6.39881	6.30253	7.03799	6.28031	6.87064
7892593	5.61569	5.3997	5.1009	4.8685	5.20837	5.47421	5.31981	5.51763	4.92425	4.45192	5.33462	4.30566	5.35755	5.48519	4.56195	5.19112	5.3442	5.12755	5.17271	5.2251	4.89852	5.14682	5.16312	5.08155	6.64145	5.37014	5.64337	5.55753	5.02314	5.6083
7892594	4.28176	3.62866	4.14176	4.79071	4.77541	5.18007	4.38744	5.72704	5.30834	5.14226	4.85013	4.45276	5.16812	4.99479	5.49779	4.94374	4.79542	4.84006	4.06702	4.5425	4.8314	5.35092	4.53115	4.71864	3.86642	4.05054	4.58361	5.05875	4.99744	5.45854
7892595	5.52566	5.85122	6.19399	5.26175	5.83558	6.40184	5.76665	6.24872	6.3431	6.03668	5.15625	6.06254	5.91347	5.96576	6.51946	6.52662	6.22327	5.655	5.98297	6.24281	6.04449	5.82988	6.24607	5.79958	6.14602	6.29117	4.96177	6.31312	5.67191	5.74087
7892596	5.32035	4.78124	5.25583	5.11904	5.0128	5.46202	5.01256	5.4416	5.20909	5.61373	5.39069	5.30951	5.06145	5.13183	5.79763	5.1965	5.19076	4.95324	5.62956	5.43326	5.46108	5.50942	4.54795	5.6754	4.96574	5.84141	5.23475	4.86164	5.60963	5.25177
7892597	6.11662	5.55725	5.52147	5.80345	5.35439	5.70153	5.76487	5.55509	5.35285	4.76121	5.8101	6.2668	5.30565	5.24444	5.84906	5.83569	5.88758	5.95479	5.69989	6.16244	5.63912	5.88662	5.95359	5.78636	6.07043	5.44451	5.6588	5.49248	5.97318	5.54696
7892598	10.0861	9.93512	10.4503	9.73891	10.1197	9.85784	9.92387	10.3467	10.5543	10.28	10.2903	10.1786	10.0039	9.74026	10.0179	10.0696	10.103	10.4356	9.72717	10.0886	10.1805	10.3959	10.1075	10.2187	10.2149	9.87739	10.2843	9.9206	9.91249	9.94586
7892599	11.3616	11.2584	11.2361	11.2883	11.3642	11.351	11.3363	11.3192	11.216	11.3239	11.2077	11.0187	11.3598	11.4853	11.3903	11.3938	11.2142	11.0467	10.9963	11.1251	11.266	11.0383	11.1763	11.1498	11.0632	11.1428	11.1366	11.2151	11.4102	11.3467
7892600	3.47344	3.33619	3.48373	3.12873	3.5135	3.52761	3.23987	3.9974	3.60665	3.62994	3.23165	3.19544	3.51527	3.75708	3.40723	3.45094	3.52566	3.2082	3.13992	3.4668	3.29675	3.76037	3.83467	3.23881	3.55	3.7563	3.55517	4.75838	3.35312	3.74565
7892601	6.42283	6.50206	6.45205	6.47204	6.44068	6.30684	6.47567	6.40587	6.21334	6.2412	6.32675	6.20276	6.38848	6.39694	6.36693	6.11772	6.38953	6.55907	6.8868	6.53615	6.44763	6.23983	6.36008	6.58758	6.46095	6.4194	6.39632	6.4201	6.44365	6.33128
7892602	3.18709	3.51508	3.53996	3.32344	3.57628	3.48181	3.49161	4.04729	3.53533	3.59536	3.50356	3.11222	3.65481	3.4637	3.87101	3.49568	3.66728	3.53557	3.35384	3.32519	3.82	3.37726	4.2202	3.4605	3.75674	4.02469	3.48247	4.41222	3.7116	3.51204
7892603	5.5596	6.06278	6.54404	5.87335	5.30547	6.42386	6.26455	6.8074	6.43402	6.4755	6.47334	5.90061	6.57171	6.62805	6.13299	6.26953	6.43893	6.97771	5.33891	6.57066	6.83144	7.43865	6.85183	6.48	7.33344	6.87893	7.19308	6.89913	6.33812	6.35069
7892604	3.86299	3.88437	4.06043	4.49752	3.87686	3.99515	4.03036	3.93967	4.56076	3.76252	4.0476	4.10127	3.89588	3.80581	3.74944	4.36022	4.43645	4.27221	4.58134	3.96428	4.14972	5.33724	3.99499	3.91673	5.77682	4.98598	4.19739	3.94835	3.97495	4.19632
7892605	9.12421	8.92236	8.90439	9.09769	8.69205	8.73009	8.81656	9.16317	8.97742	9.26648	9.37069	9.12784	9.12619	8.98366	8.95396	9.02154	9.15368	9.16829	8.89778	9.38456	9.59009	9.5027	9.11503	9.3607	9.35362	9.31137	9.37358	9.48357	9.0962	9.56314
7892606	12.3869	12.1498	12.2947	12.3624	12.4913	12.4596	12.5019	12.593	12.5978	12.3329	12.4587	12.3753	12.5642	12.588	12.6072	12.8486	12.7371	12.6968	12.7322	12.611	12.7477	12.6908	12.7737	12.6235	12.7624	12.6496	12.5495	12.7548	12.8511	12.7837
7892608	9.36462	9.16513	9.53519	9.34424	9.62846	9.58727	9.66233	9.89435	9.92373	9.39982	9.45811	9.71682	9.86996	9.93889	9.94111	10.3518	10.2469	10.1029	10.0478	10.052	9.95186	10.1823	9.87492	9.89319	9.90443	10.0177	9.65638	10.0052	10.2013	9.96685
7892609	4.23089	3.23615	4.42927	3.51749	3.61344	3.77076	3.37885	4.05558	3.88757	5.04309	3.36779	4.22358	4.401	4.83981	3.66597	3.41876	3.69936	4.14603	3.00537	4.0731	3.19204	4.16293	3.58581	4.621	3.73226	3.28598	3.43106	2.76442	3.84447	3.79194
7892610	6.06526	6.36424	5.90825	6.33487	7.03495	7.12125	6.67526	6.85435	7.54086	6.36697	6.72141	6.64096	7.1682	7.0327	7.25016	7.58813	6.63794	6.2806	6.20523	6.64859	6.49009	7.41908	7.02114	6.58573	6.56288	6.451	6.7971	5.67293	6.96569	7.00158
7892611	3.21183	3.08986	3.3645	3.34002	2.97681	3.14922	3.07633	3.10232	3.33154	3.47073	3.16132	3.06131	3.15875	3.19844	3.09963	3.1225	3.32085	3.08194	2.96089	2.96316	3.39412	3.14006	3.24156	3.11481	3.16199	3.02795	3.17337	3.03744	3.02718	3.12545
7892612	3.62804	3.75484	3.60579	3.70315	3.72047	4.19385	3.96362	4.12666	3.97011	4.24568	3.84169	3.71691	4.05619	5.02678	5.09276	4.35953	4.748	4.08718	3.91605	4.36535	5.10065	4.43131	4.24493	4.45681	4.22573	4.01543	4.01267	4.24108	4.25256	4.35235
7892613	10.8747	10.6378	10.9639	10.8866	11.1317	11.0313	11.1025	11.2703	11.2883	10.7889	10.9293	10.9728	11.2104	11.2136	11.2967	11.7579	11.5054	11.3415	11.1136	11.6096	11.5172	11.6309	11.5783	11.4031	11.6433	11.3233	11.2786	11.4765	11.5444	11.5494
7892614	4.48871	4.25373	3.86285	4.00976	4.69674	3.64283	4.03841	3.88655	4.19731	4.00883	4.26512	4.00751	3.8177	3.99957	4.01743	3.17574	3.95023	4.15888	3.58997	3.72003	3.90917	3.78359	3.85405	3.90455	4.01131	4.03894	4.14765	4.20314	4.04225	3.91618
7892615	5.17387	5.21562	5.41169	5.10041	5.21962	5.30384	5.42005	6.22375	5.73453	5.90683	5.33319	5.34876	5.83641	6.34761	5.89171	5.90001	5.74316	5.58009	5.39827	6.07809	5.51262	5.36644	5.42597	5.15718	6.01307	5.69343	5.69235	5.95562	5.77913	6.02483
7892616	3.67119	3.11698	3.20458	3.15654	3.25311	3.4132	3.15075	3.46406	3.52616	3.83319	3.04188	3.33495	3.3162	3.4184	3.16507	3.21533	3.21293	3.4247	3.33516	3.6445	3.178	3.50192	3.39828	3.11625	3.36368	3.42916	3.71105	3.25035	3.04901	3.34371
7892617	12.156	12.1965	12.5094	12.1588	12.2802	12.129	12.1605	11.9884	12.0568	12.0449	11.8575	11.9977	12.0896	12.0276	12.1289	12.254	12.2294	12.0274	12.2707	12.1308	12.2656	12.4671	12.3431	12.2057	12.3612	12.2967	12.2146	12.3354	12.4573	12.4958
7892618	6.58012	7.07686	6.5854	6.66129	6.61529	6.87356	6.20201	7.2383	6.93147	6.13207	6.29805	6.7156	6.8305	6.75118	6.81336	7.14266	6.89341	6.83699	6.10807	6.3866	6.16641	6.65946	6.19503	6.38705	6.65421	6.47707	6.48007	5.97125	5.92474	6.75903
7892619	4.92812	4.41087	5.54705	5.06174	4.99068	5.08512	5.26722	5.8072	6.45467	5.03382	5.15332	5.18954	6.15734	5.20815	5.66831	5.87558	5.96797	5.57419	5.69973	5.39768	5.60904	5.62465	5.57551	5.11846	4.79845	4.37342	5.04806	5.22423	4.99085	5.56871
7892620	11.4438	11.3022	11.4794	11.4638	11.5629	11.5063	11.5612	11.405	11.54	11.3493	11.4899	11.2582	11.4811	11.5128	11.4033	11.4903	11.4308	11.264	11.1745	11.2954	11.4221	11.4877	11.1903	11.3219	11.4662	11.3676	11.2877	11.3813	11.3965	11.3805
7892621	11.5228	11.8801	11.5517	11.8667	11.6794	11.682	11.5429	11.6599	11.7686	11.7506	11.8291	11.9187	11.8868	12.0269	11.9149	11.7245	11.6477	11.6378	12.0192	11.5731	12.0689	11.9101	11.9973	12.0215	11.9	11.7395	11.9051	11.9274	12.0086	12.0803
7892622	9.79744	9.99521	9.9942	10.0807	9.85585	10.0509	10.0104	10.1696	10.4594	10.0096	9.95413	10.1405	10.2043	10.1407	10.3104	10.3223	10.2192	9.9377	10.1759	10.067	10.1504	10.2033	10.0389	10.0456	9.97825	9.96241	9.84709	9.58025	10.1343	10.0422
7892623	10.4811	10.5933	10.1858	10.7094	10.655	10.4243	10.5529	10.6465	10.6941	10.4163	10.6158	10.4175	10.4911	10.2332	10.4653	10.174	10.4229	10.5636	10.3676	10.134	10.4999	10.4953	10.6606	10.6033	10.5013	10.6019	10.4951	10.4485	10.4412	10.4374
7892624	4.2601	4.47572	4.36465	4.29053	4.20823	4.49429	4.38027	4.55102	4.03321	4.12983	4.36623	4.52819	4.25559	4.53041	4.10359	4.1307	3.87496	4.43279	4.53216	4.43755	4.44795	4.27483	4.4093	4.44439	4.44997	4.45907	4.27643	4.67379	4.61495	4.46245
7892625	7.35654	6.92595	7.61957	7.04246	7.39965	7.45242	7.46821	6.92551	7.1395	7.22579	7.43467	7.33729	6.98763	7.06299	6.92249	7.43522	7.03965	7.25044	7.40512	6.73975	7.00338	7.12603	6.88647	7.15374	7.05737	7.4496	6.97867	7.37607	7.11412	7.15856
7892626	5.4551	5.015	5.19311	5.5744	6.21309	6.00522	6.09314	6.2228	6.02932	4.96272	5.24941	5.47204	6.33226	5.74261	6.32869	6.08174	6.13104	6.19361	6.294	5.5645	6.19791	6.17322	6.02932	5.88263	5.8653	6.10674	4.81993	6.54187	6.14984	6.26271
7892627	8.80981	8.94115	8.66622	8.75515	8.62012	8.53064	8.47979	8.42428	8.46538	8.44718	8.49761	8.50707	8.46163	8.44346	8.60633	8.14722	8.67757	8.71513	8.71769	8.54456	8.73282	8.6192	8.50017	8.77008	8.53131	8.41466	8.67034	8.64596	8.55651	8.63852
7892628	11.3147	11.6707	11.3302	11.8804	11.7373	11.8628	11.7902	11.6732	11.964	11.7054	11.5399	11.8588	11.9924	11.7454	11.9172	11.8854	11.7828	11.5226	11.5083	11.9817	11.8126	12.1297	11.9434	11.9342	12.0416	11.4889	11.5255	11.6124	12.0746	11.8062
7892629	6.13713	6.37465	6.32448	6.25848	6.22173	6.70831	6.2079	7.40006	6.69301	7.20481	7.06886	6.28329	7.04904	6.52403	7.04744	6.63823	7.00291	6.89928	6.56653	6.9655	5.80788	6.08602	6.61018	6.32326	5.53341	5.70397	6.17924	6.28457	6.33389	6.65274
7892630	10.0425	10.1608	10.2048	10.4629	9.83214	10.1139	10.3184	10.7625	10.8037	10.6311	10.4669	10.5861	10.5024	10.4612	10.4533	10.4208	10.9089	10.9317	10.6865	10.9395	10.5393	11.0684	10.4557	10.9612	10.7064	10.4351	10.4547	10.2811	10.5029	10.6212
7892631	2.87516	2.97152	2.99801	3.03963	3.01164	3.04394	3.03955	3.14981	2.97755	3.04036	3.16133	3.01873	3.02096	3.01334	3.01007	3.08569	3.0963	3.1672	3.16994	3.06886	3.10884	3.25559	3.13892	3.13172	2.99941	3.15772	2.86993	3.21355	3.09087	3.58839
7892632	4.54416	4.0391	4.70789	4.57905	5.25312	4.51587	4.81504	5.69432	5.05457	4.74434	4.56775	4.64412	5.22489	4.98902	5.51501	5.26396	4.9179	4.73159	4.78602	5.28203	4.5988	5.59351	5.26718	4.85287	5.50485	4.89739	5.27014	4.83992	4.40779	5.11812
7892633	8.74467	8.07458	8.85174	8.5241	8.81813	8.58132	8.99216	8.75659	8.68326	8.53485	8.71325	8.61107	8.48092	8.96268	9.11634	8.78705	9.15523	8.84922	8.81101	8.45517	8.84826	8.46652	8.94636	8.34577	8.87753	9.17484	8.50278	8.79231	8.5709	8.78051
7892634	9.35186	9.36545	9.37088	9.38333	9.29761	9.42201	9.52779	9.45491	9.38721	9.24555	9.48823	9.28358	9.44631	9.67251	9.60773	9.8239	9.84248	9.8006	10.1491	10.0557	9.70422	9.76621	9.88413	9.864	9.94848	9.87171	9.34005	9.50327	10.163	9.95776
7892635	9.38932	9.68941	9.83777	9.56292	9.88129	9.92892	9.72111	9.66889	9.49909	9.33128	9.62079	9.65348	9.78692	9.78671	10.0799	9.8269	9.65641	9.56706	9.69344	9.75216	9.83666	9.08041	9.38799	9.41282	9.18055	9.24325	9.38125	9.66681	9.91109	9.69154
7892636	7.56974	8.43954	8.31073	8.319	8.14114	7.91024	8.22282	8.00016	8.23661	7.93074	8.23698	8.54828	8.34534	7.78268	8.1695	8.57953	8.27715	8.13762	8.61034	8.29698	8.23104	8.5545	8.33183	8.67428	8.59939	8.25709	8.48711	8.5416	8.24818	8.17773
7892637	8.14444	8.48778	8.66352	8.10811	8.75649	8.87861	8.47548	8.75352	8.63459	8.39514	8.6895	8.26676	8.65771	8.8393	8.6527	8.79334	8.63197	8.30181	8.24265	8.39202	8.34235	8.20955	8.56517	8.32023	8.09575	8.23798	8.33632	8.33251	8.81707	8.51561
7892638	3.71469	3.39199	3.35983	3.21756	3.16767	3.11768	3.10412	3.88024	3.35264	3.01346	3.1563	3.12879	3.07082	3.38414	3.24088	3.19794	3.30707	3.28688	3.17892	3.17805	3.23366	3.04294	3.81862	3.14043	3.13551	3.24409	3.16288	3.24358	3.13754	3.28212
7892639	8.6472	8.73233	8.92322	9.04593	8.91303	9.37562	9.06896	9.23522	9.87775	9.1689	9.2695	9.433	8.99437	9.58482	9.65218	9.31676	9.89725	9.6596	9.78345	9.93298	9.61931	9.88886	9.76418	9.58511	9.84913	9.30539	9.04715	8.91615	9.70907	9.58008
7892640	12.2662	12.3726	12.3633	12.5514	12.5491	12.6204	12.5848	12.4773	12.6239	12.6016	12.5011	12.5949	12.6708	12.6784	12.7597	12.6837	12.6093	12.3097	12.402	12.6451	12.6743	12.8249	12.6607	12.5944	12.8025	12.5818	12.6263	12.4798	12.6341	12.7101
7892641	6.25578	6.12279	6.2354	6.24705	6.4783	6.6757	6.76341	6.5161	6.62897	6.32364	6.55377	6.5117	6.65297	6.7562	6.88071	6.75921	6.97437	6.53946	6.35198	6.46156	6.33233	6.42401	6.36031	6.00449	6.3998	6.30845	5.99223	6.72541	6.51956	6.85322
7892642	10.472	10.3624	10.6772	10.6241	10.7416	10.5804	10.7379	10.8367	10.8242	10.4858	10.6262	10.6551	10.9408	10.9652	10.8435	11.2173	11.244	11.1741	11.2157	11.0078	11.1743	11.078	11.0157	10.9717	11.1386	10.9017	10.6246	11.1424	11.194	11.1691
7892643	11.3824	11.4113	11.2682	11.3304	11.5546	11.7236	11.3263	11.184	11.1117	11.205	11.0009	11.0727	11.1779	11.3583	11.4514	11.5412	11.2866	10.9171	10.885	11.2185	11.1372	11.1965	11.1938	11.2325	11.1369	10.9568	10.9946	11.179	11.521	11.2063
7892644	8.28712	8.64372	8.76664	8.70288	8.39564	8.54055	8.44348	8.90933	8.874	8.26373	8.49082	8.72325	8.84912	8.92829	8.83805	8.80968	8.69878	8.40407	8.27579	8.42066	8.40315	8.5829	7.82245	8.42392	8.35939	7.96303	8.18653	8.37465	8.6117	8.3848
7892645	3.66735	4.13591	3.71349	3.72843	3.81463	3.83891	3.8367	3.83278	4.1578	3.42626	3.5224	3.24929	3.34311	3.76424	3.80738	3.92447	3.78979	3.76274	3.53748	4.48959	3.86506	4.18345	3.82026	3.9042	3.55647	3.39985	3.14709	3.44687	3.69634	4.38808
7892646	3.14909	3.79004	3.1356	3.22965	3.68271	3.04834	3.11999	3.40409	3.1142	3.46937	3.27228	3.56546	3.16129	3.31812	3.29093	3.20328	3.95414	3.36914	3.56915	3.60013	3.19585	3.15443	3.26532	3.04751	3.32909	3.09175	3.0058	3.79471	3.83599	3.82703
7892647	6.16727	6.01924	7.15574	6.07853	7.25778	7.46366	6.84836	7.77822	7.83156	7.92385	7.023	7.27174	7.88813	7.94165	8.35227	7.98977	8.19252	7.46568	6.71654	7.95453	7.62528	7.60964	7.41172	7.38165	7.55067	7.79542	7.33243	7.70134	7.82397	7.86093
7892648	10.1458	10.1135	10.4912	10.0671	10.3003	10.455	10.3655	10.4205	10.6231	10.3633	10.3965	10.3097	10.5418	10.422	10.4416	10.4735	10.5937	10.6456	10.301	10.341	10.6986	10.5645	10.5981	10.4697	10.4835	10.6761	10.6118	10.5303	10.5053	10.369
7892649	5.91084	6.06574	5.9336	5.99944	5.67924	6.38128	6.03882	6.17231	6.12452	5.88707	6.59826	5.81265	6.23416	6.30188	5.7835	6.4175	6.36714	6.15938	6.43676	5.9156	6.32522	6.51966	6.36273	6.4256	6.00661	6.22946	6.03205	6.30325	6.56349	6.67465
7892650	13.0833	13.2732	13.0626	13.2808	13.26	13.3507	13.2198	12.9656	13.1711	12.9656	12.9647	13.1441	13.229	13.341	13.3216	13.2593	13.2942	12.9838	13.1455	13.1932	13.1329	13.198	13.2447	13.1899	13.1963	13.0294	13.004	13.1773	13.3756	13.0506
7892651	2.98264	3.01579	2.96728	3.73896	3.11409	3.47259	3.15286	3.2977	3.48709	3.17441	3.6809	3.00905	3.21054	3.30952	3.68415	3.34204	3.14508	3.23181	3.75053	3.55815	3.14618	3.42579	3.34727	3.35356	3.28603	3.24805	3.79041	3.11579	3.71113	3.47642
7892652	10.8386	11.1037	11.18	11.1002	11.3186	11.2396	11.1569	11.0543	11.2471	11.1786	10.6786	11.1838	11.2732	11.4146	11.3126	11.1685	11.1762	11.1811	11.1008	10.9759	11.0395	10.9352	11.2311	11.0169	11.0307	11.0501	10.9257	11.1729	11.3054	11.1294
7892653	3.60804	3.4478	3.4917	3.75224	3.41252	3.7132	3.5638	3.46226	3.56137	3.65848	3.8337	3.68805	3.44963	3.44608	3.37094	3.7214	3.24445	3.91872	3.64715	3.45895	3.56508	3.31772	4.2526	3.79007	4.39899	3.71746	4.34525	3.431	4.32899	3.99415
7892654	8.84224	9.09026	8.86869	8.76418	9.07308	9.03171	8.7258	8.96493	8.96139	8.51889	8.64525	8.86886	8.80883	8.4389	8.86979	9.12029	8.76697	8.73803	8.53	8.99651	9.20497	9.26269	8.88577	9.07962	8.78427	8.3937	8.51179	8.48053	9.15605	8.82111
7892655	3.63663	3.66553	3.54864	3.56368	3.7628	3.79561	3.75378	3.82316	3.64	3.28423	3.02018	3.63596	3.78389	4.03605	4.05387	3.58806	4.3286	4.0405	4.28087	3.85087	3.83056	4.24899	3.94371	3.94873	4.08141	4.13967	4.50609	3.88903	3.71446	4.0786
7892656	4.87577	4.85665	5.12521	4.44341	4.78632	5.31819	5.39198	4.70671	5.10059	5.19751	5.392	4.6851	5.41282	5.72907	5.88002	5.41813	5.90089	5.52512	5.41332	4.99647	5.69286	4.55175	5.5898	5.77562	4.99315	5.27982	5.7141	4.82552	5.76889	5.41575
7892657	3.49914	3.29376	3.35728	3.29847	3.58798	3.30565	3.70621	3.52421	4.06655	3.64198	3.40119	3.30216	3.8102	4.22967	3.77861	3.92162	3.73934	3.76766	3.50904	3.57694	3.86342	3.74684	3.61082	3.42744	3.45282	4.02108	3.15244	4.03312	3.49513	3.47599
7892658	4.03581	3.21447	3.39176	3.5684	3.46993	3.441	4	3.59863	3.91519	3.38401	4.29133	3.78748	3.93094	4.39543	3.62865	3.69177	3.72569	4.67749	4.31151	3.69281	3.55973	3.42337	3.52698	4.02349	3.91168	3.98073	4.12065	3.56464	4.29156	4.00166
7892659	3.95251	3.7164	4.28721	3.7323	4.09663	4.07974	3.60323	5.21977	4.96413	4.50155	3.80546	4.13189	4.18436	4.0681	4.05231	4.54844	4.66572	4.09084	4.46518	4.90924	4.6448	4.0672	3.8583	5.19752	4.17399	5.41615	3.71637	4.29096	4.54886	5.04921
7892660	2.83199	2.91642	2.89633	2.89822	2.74579	2.69257	2.90339	2.77634	2.83115	3.30205	2.75085	2.8685	2.79441	3.00821	2.80995	2.77128	2.8685	2.92835	2.82937	2.79267	2.90206	3.10318	2.97378	2.88005	3.02404	3.14865	2.76696	3.03902	2.86752	3.01797
7892661	11.5612	10.9815	11.1571	11.0985	10.8704	10.6701	10.9762	11.5069	11.2666	11.1513	11.3695	10.828	10.9801	10.8939	10.7382	10.7667	10.9665	11.3655	11.1883	11.1025	10.887	10.9437	10.4898	11.016	10.8656	10.7175	10.9849	10.697	10.5633	10.684
7892662	10.4637	10.873	10.5607	10.458	10.3301	10.4523	10.4824	10.3933	10.3833	10.9492	10.6677	10.9358	10.482	10.5547	10.2511	10.3653	10.4712	10.3976	10.3725	10.8443	10.3159	10.3021	10.3776	10.4567	10.3169	10.4579	10.6961	10.402	10.5641	10.4045
7892663	12.1356	12.2782	12.0702	12.374	12.2663	12.2646	12.1448	12.0552	12.0798	11.9851	12.1488	12.1345	12.0738	12.3256	12.1799	12.0497	12.1789	12.1007	12.2097	11.9299	12.2085	12.2497	12.2702	12.134	12.175	12.1139	12.1916	12.0934	12.1888	12.2898
7892664	7.29259	6.93999	7.27739	6.90282	6.8082	7.70281	6.97529	7.42699	6.84056	7.36311	6.97656	7.27598	7.1717	7.53986	7.66846	7.47125	7.59678	6.59901	6.57021	7.25848	7.13054	6.86971	6.90613	6.88464	6.7101	7.13799	7.18885	7.35106	7.29085	7.76887
7892665	6.64956	6.92547	6.76793	6.8784	7.05925	6.96425	7.12791	6.63835	6.7112	6.8319	7.14535	6.77235	6.89453	7.06843	7.11084	6.61791	6.50165	6.63401	7.23092	6.75146	7.24688	6.84247	6.97335	7.03267	6.97991	7.08619	7.03114	7.01436	6.90141	6.39723
7892666	3.81744	3.85869	3.69901	3.20103	4.08658	3.95515	3.97839	3.69799	4.13811	3.73266	3.83324	3.27742	3.84468	4.4125	3.41964	3.61098	4.60537	3.92487	3.91678	4.10352	4.19623	4.37551	4.48462	4.02036	4.06954	4.1687	4.08186	4.1314	4.51015	3.57876
7892667	10.3046	10.5348	10.0463	10.3615	10.3857	10.1626	10.3441	10.2742	9.7465	10.2778	10.2134	10.1459	10.0827	10.176	10.2777	10.0929	10.2992	10.4239	10.4413	10.5631	10.1548	10.0394	10.4046	10.5546	10.383	10.4762	10.3939	10.4211	10.2804	10.5527
7892668	10.5829	10.8351	10.6452	10.9893	10.8109	10.5961	10.8493	10.6801	10.9547	10.8105	10.688	10.8351	11.0108	10.7758	10.8616	10.6267	10.8128	10.5106	10.8866	10.7463	10.918	10.9495	11.0952	11.0442	11.2454	11.098	11.0082	11.1021	11.1395	10.8743
7892669	7.69139	7.92773	7.15969	8.05152	7.81618	7.84017	7.90849	7.9332	7.45808	7.8771	7.98217	7.82421	7.43473	7.45071	7.69689	8.12094	7.99342	8.27162	8.24098	8.15371	8.0216	8.15767	7.99716	7.851	8.19354	7.62283	8.10429	8.07961	8.25551	7.60875
7892670	8.27216	8.74544	8.09811	8.58774	8.42325	8.21162	8.35824	8.36785	7.96944	8.21512	7.98445	8.25141	8.29093	8.29399	8.09718	8.23409	8.0642	8.03609	8.10229	7.93066	8.2768	8.07316	8.26915	8.47627	8.00096	8.20316	8.52513	8.29588	8.47703	8.37004
7892671	6.15619	4.67885	6.15568	4.63607	6.00506	5.83237	6.25338	7.29861	6.7992	6.18656	5.88534	5.44528	6.50531	6.35153	7.14487	6.85535	6.69591	6.88527	5.98733	6.33809	5.61922	5.43009	5.74073	5.64982	5.56003	4.94385	5.02028	5.9423	6.12891	5.31517
7892672	7.16554	7.16956	7.55045	7.40996	7.43177	8.31764	7.55666	8.34871	8.72011	7.66716	8.00788	8.04045	8.01519	8.15642	8.18068	8.48883	7.96367	8.56719	7.79972	8.48274	8.4151	9.03082	8.29253	8.26559	8.51549	8.54148	8.13647	8.14261	8.09304	8.24799
7892673	6.83501	6.82846	6.29725	6.35873	6.67709	6.54945	6.77025	6.8609	7.1468	6.89571	6.55007	7.15783	6.89688	7.3293	7.39922	7.31948	6.98577	7.01087	7.46163	7.37109	7.23144	7.67874	6.72029	7.3985	7.43569	6.86598	6.86705	6.89836	7.07432	7.09717
7892674	8.87871	9.0198	8.70428	9.02691	8.98625	9.10741	9.21157	8.93904	8.96637	8.80034	8.892	8.77663	8.89618	9.19785	9.15755	9.31891	9.13076	8.79007	8.50337	8.60914	8.87107	9.04285	8.75076	8.89937	8.6934	8.91226	9.00339	8.99473	8.94458	8.87676
7892675	5.63775	6.18139	6.68303	6.35127	6.37932	6.42734	6.11845	6.83305	7.12942	6.91018	6.44881	6.28874	6.4211	6.87416	6.67321	6.72289	7.03438	7.8397	5.76532	6.45393	7.03316	7.34629	7.58383	6.75769	7.68755	7.67478	7.27709	8.17415	7.13221	7.23748
7892676	4.4743	4.71834	4.24647	4.32296	5.12633	5.57193	5.09582	4.6878	5.52252	5.47216	4.88688	5.67473	4.82042	5.26429	5.95071	6.16571	4.90474	5.15436	4.33913	5.08982	5.04283	4.7955	5.8157	5.16276	4.5316	4.84232	5.82876	4.65086	5.57921	4.85813
7892677	10.8019	10.4612	10.8073	10.858	10.8963	10.9319	10.8832	10.8997	10.9496	10.731	10.8686	10.7959	11.0151	11.0207	11.0911	11.4877	11.2297	11.0954	10.9739	11.2018	11.1911	11.2685	11.0917	10.9189	11.2292	11.1163	10.6992	11.0709	11.2062	11.1642
7892678	8.77512	8.68077	8.87252	8.86226	8.96738	9.10835	8.82261	9.16451	8.88244	8.5503	8.83202	8.51085	8.79674	8.89155	9.06918	8.77225	8.70115	8.43267	8.42386	8.34594	8.9743	8.88061	8.7008	8.80082	8.54599	8.80113	8.72725	8.97067	8.84187	8.86953
7892679	5.97616	5.56952	5.75468	6.05595	5.87915	5.7071	5.99881	6.89123	6.45734	6.225	6.83276	5.86147	6.38073	6.25144	6.3591	5.81285	5.91521	7.05394	5.87949	5.52025	6.24741	6.36606	5.65887	6.29387	6.06893	6.00734	6.05335	6.32807	5.92305	5.58198
7892680	11.0138	11.1914	11.5654	11.2989	11.5793	11.5037	11.1772	11.0025	11.0971	11.3703	11.08	11.0293	11.5023	11.4675	11.5562	11.5575	11.4409	11.1458	11.099	11.1818	11.4007	11.3632	11.757	11.2677	11.373	11.4107	11.4268	11.5995	11.8088	11.5872
7892681	8.05893	7.89001	8.12907	7.89612	8.28432	7.98283	7.92781	8.1229	8.01381	7.8415	8.03794	7.99378	7.99046	8.11567	8.01928	7.77668	7.96259	8.29387	8.50159	7.82825	7.87833	7.75822	8.06113	7.98614	7.868	7.85334	7.93826	8.18554	8.0148	7.96161
7892682	3.75036	3.48972	3.77424	3.89885	3.74432	3.99534	3.50243	4.09561	4.67642	3.77483	3.49574	3.87259	3.95903	5.31787	5.02675	5.9488	4.68565	3.9923	3.3676	5.2395	4.52511	5.28877	3.75751	4.76953	4.73002	3.68193	3.59646	3.99961	5.08822	4.70125
7892683	6.80155	5.78986	6.97823	6.359	7.23298	7.46134	7.41855	7.48735	7.76788	6.95835	7.37051	6.21774	7.78388	7.20218	7.88211	7.88349	7.95278	7.16774	6.64397	7.76679	7.11861	6.70925	6.34206	6.66813	6.42746	6.53422	6.264	5.29283	7.2145	7.24707
7892684	10.2964	10.0706	10.2664	10.4526	10.3552	10.3874	10.5535	10.7693	10.6043	10.8612	10.9091	10.3515	10.7517	10.7903	10.7299	10.9883	10.812	10.793	10.2868	10.6604	11.1198	11.0455	10.7281	10.8268	10.8506	10.9553	10.8733	11.1567	10.6972	11.118
7892685	6.06449	6.02831	6.0395	5.85105	6.05357	5.71487	6.48608	6.23566	6.18292	5.90589	6.23115	5.90378	6.2171	5.88858	5.94418	6.18974	6.13699	5.97778	5.68271	5.62456	5.55735	6.18594	6.47579	5.89866	6.30033	6.60965	5.61369	5.97613	6.18549	6.37062
7892686	7.80024	7.83305	7.88225	7.89563	7.9888	7.77093	7.9548	7.82204	7.70275	7.92832	7.63721	7.69958	7.77902	8.02462	7.47983	7.93277	7.89783	7.94018	8.43606	8.1971	7.93738	7.72298	7.87071	8.16341	8.18804	7.81412	7.76809	7.75858	7.94238	8.01215
7892687	8.03911	7.44012	7.28593	7.16904	7.58719	7.49198	6.76188	7.73339	7.85167	7.23514	7.62629	7.47373	7.44467	7.54885	7.48925	7.33479	7.65632	7.19166	6.94699	7.4441	6.341	6.41696	6.48328	6.83469	6.30021	6.19931	6.41144	7.24453	7.00387	7.2884
7892688	10.1866	10.014	9.46607	9.79568	10.0843	8.89667	10.1464	10.3636	10.463	10.0106	10.4222	10.258	9.8159	10.1067	10.4822	9.25727	10.2805	10.4453	9.82474	9.89469	10.2337	10.2884	10.2399	10.1205	10.3217	9.98307	9.97873	10.2765	10.0254	10.3026
7892689	6.677	6.52199	6.51408	6.42934	6.42632	7.13957	6.73929	6.27776	6.88866	6.81827	6.79901	6.78046	6.87757	6.94734	7.15155	7.14219	6.74454	6.84374	6.47705	6.81584	6.85946	6.07844	5.86419	6.73777	4.98698	6.4602	5.77686	6.80147	6.64622	6.33544
7892690	4.82616	5.03789	5.46861	4.88653	4.70207	5.06863	5.17342	5.00957	5.32607	4.71111	5.21398	5.63705	4.4138	4.25293	4.46088	4.2158	4.58013	5.08447	4.9726	4.80069	5.27435	4.89026	5.58287	4.60155	4.84751	5.66659	4.86542	5.48695	5.13272	5.05282
7892691	3.21965	3.02644	3.31953	3.22982	3.37191	3.26197	3.3473	3.44495	3.50616	3.4789	3.0747	3.15784	3.3299	3.3002	3.57641	3.25774	3.30393	3.59031	3.25886	3.31928	3.08677	3.54056	3.48709	3.37114	3.43936	3.39685	3.29333	3.30887	3.77927	3.42581
7892692	8.3271	7.53256	8.28421	7.98508	8.06692	8.08507	8.12398	7.25136	8.41283	8.11962	8.22908	7.97758	8.07515	8.28109	8.61359	8.18949	8.61889	8.15898	8.24834	8.18273	7.97981	7.92592	8.08456	8.29128	8.22238	7.98761	7.89104	8.2315	7.94821	8.32971
7892693	9.11253	9.19118	9.46105	9.12456	9.13182	8.9254	9.11047	9.08896	8.70591	9.11773	9.23482	9.04075	8.86489	8.92995	8.99008	8.68756	9.12903	9.41733	9.05458	9.37995	8.95551	9.01361	9.33308	9.04462	9.35257	9.35752	9.40351	9.1904	9.24238	9.4691
7892694	8.8704	8.97742	8.90803	8.95798	8.87091	8.83635	8.98722	8.7588	8.50108	8.79799	8.82582	8.56395	8.92301	8.77946	8.67644	8.37714	8.81897	8.7301	8.75129	8.55094	8.63411	8.50997	8.77215	8.79781	8.77638	8.60824	8.63698	9.01247	9.08492	8.72178
7892695	6.01656	5.46102	5.87607	6.6311	6.05343	5.83676	6.10984	5.85715	5.82984	6.51644	5.675	6.26466	6.1273	5.79872	5.645	5.95053	5.45487	5.90493	6.30029	5.68223	5.87841	5.7601	5.85329	5.88297	5.9814	5.90502	6.24377	5.65991	5.65936	5.80654
7892696	8.19746	8.16738	7.98383	7.70323	7.77914	8.16562	8.07288	7.81917	8.15185	8.23953	7.63622	7.86997	8.04449	8.139	8.32594	8.07285	8.26104	7.49151	8.24843	7.97356	7.85391	7.82571	7.95195	8.02309	7.67423	7.6078	7.87231	8.09216	7.9454	8.10203
7892697	8.33329	8.00472	8.77129	8.26295	8.12663	8.38689	8.23768	7.8618	7.90312	8.41047	8.28284	8.15957	8.33355	7.98167	8.02417	7.92963	8.24527	7.88967	8.24854	8.33727	8.12215	7.84992	7.8323	8.35395	7.88882	7.97433	8.50826	7.99963	7.76382	7.99557
7892698	2.83316	2.83931	2.875	2.84424	2.84433	2.84393	2.87248	2.90687	2.89283	2.90931	2.92327	2.87429	2.87908	2.91537	2.90864	2.88284	2.88593	2.89034	2.89015	2.87243	2.88554	2.88947	2.91384	2.89831	2.89331	2.92971	2.97245	2.92962	2.86372	2.92821
7892699	5.72975	6.32707	6.37123	6.48715	6.78133	7.01222	6.43218	6.97004	7.12089	6.34635	5.9227	6.66859	7.23309	7.32918	6.88277	6.86239	6.77978	6.34815	6.4171	6.36503	6.47315	6.98478	6.5485	6.67306	6.81475	6.587	6.82107	6.74702	7.35842	7.33004
7892700	6.63718	6.65889	6.47146	6.31689	6.22571	6.42575	5.98451	6.85905	6.28273	6.75822	5.83921	6.59909	6.61668	5.83912	6.04627	6.03871	6.80018	6.08368	6.81758	6.53702	5.74015	5.80347	6.43244	6.37307	6.26898	6.04614	5.85398	6.22309	6.32602	6.66282
7892701	11.9258	12.0423	12.1888	12.1536	11.9194	11.9078	11.96	12.1665	12.1947	12.0871	12.174	12.2521	12.105	12.196	12.0489	12.1086	12.188	12.2422	12.0414	11.9459	12.0923	11.9784	12.0994	12.2932	12.1018	12.0698	12.1978	12.0781	12.0749	12.1398
7892702	6.34464	6.66524	6.04219	6.15963	7.30177	7.09783	6.65398	6.06	6.82999	6.4585	6.44298	6.59051	7.17511	6.60377	7.50869	6.94474	7.03161	6.23128	6.05092	6.78883	6.68744	6.61327	6.66109	6.62736	5.43017	6.37952	6.60452	7.7106	6.71233	7.15569
7892703	8.68964	8.61517	8.32289	8.58716	8.46746	8.44224	8.23986	8.47381	8.10946	8.0696	8.55925	8.33705	8.18214	8.26097	7.86188	8.22059	8.08279	8.21956	8.06885	8.01691	8.34199	7.819	8.08673	8.04292	8.11255	8.22074	8.01463	8.30069	8.11373	8.06502
7892704	13.2023	13.3665	13.2313	13.3302	13.2788	13.2675	13.1646	13.1663	13.2963	13.2344	13.2369	13.3492	13.244	13.4137	13.2267	13.0873	13.2407	13.2922	13.4613	13.225	13.1631	13.3152	13.4162	13.2928	13.3376	13.2883	13.3008	13.3551	13.2938	13.3773
7892705	7.68663	6.69353	7.26679	7.48872	7.63099	7.61284	8.07286	7.26186	7.72742	7.54645	7.55793	7.378	7.7035	7.31399	7.61017	7.74468	7.95859	7.49126	7.05929	7.40259	8.43169	7.97488	8.21723	7.432	7.93217	8.37035	7.97866	7.94535	7.87677	7.82965
7892706	8.16489	8.00346	8.54989	8.21057	8.39848	8.93956	8.3966	8.79062	8.69449	8.34752	8.44602	8.46863	8.74723	8.96076	9.0387	9.07366	8.86719	8.58791	8.57526	8.81212	8.8556	8.64947	8.57783	8.46575	8.36281	8.59692	8.60918	8.945	9.10492	9.0523
7892707	10.1846	10.0422	10.4833	9.9946	10.6668	10.623	10.4827	10.7537	10.8654	10.6767	10.4677	10.4499	10.9343	10.8909	11.0294	10.9878	11.0946	10.6719	10.7233	10.8789	10.7479	10.2197	10.6055	10.6813	10.4254	10.4198	10.5768	10.9786	11.0749	10.9951
7892708	6.51414	6.60518	6.23449	6.37993	7.15744	7.40004	6.60891	6.12797	6.12195	6.02562	6.61062	6.37668	6.6908	7.13428	6.48955	6.95385	6.58673	6.25622	6.32641	6.43347	6.42135	6.39345	6.66669	6.94544	5.5382	5.88233	5.68552	7.0621	6.74462	7.29169
7892709	3.49836	3.36246	3.69312	3.67944	3.73452	3.38617	4.00835	4.17029	3.89981	3.00953	3.49094	3.85256	3.69959	4.09148	4.01902	3.78149	4.26937	3.96186	3.51316	3.79627	4.08858	4.91173	3.99484	3.46289	4.0366	3.58893	3.63263	3.52676	3.91355	3.5279
7892710	5.4643	4.8437	4.51833	4.12758	4.57906	4.55345	4.65667	4.96855	4.16073	5.0531	4.38862	4.42451	3.94487	4.8954	5.09423	4.12648	4.57959	4.37173	4.03405	4.20295	3.81557	4.22336	3.68044	4.48164	4.00038	4.36775	4.44226	4.19875	3.77191	4.30039
7892711	5.54879	5.28908	6.89779	5.89524	6.98204	6.66599	6.37043	6.2389	6.91185	6.04452	6.15997	6.48485	7.23862	6.29183	7.08643	6.79377	6.3913	7.07838	6.77646	6.20182	7.0634	7.49826	7.75947	6.70981	7.65058	7.90809	7.66511	7.3533	7.40081	7.34823
7892712	8.83483	8.90325	8.91848	8.64987	8.89322	8.96018	8.51268	8.57868	8.54642	8.23086	8.50535	8.81077	8.57713	8.55729	8.68337	8.78222	8.83771	8.54727	8.66924	8.74823	8.72678	9.02736	8.78836	8.78687	8.76279	9.00231	8.67422	8.41763	8.79938	9.04481
7892713	9.27108	9.27644	9.438	9.09825	9.33428	9.45451	8.96982	9.30481	9.18612	8.93112	9.03988	9.12733	9.21295	9.17514	9.22	9.19533	9.24801	9.13803	9.71332	9.62669	9.23928	9.52667	9.09953	9.52995	9.57573	8.97881	9.12473	9.35525	9.54156	9.09276
7892714	3.16201	3.5736	3.75492	3.78567	3.90283	3.64488	3.83486	3.69463	3.94596	3.71479	3.69085	3.47444	4.04502	4.04019	4.28508	3.6962	4.20644	4.0048	3.35162	3.96642	3.70613	3.84903	3.61933	3.67983	3.74164	4.13528	3.7496	3.75128	3.28265	3.73699
7892715	4.19255	4.14631	3.8673	4.35409	3.91006	3.87898	4.17064	3.50696	4.1838	4.52138	4.05968	3.82649	3.79272	4.1041	4.41366	4.02449	4.65985	4.45452	4.33123	4.26794	3.76598	3.95912	4.16748	4.24986	4.37318	3.99198	3.98878	3.73486	3.91467	4.70001
7892716	7.81642	8.09844	8.26166	7.96751	8.49971	8.46584	7.79104	8.04915	8.25228	8.08397	8.23028	8.23678	8.25746	8.40494	8.57587	8.38536	8.13259	7.712	7.7718	8.31436	8.57084	8.30963	8.21758	8.30155	7.50669	8.03969	8.23774	8.73461	8.90708	8.5919
7892717	7.24218	7.50525	7.60621	7.803	8.20838	8.21879	7.61693	7.49134	7.40425	7.79557	7.97128	7.91904	8.10983	8.01389	8.10842	7.96976	8.06361	7.5877	7.27548	7.6753	8.21212	8.15021	7.59608	8.0877	7.26983	7.00532	7.79301	8.16738	8.0926	7.97484
7892718	5.59934	4.87944	5.28307	5.13892	5.91143	5.69811	5.03831	5.63575	5.87607	5.85149	5.70449	5.31174	5.62728	4.95702	5.58252	5.81406	5.587	5.7523	5.09156	5.10809	5.46238	5.5429	5.44207	5.67839	4.31706	5.5686	5.13164	5.25511	5.78565	5.87623
7892719	9.75286	9.62614	9.61005	9.64154	10.0715	9.84848	9.85251	9.82153	9.96247	9.77966	9.53431	9.49868	10.0253	10.1698	10.0403	10.5131	10.1902	10.2044	10.3675	10.3999	10.2956	10.3763	10.2704	10.1842	10.4333	10.1936	9.96685	10.3011	10.4064	10.3773
7892720	9.05082	9.55821	10.9199	10.0552	10.0051	9.93229	9.6968	9.50867	9.51945	9.54628	9.44874	9.82602	9.69446	9.72319	9.67426	9.87973	9.65829	9.53383	8.18575	9.67941	9.84014	9.95465	9.96193	9.81667	9.75229	9.563	9.71399	9.72161	9.90148	9.92955
7892721	9.72839	9.76991	9.82845	9.86908	10.0984	9.77288	9.96861	9.99368	10.3777	9.84769	9.92378	9.92113	9.90475	10.1973	10.3271	10.7232	10.4443	10.3725	10.482	10.339	10.3467	10.5521	10.3406	10.3282	10.4607	10.4088	10.2682	10.4398	10.5847	10.5814
7892722	2.91848	2.95708	2.96387	2.89922	2.93602	2.96356	2.98545	3.00749	3.0282	2.93475	2.96177	2.93573	3.12215	2.98175	2.89822	3.25501	3.03201	2.96292	2.98365	3.13781	3.1917	2.87305	2.87031	3.19828	3.26293	3.25927	3.04695	3.11529	2.91834	2.8721
7892723	3.98932	3.82844	4.12689	3.81414	4.13137	4.11078	3.52788	5.1728	3.84147	4.28618	3.86179	3.8742	5.04791	5.38164	4.80024	4.46462	4.15223	4.29058	4.3424	4.26238	4.7364	4.45682	4.67516	4.55265	4.80448	3.48751	4.48936	4.78827	4.93772	5.17573
7892724	7.15933	6.68357	6.29046	6.15334	7.08999	7.15624	6.47967	7.1554	7.17407	6.5052	6.94491	6.90366	7.19995	7.51825	7.13124	7.75942	7.24134	6.89222	6.04521	6.87362	6.98754	7.24426	6.12252	7.44087	6.69028	6.70109	6.7461	6.46419	6.66181	7.09214
7892725	4.1465	4.30306	4.66837	3.59514	4.63412	4.12626	4.69378	3.98846	4.71794	4.47073	4.51494	3.96906	4.60357	3.81063	4.5967	4.39358	3.73413	4.89808	4.37696	3.98007	4.48098	4.77194	4.82085	4.34757	4.82755	4.37583	3.42112	3.13695	4.56077	4.65237
7892726	6.87863	7.42616	6.30281	6.76349	6.65148	7.11994	7.21972	7.41757	6.85947	6.61311	7.21484	7.41691	6.86151	5.98485	6.92689	7.03847	6.92729	6.89088	7.11772	6.97438	7.34249	6.75926	6.77639	7.02259	6.97441	7.0175	6.62528	6.79363	7.05344	6.59287
7892727	3.79977	3.86419	3.66716	3.81496	4.16361	3.74456	3.97505	4.69892	4.36343	4.13197	4.16812	4.06428	4.70228	5.40214	4.21396	4.35196	3.87109	4.04958	3.58422	4.44663	4.72328	3.96311	4.04018	4.24768	4.21882	4.35501	4.01012	4.14377	3.83508	4.18934
7892728	3.78277	4.25604	4.13966	4.0548	4.19284	4.04127	3.94907	3.88083	4.59554	3.87194	3.63093	4.27249	4.57023	3.77419	4.45129	4.33883	4.58932	4.24397	3.9758	3.96267	4.20192	4.1542	4.39987	4.81224	3.45648	4.43272	4.74595	3.93429	3.86742	4.35703
7892729	5.09881	4.03166	4.86066	4.33996	4.53332	4.92148	4.31828	5.61628	5.30303	4.43117	4.65915	4.61708	4.73689	4.86505	5.0424	5.27007	4.38708	5.26128	3.83004	5.37581	4.91583	5.36484	4.62567	5.46588	4.42364	3.82001	4.91319	4.97729	5.18488	4.92627
7892730	4.26579	3.90866	3.93225	4.13666	4.40583	4.67829	4.35263	4.92683	4.84427	5.02388	4.40562	4.1274	4.77745	4.7405	4.80947	5.34731	4.75073	4.26538	3.97478	5.14436	4.3372	4.742	4.66738	4.59075	3.98732	4.38296	4.64539	4.54557	4.58475	4.14601
7892731	7.8308	7.48408	7.30052	7.01513	7.28941	7.40344	7.08655	7.19519	7.15663	7.29428	7.10266	7.08266	6.9089	7.48767	7.41405	7.3513	6.95986	7.07067	6.19328	7.24954	6.90713	6.46504	6.75404	5.93787	6.6624	6.32561	7.06646	6.75042	6.6736	6.78141
7892732	3.56479	5.45403	3.95145	4.35274	4.44577	3.70342	3.61493	5.40501	5.39072	5.04309	4.9248	6.66318	4.93914	4.66232	6.41552	4.48868	5.07446	5.65861	5.64484	6.02726	5.41783	5.99742	4.6016	4.69276	6.25566	6.42161	4.12695	4.98644	4.23282	5.64935
7892733	4.11602	4.38071	4.6206	4.03688	4.42035	4.26475	4.36867	5.60035	4.7611	4.38444	4.89587	4.66689	4.58409	4.68845	4.61961	4.23332	4.49795	5.2057	4.2676	4.476	4.27404	4.14932	4.46483	3.73375	4.5061	4.43397	4.3499	4.78672	4.38104	4.47199
7892734	5.5042	5.20743	5.51521	5.29437	5.37725	5.34544	5.42561	5.37301	5.26554	5.34048	5.58091	5.35412	5.52798	6.02148	5.65828	5.4375	6.29032	5.99664	6.24979	5.77764	5.54333	5.53045	5.31885	5.9245	5.0735	6.24539	6.40091	5.50655	5.07895	5.90437
7892735	3.89381	3.15003	3.51478	3.51542	3.98088	3.67139	4.04826	3.96166	4.41866	3.77852	4.04376	4.00507	5.19452	4.43599	3.98728	5.08266	4.18016	4.46388	3.95638	4.10449	5.31866	5.19877	4.54974	3.99674	4.70538	5.30936	4.75732	4.50887	4.86854	4.676
7892736	6.27388	6.25991	6.50993	6.43521	6.40973	6.25518	6.06686	6.83421	6.14944	6.57282	6.8129	6.31494	5.92021	6.16158	6.30494	5.84525	6.15397	6.64377	6.41139	6.31577	6.30226	6.20507	6.43835	6.41511	6.42094	6.08294	6.72931	6.09196	6.18538	6.13318
7892737	5.92942	6.24806	5.53695	5.6135	5.81203	5.89019	6.12697	6.13653	5.74807	5.99722	4.94852	5.88582	6.31399	6.0007	6.54832	5.93833	6.08862	5.78308	6.04563	5.95994	5.98581	4.99428	6.17317	5.62273	5.7141	6.08221	5.72536	6.30942	5.65024	6.21715
7892738	8.00335	7.66214	8.19308	7.98159	8.03445	7.79204	7.86354	8.00828	7.94031	8.016	8.06731	7.68358	8.09926	7.67742	7.75011	7.98906	8.09416	8.47281	7.97329	8.04641	8.31461	8.55655	8.70087	7.90768	8.58047	8.77182	8.59165	8.55382	8.43028	8.43501
7892739	5.85581	5.97676	5.99285	5.69594	6.1151	5.894	6.27738	5.9874	5.83559	6.05262	6.17244	5.80181	6.03903	5.57113	5.9587	5.5915	6.15029	6.37616	5.72061	5.50104	5.82012	5.82786	5.69256	5.88906	5.60713	5.44504	5.87777	5.87321	6.37798	6.20822
7892740	4.06958	3.63653	5.62937	4.47865	4.06455	4.05153	5.20232	4.95481	5.17457	4.84522	5.20232	3.74287	4.4967	4.2475	6.14751	3.88183	6.09097	3.96455	4.79568	5.9021	4.80776	5.25843	3.38819	4.04697	3.94391	3.94391	3.65267	4.16128	5.57452	3.8334
7892741	7.54503	7.59108	7.61288	7.58747	7.6746	7.91166	7.84056	7.89684	7.81051	8.02292	7.84105	7.96068	7.81946	8.2163	8.1073	7.82878	7.99592	7.77793	7.79733	7.61745	8.23162	7.62309	7.76241	7.61299	7.59636	7.86036	7.75923	7.77301	8.2426	7.82961
7892742	8.72584	8.71382	9.00155	8.91211	8.842	8.42146	8.75821	9.20334	9.11224	8.84907	9.0619	8.96071	8.79541	8.92657	8.68913	8.55225	8.97285	9.13611	8.70271	8.88365	8.98483	9.34937	8.63079	8.845	8.96301	8.84347	8.97103	8.59769	8.561	9.00382
7892743	4.02371	3.88719	3.66543	4.11349	3.86513	4.26295	4.0676	4.00271	3.48987	3.50687	3.69238	3.25691	3.61624	3.86255	3.91418	3.68465	3.76044	3.82771	3.74999	3.27954	3.50474	3.76335	3.72634	3.61222	3.82659	3.82076	3.3742	3.75395	3.70788	3.59551
7892744	7.91788	7.52462	7.64963	7.82423	8.23618	8.1751	8.17393	8.73562	8.26461	8.29049	8.36531	8.13939	8.762	8.88234	8.48651	8.65655	8.613	8.28201	7.66889	8.97054	9.27014	8.92551	8.73607	8.38385	8.91728	8.70575	8.33286	8.80004	8.93212	9.04885
7892745	8.88211	8.82035	9.00466	8.78588	8.98846	9.15151	8.97141	9.14194	8.82283	8.44912	8.82389	8.94947	9.30449	8.80335	9.21316	9.45794	8.93844	8.48552	8.01582	8.88522	8.79289	9.13486	8.91711	8.77562	8.8341	8.60798	8.8423	8.84047	9.01144	9.19657
7892746	3.71873	3.40483	3.04667	3.76969	3.21641	3.36317	3.74437	3.33929	3.47326	3.32845	4.01939	3.33573	3.65387	3.42388	3.42392	3.49373	3.34729	3.47439	3.39541	3.34669	3.67186	3.4396	3.73761	3.44466	3.71685	3.82102	3.81713	3.47521	3.73008	3.48012
7892747	8.35822	8.19415	8.74153	8.2199	8.67792	8.61865	8.58651	8.43751	8.25337	8.17106	8.36951	8.28586	8.43826	8.26443	8.45404	8.39563	8.29636	8.45948	8.41962	8.07146	8.23799	8.17513	8.29406	8.13976	8.0778	8.27267	8.49957	8.50038	8.65593	8.58925
7892748	10.6952	10.4792	10.7708	10.8359	10.804	10.7224	10.8457	10.9436	10.8362	10.435	10.8516	10.7127	10.8889	11.0327	10.9555	11.3414	11.2029	11.0646	11.07	11.2046	11.1602	11.2093	11.0457	11.0097	11.2216	11.1158	10.9032	11.0297	11.0985	11.2342
7892749	6.18254	5.85242	7.15142	6.01047	5.76513	7.03481	7.15579	7.19585	7.53322	6.28943	7.10814	6.22635	7.28726	7.05631	6.66398	7.10452	7.91078	6.45026	7.00593	7.25854	7.02957	7.05633	7.31185	6.76714	7.32625	7.52853	7.39755	7.06574	7.02573	6.94956
7892750	5.7534	5.20263	5.61904	5.79053	5.72513	5.40341	5.2044	5.74821	6.12946	5.89198	5.55476	5.6095	5.65396	5.87675	6.18419	6.19132	5.80427	5.53441	5.9468	5.95385	5.68387	5.3689	5.40477	5.85694	5.63765	6.06143	5.12498	5.46522	4.98654	6.17062
7892751	8.93004	8.75533	8.80778	8.75702	8.74126	8.83895	8.81058	8.87186	8.63535	8.66551	8.62683	8.69376	8.72476	8.62863	8.48579	8.68856	8.78097	8.94615	9.27777	8.98332	9.03688	8.76503	8.90328	8.9714	9.12545	8.88524	8.67198	8.92246	9.10364	8.99174
7892752	3.16086	3.47931	3.53195	3.40971	3.22127	3.42118	3.42562	3.36924	3.3548	3.45739	3.2089	3.10015	3.18676	3.86602	3.11529	3.77013	3.29174	3.43567	3.46464	3.31875	3.57396	3.56186	3.48969	3.66897	3.62774	3.39043	3.56004	3.29513	3.71752	3.63935
7892753	13.2116	13.1399	13.1396	13.2431	13.3361	13.306	13.3054	13.3801	13.4009	13.2742	13.2943	13.2332	13.4122	13.3603	13.4049	13.46	13.4344	13.4105	13.366	13.4132	13.4577	13.4313	13.4142	13.3874	13.4425	13.4382	13.3077	13.4223	13.434	13.4282
7892754	4.0216	4.47934	4.67027	4.80278	4.83309	4.58431	4.53334	5.29368	5.37336	5.12777	5.07536	4.79352	5.03067	4.94213	4.84349	5.12824	5.4548	4.95193	4.67946	4.5275	4.63323	5.0028	3.83829	5.00894	4.50555	4.64715	4.77664	5.71543	4.81272	4.96629
7892755	4.86769	4.81089	5.23921	5.51793	5.06329	5.07706	5.23878	4.62497	4.9431	5.03222	5.2917	5.12374	4.72752	4.9381	5.10967	4.64356	6.00333	5.52611	4.57563	4.9215	4.56124	4.6321	4.83357	5.50526	4.96315	5.46653	4.63237	4.71048	4.89423	4.60453
7892756	2.90071	2.91277	2.93341	2.9191	2.9212	2.92252	2.92871	2.96	2.95779	2.95738	2.9517	2.94554	2.9466	2.96485	2.95786	2.94821	2.97739	2.98514	2.94209	2.93987	2.94762	2.95043	2.97852	2.96697	2.93629	3.01562	3.01824	2.99279	2.95281	2.97421
7892757	7.55867	8.05987	7.91848	8.02978	8.00043	7.67956	7.86625	8.11449	8.2197	7.88046	7.99199	7.91988	7.88559	8.10733	8.04203	7.92405	7.85445	8.00296	7.65876	7.79623	7.9026	8.02835	7.78383	7.5679	7.74902	7.69863	7.35568	7.58423	7.72691	7.60873
7892758	7.03374	7.29331	7.32237	7.21626	7.52967	7.48608	7.28599	7.49444	7.0108	6.86054	7.19392	6.96966	7.52886	7.26205	7.26428	7.33591	7.34182	7.08647	7.6352	7.15065	7.40669	7.25635	6.92351	7.21236	6.44919	6.57955	7.12928	6.91939	7.31446	7.30661
7892759	5.49031	5.40861	5.7278	5.7561	5.74525	5.61263	5.60725	6.19171	5.96033	5.4978	5.8418	6.1057	6.18418	5.56324	5.94597	6.21774	5.73841	5.98591	5.5779	5.93754	5.92921	6.53465	6.02285	5.87333	5.90917	5.86295	6.04806	6.19111	6.07068	6.2242
7892760	5.71786	5.66961	6.07168	5.46367	5.58778	5.7441	5.49184	6.08977	5.9887	5.48395	5.7986	5.49472	5.55967	6.15045	5.8735	5.55412	5.96439	6.09186	5.90176	4.95171	5.66424	4.89138	4.73957	5.82217	6.18098	5.30691	5.49216	5.44139	5.5976	5.15411
7892761	7.06349	6.6418	7.01525	6.76541	6.60759	6.72504	6.95488	7.02646	7.08524	6.7552	6.88986	6.67763	7.1123	7.14458	6.54143	6.81222	6.79732	7.07579	7.09859	6.84546	6.39109	6.57538	7.01783	6.96812	7.07512	7.3277	7.15372	6.48257	6.88263	7.08354
7892762	12.4092	12.2243	12.3795	12.4298	12.1744	12.3762	12.2005	12.3001	12.326	12.2418	12.2484	12.4225	12.3235	12.3645	12.222	12.1941	12.2715	12.1816	12.1149	12.0292	12.1811	12.1579	12.1535	12.2689	12.2084	12.1527	12.2054	12.1468	12.0987	12.1888
7892763	7.42252	7.30875	8.02694	7.33762	7.46568	7.77914	7.65295	7.73124	8.0428	7.48324	7.44887	7.72483	7.86571	7.86899	8.06554	8.38494	8.38999	7.97565	8.25913	8.52922	8.26319	8.63028	7.94478	8.32409	8.79541	7.92852	8.05845	8.12599	8.37541	8.00511
7892764	10.8536	11.1663	11.1367	11.2287	11.1355	11.1746	11.068	10.944	10.9016	10.9076	10.888	10.8244	11.0759	11.1273	10.9922	11.1724	10.9156	10.6631	10.7295	10.752	10.951	10.933	10.9607	10.9742	10.9157	10.8205	10.7504	11.0355	10.9942	11.0737
7892765	10.6844	10.5606	10.6216	10.7456	10.9209	10.9096	10.8297	10.9896	11.2538	10.5716	10.8186	10.9248	10.9779	10.8932	11.2461	11.555	10.9432	10.8424	10.9568	11.2746	11.1945	11.5095	10.9623	10.9764	11.3803	10.9041	10.6283	10.8439	11.2911	11.0241
7892766	12.2585	12.3388	12.2181	12.2517	12.1863	12.222	12.2561	12.2782	12.3198	12.1535	12.2665	12.3718	12.1363	12.1569	12.1022	12.0689	12.2307	12.2929	12.3448	12.0627	12.2609	12.1048	12.1702	12.3008	12.1214	12.2537	12.147	12.251	12.1257	12.1493
7892767	4.51353	4.53725	5.21627	4.81227	4.45809	4.08305	4.82966	5.35341	4.16556	5.03756	4.83955	4.29678	4.52646	4.40669	4.68641	4.42237	4.2134	4.57483	4.48493	4.17877	4.09284	4.19499	4.84462	4.62205	4.31478	4.40505	4.10245	4.46036	4.61741	4.53592
7892768	3.37259	2.96658	3.14839	3.13174	3.20697	3.31623	2.96606	2.92656	3.39948	3.33593	3.07737	3.09814	3.14761	3.08606	3.1287	3.12371	3.03775	3.3174	3.15336	3.29236	3.31505	3.08726	3.18098	3.16169	3.24389	3.32718	3.11381	3.04209	3.18436	3.7169
7892769	3.02544	3.1011	3.25242	3.25376	3.44432	3.1158	3.24117	3.41867	3.2617	3.17814	3.07216	3.27521	3.52808	3.83873	3.47951	3.1821	3.6116	3.21203	3.39178	3.30794	3.13522	3.64095	3.67466	3.22612	3.20355	3.23063	3.31044	3.10748	3.5321	3.21061
7892770	11.7649	11.9339	11.6659	11.7373	11.595	11.5067	11.6968	11.4965	11.4934	11.7948	11.789	11.7501	11.3287	11.4277	11.3228	11.2512	11.1772	11.5399	11.894	11.6905	11.4694	11.4095	11.1627	11.3287	11.3042	11.2615	11.2058	11.2653	11.4959	11.2465
7892771	10.6307	10.2431	10.5463	10.1059	10.4619	10.5283	10.3749	10.6244	10.4021	10.3303	10.3982	10.3412	10.3987	10.6876	10.6693	10.4918	10.4272	10.0984	10.2361	10.3113	10.3276	9.9304	10.183	9.9649	9.9592	10.2145	10.0195	10.3135	10.2534	10.2162
7892772	6.18555	5.3874	6.24873	5.74695	6.11437	5.50651	5.78891	6.69962	6.25231	5.6298	5.82981	5.48011	6.43982	6.62656	6.69122	5.66956	6.88699	6.20845	4.94538	6.11493	6.40931	5.8134	5.52117	5.97112	6.22232	6.63057	5.66795	5.79819	6.62088	6.17918
7892773	8.78281	8.17284	8.90879	8.41754	8.854	8.70651	8.56931	8.33371	8.64426	8.32458	8.74603	8.30712	8.8279	8.86837	8.6511	8.68461	8.60633	8.44498	8.86403	8.61409	8.45848	8.37475	8.73059	8.37992	8.38106	8.70046	8.55505	9.05445	8.70759	8.66573
7892774	6.71679	6.35865	7.37182	7.35235	6.72704	7.27146	7.41344	6.77968	7.46481	7.26899	7.12348	6.70215	7.69886	7.6459	7.25673	7.43438	7.88426	6.90212	7.28304	6.98966	7.23226	7.73309	8.07716	6.7442	7.82466	7.4695	7.49649	7.50343	7.02995	7.42645
7892775	5.88854	6.44021	6.61556	5.99827	5.84291	5.98561	6.12284	6.8477	7.27765	6.20316	6.66834	6.67715	7.13319	7.40702	7.60111	7.31291	6.82119	6.68725	6.73281	6.4286	7.26398	6.99432	6.97717	6.94698	6.90061	6.71872	6.4597	6.90045	7.48528	7.03701
7892776	10.9691	11.0823	11.5289	11.5681	11.7114	11.5434	11.4136	11.5466	11.6103	11.7138	11.6075	11.5949	11.6905	11.7004	11.9498	11.4877	11.6395	11.4904	11.0878	11.6077	11.6746	11.7969	11.9041	11.6978	11.7377	11.5241	11.7365	11.7733	11.7949	11.7646
7892777	5.8096	5.67626	6.31111	5.14183	6.02107	6.33423	6.37847	6.57739	6.67765	6.24574	6.45783	6.2718	6.60256	6.81766	6.56242	6.96976	7.13138	6.5989	7.40587	6.65402	7.28326	7.04439	6.8302	6.76672	7.20361	6.19385	5.96455	7.00029	7.13082	7.02557
7892778	8.01367	8.59307	8.39455	8.48978	8.55065	8.63786	8.40549	7.97124	8.49193	7.995	8.06201	8.41878	8.55798	8.61041	8.45475	8.64768	8.74947	8.43465	8.81127	8.5188	8.17003	8.54003	8.41391	8.77119	8.56982	8.15333	7.7283	8.63351	8.46506	8.16775
7892779	3.85626	4.26636	4.05315	3.84761	3.92781	3.67324	4.42194	4.74734	4.10694	3.83155	3.84115	4.12839	4.67841	3.48924	4.27965	4.67974	4.72725	4.64998	3.85334	4.81425	3.97281	5.69927	4.83533	3.76852	5.49756	4.77373	3.73588	3.70779	4.22826	4.08752
7892780	5.61204	5.40672	5.7919	5.23901	5.60308	5.41681	5.47429	5.79921	4.87089	5.58015	5.89709	4.9837	5.66748	5.96486	5.69301	5.9036	5.93826	5.8812	5.26342	5.45611	5.71442	5.29075	5.25872	5.65806	4.98383	5.53899	5.31624	5.49662	5.80697	5.65769
7892781	6.70824	6.78088	7.11179	6.74827	7.33122	7.29608	7.32529	7.79907	7.61279	7.10068	7.28594	6.99852	7.57607	7.12195	7.56392	8.22525	7.87498	7.80556	7.83214	7.97238	7.98845	8.02344	7.71649	7.85974	7.99544	7.66892	7.50956	7.33156	8.25364	8.10048
7892782	12.419	12.0323	12.2247	12.2456	12.4231	12.3771	12.4674	12.5205	12.4726	12.5762	12.4113	12.2892	12.5321	12.5603	12.6607	12.9123	12.6662	12.7051	12.6792	12.6501	12.7118	12.6204	12.6183	12.5646	12.6169	12.6054	12.5092	12.5605	12.7801	12.6836
7892783	9.56908	9.29821	9.82461	9.42085	9.43075	9.53421	9.42381	9.40387	9.69058	9.28741	9.41266	9.43396	9.27412	9.49513	9.50543	9.56222	9.71423	9.49034	9.68103	9.78627	9.74731	9.88053	9.70785	9.68366	9.6949	9.27433	9.43812	9.51294	9.88791	9.52332
7892784	3.97401	4.37552	4.185	4.67164	4.7994	4.83762	4.89334	5.21222	5.02424	4.45011	5.09481	4.82002	5.11002	5.68564	4.77542	5.03537	5.40126	4.60596	4.76526	4.1136	4.76849	4.87737	4.98131	5.15546	5.02949	5.90635	4.68376	4.68188	4.91711	5.23151
7892785	5.06422	4.64288	5.56546	4.25129	5.98586	5.69783	5.62139	6.71987	5.43738	4.9938	5.39304	5.37799	6.20576	6.13806	6.59136	6.86195	6.67803	5.82171	4.89744	5.87824	4.87705	5.24706	4.39978	5.46768	4.95101	5.62863	4.28683	5.47455	5.09051	5.27325
7892786	10.195	10.4758	10.214	10.2446	10.1872	10.1339	10.0367	9.90286	10.0457	9.93887	9.93908	10.2238	10.1701	10.2448	10.1933	10.1585	10.1605	10.0187	9.59917	9.74567	9.92933	9.86461	10.0941	9.95081	9.857	10.157	10.1642	10.2378	9.88237	10.1122
7892787	5.47434	4.72916	6.07435	5.33248	5.81351	5.81466	6.21677	6.06014	6.22575	6.04416	6.25746	6.02273	6.59952	6.46241	6.50932	6.60822	6.15804	6.48814	5.44702	6.05757	5.84549	5.94931	6.1589	5.8861	5.81486	6.18369	6.11443	5.49764	5.7127	6.10493
7892788	10.3574	10.2747	10.196	10.1388	10.2532	10.2409	10.2228	10.1877	9.87877	10.0737	10.2921	10.0273	10.0512	10.0511	10.1841	9.99789	9.96586	9.90632	10.1113	10.0368	10.2081	9.9977	10.0313	10.0283	10.1435	10.123	10.1098	10.1751	9.95302	10.1085
7892789	7.2859	7.47852	7.56141	7.00526	7.58733	7.75879	7.64236	7.93744	7.98901	8.1508	7.73112	7.49484	8.24189	7.6123	8.45072	8.35241	8.17358	7.49992	7.27728	8.23759	7.62668	7.36046	6.54372	7.70319	6.73414	6.64156	6.98342	7.68769	7.88648	7.80135
7892790	4.4382	3.99877	4.05305	3.64627	4.22333	4.81338	4.00811	5.2146	4.11904	4.12086	3.88846	4.63317	4.10975	4.42454	5.04314	4.45766	3.76451	4.18079	3.98923	4.41819	4.48823	3.99457	4.33116	4.21037	4.74698	4.5651	4.12362	3.91643	4.26286	4.0537
7892791	11.2677	11.4121	11.4119	11.5985	11.4453	11.2975	11.4271	11.2631	11.4556	11.6891	11.5523	11.6905	11.544	11.5664	11.4388	11.2758	11.422	11.2005	11.7163	11.4095	11.3149	11.2957	11.5251	11.4946	11.3863	11.2265	11.3295	11.3383	11.4965	11.5174
7892792	5.92443	5.96562	6.55183	6.15476	6.25049	6.32147	6.42718	6.25479	6.6848	5.8694	6.6527	6.32461	6.21253	5.50832	6.53562	6.57152	6.55076	6.48022	5.98206	6.45293	6.49036	6.40765	6.94367	6.09795	6.69356	6.73213	6.91084	6.4916	6.53501	6.25212
7892793	4.31458	4.54386	4.56463	4.66272	4.53296	4.73825	5.03349	4.60334	4.32927	4.85945	4.38503	4.76281	4.76802	4.68666	4.76811	4.82307	4.94376	5.2265	4.95777	4.50978	3.96999	5.00159	4.68275	4.70645	4.43164	4.99751	4.80696	4.51815	4.71592	4.67366
7892794	4.76936	4.5211	5.02291	4.80064	5.0352	4.90168	5.11689	4.85808	5.19248	5.63024	5.36225	5.23567	4.95879	5.09653	5.29388	4.83778	5.1586	5.09077	4.70971	5.00361	4.83721	5.10169	5.23606	5.06853	5.34579	5.43729	5.70813	4.93833	5.19516	5.91411
7892795	6.56285	6.5182	6.91451	6.12167	6.50463	6.85015	6.41949	6.48523	6.45957	6.54259	6.53547	6.231	6.70905	6.56449	7.25165	6.45614	6.80342	6.89614	6.91821	7.15978	6.76428	6.59481	6.38764	6.60746	6.73431	6.75205	6.77546	6.77404	6.32646	6.48576
7892796	12.6327	12.6901	12.9915	12.7011	12.8332	12.8581	12.7629	12.8976	12.8881	12.8129	12.6666	12.8387	12.8385	12.8864	12.8516	13.0978	12.8134	12.6451	12.6476	12.9276	12.8889	13.0264	12.9397	12.874	12.9804	12.912	12.9102	12.847	13.002	12.9758
7892797	8.42462	8.64072	8.37204	8.40976	8.51064	8.29434	8.62857	8.26443	8.01634	8.2708	8.27047	8.37686	8.52201	8.46454	8.0393	8.4032	8.43362	8.37624	8.82545	8.19136	8.66024	8.21026	8.42981	8.34222	8.54642	8.41425	8.6737	8.77747	8.59759	8.4845
7892798	4.62444	4.38549	4.52521	3.8518	4.53276	4.48571	4.32224	4.96028	4.53178	4.67221	5.37495	4.03237	4.37186	4.83846	4.24111	4.70678	4.34138	4.35694	5.09104	4.05626	4.48498	4.38709	4.16352	4.51591	4.44588	5.06783	4.90111	4.75812	4.13118	4.64969
7892799	4.44365	3.89503	3.92598	3.80149	4.44277	3.99088	4.17121	3.81067	4.01799	3.69183	3.81867	4.07472	3.87191	3.88684	3.9698	3.93077	4.44472	3.60733	3.78769	4.29919	3.89127	3.96792	3.859	3.57962	3.95517	3.87706	4.62996	4.65272	4.35832	4.14657
7892800	5.52938	6.20425	6.11485	4.7387	5.67166	5.96305	5.44572	6.50026	6.16776	5.82646	4.61707	5.3554	6.04158	6.01031	5.69846	7.0111	5.44573	5.62924	5.00393	5.96758	6.09653	6.34385	4.5642	6.44082	5.15383	5.12328	5.52947	6.2025	5.61953	6.35067
7892801	3.45533	3.69426	3.75222	3.41402	3.36518	3.45615	3.27337	3.3287	3.6257	3.27833	3.33412	3.2439	3.80089	3.88178	3.42481	3.54852	3.53139	3.29635	3.30917	3.36239	3.40489	3.7335	3.37786	3.54092	3.37723	3.53925	3.77031	3.59746	3.19278	3.83906
7892802	9.46406	9.61172	9.41542	9.78236	9.88229	9.86712	9.73345	9.88161	10.1285	9.77542	9.60756	9.81418	10.1456	10.0669	10.1387	10.0252	10.0163	9.83485	9.63055	10.036	10.1512	10.3138	10.1817	9.95881	10.2461	9.84897	9.96783	10.0393	10.1441	10.2709
7892803	12.9267	12.894	12.9832	13.0318	13.1211	13.1388	13.0538	13.0224	13.0913	12.9602	12.9454	13.0271	13.0723	13.0929	13.1677	13.0619	13.107	13.0052	12.9647	13.147	13.0323	13.143	13.1533	13.0812	13.1791	13.0355	12.9468	13.0773	13.2108	13.0582
7892804	4.88518	4.54531	4.8068	4.82571	4.71217	4.63524	4.68677	4.91778	4.95539	4.72274	4.6717	4.68181	4.80241	4.70095	4.67318	5.02877	4.74582	4.84672	4.77025	4.84605	4.71577	5.08763	4.79577	4.90472	4.91073	5.03285	4.81874	4.81722	4.60741	5.00664
7892805	4.62191	4.99507	4.44534	4.55395	4.76816	4.83675	4.9227	5.22898	5.25509	4.97993	5.13147	4.88713	5.03326	5.01339	5.62976	5.62939	5.39755	5.23419	4.74816	4.97051	5.22545	4.88939	5.34684	5.42912	5.07542	4.99982	5.27075	4.66484	5.06509	5.90535
7892806	3.8082	3.49981	3.40148	3.49022	3.98401	3.90426	3.60333	4.17852	3.50439	3.67051	4.27184	3.5224	4.01495	3.90926	3.87818	3.7125	3.77018	3.71135	3.41604	3.69292	3.74386	3.78225	4.10875	3.92991	3.85534	4.61737	3.76725	3.63166	3.41732	3.84109
7892807	6.96082	6.77585	6.9673	6.5919	6.93275	6.74239	7.18837	7.06988	6.68216	6.75016	6.50926	6.5904	7.11247	7.38112	7.02842	6.98917	6.90095	7.12312	6.81826	6.87445	6.42157	6.79344	7.14053	6.80204	7.01082	7.34692	7.04451	6.85328	6.79826	7.25502
7892808	11.0296	10.4791	10.6532	10.5473	10.3946	10.2635	10.6049	10.7612	10.6041	10.5979	10.9097	10.3672	10.4636	10.2482	10.2263	10.2093	10.5394	10.887	10.9131	10.4627	10.5997	10.1583	10.1814	10.6843	10.4519	10.1771	10.409	10.2589	10.2741	10.1035
7892809	3.42888	3.89057	3.45551	3.60353	3.43545	3.30396	3.33413	2.9776	3.59735	3.35843	3.43521	3.25402	3.46823	3.25796	3.2633	3.54704	3.35049	3.51635	3.55785	3.25667	3.43912	3.06653	3.29955	3.48161	3.30402	3.47703	3.88101	3.23217	3.18164	3.4414
7892810	6.40744	5.81951	6.16443	6.32361	5.88733	6.16276	5.96229	6.06815	6.18703	6.05336	5.94063	6.18549	5.39867	5.37698	6.41128	5.51533	5.39267	5.87933	6.21973	5.96326	6.00201	6.33424	5.07582	6.11954	6.04574	5.91096	5.05738	5.7666	5.61532	5.90261
7892811	3.08802	3.34987	3.42093	3.36076	3.13434	3.12165	3.44044	3.58755	3.08888	3.35376	3.24781	3.34093	3.42972	3.86152	3.19811	3.04402	3.18041	3.28163	3.15867	3.37964	3.40292	3.46915	4.01321	3.36369	3.62157	4.14996	3.91126	3.48098	3.17745	3.50491
7892812	7.1827	6.60315	6.66772	6.33829	6.66542	6.98793	6.45732	7.46417	7.2311	6.95853	7.03389	6.937	7.00064	7.01997	7.51999	7.34174	7.26247	7.3525	7.34863	7.41191	7.56337	7.11923	6.60958	7.13462	7.55371	7.24619	7.09041	7.12407	7.57718	7.56219
7892813	4.20124	3.87364	5.46536	4.8414	4.74512	4.78944	5.55492	5.94683	5.71705	5.39706	4.44806	5.83415	5.47411	5.48338	5.77168	6.06277	5.73905	6.35963	4.90908	5.90781	5.37462	6.9983	6.09381	5.63382	5.94322	5.27414	5.81913	5.48071	6.16402	5.7988
7892814	9.80671	9.76957	9.89065	9.83727	10.0967	9.98544	10.0707	10.2752	10.6992	10.3639	10.2951	10.3645	10.4131	10.3201	10.5061	10.274	10.2513	10.3696	10.3241	10.4091	10.2444	10.5721	10.3433	10.3086	10.3115	10.2555	10.4199	10.3622	10.3873	10.313
7892815	3.39971	3.40314	3.39825	3.41164	3.36249	3.3926	3.39029	3.44598	3.34005	3.40174	3.3808	3.36216	3.3849	3.39919	3.34343	3.28242	3.37864	3.42659	3.4838	3.37812	3.38016	3.35185	3.4183	3.41533	3.37968	3.48632	3.4788	3.43328	3.37866	3.41792
7892816	9.8135	9.78858	9.82561	9.76325	9.89605	9.99311	10.0178	10.2839	10.2209	10.1263	10.1234	10.0556	10.0986	10.3175	10.4451	11.1258	10.6103	10.6136	10.5506	10.7506	10.5709	10.687	10.5893	10.4748	10.7695	10.6043	10.3691	10.6653	10.7673	10.8362
7892817	13.5789	13.6477	13.6168	13.6448	13.7155	13.7052	13.615	13.5165	13.7032	13.4733	13.5472	13.6314	13.7158	13.7387	13.7737	13.7442	13.6712	13.5639	13.5797	13.7707	13.7348	13.9958	13.7223	13.7855	13.8044	13.7254	13.6829	13.7045	13.7771	13.7564
7892818	3.30035	3.42028	3.41355	3.3584	3.54549	3.29834	3.37153	3.25104	3.39148	3.04594	3.52199	3.32919	3.27086	3.50306	3.58768	3.2747	3.33895	3.68515	3.57993	3.16576	3.72206	3.60492	3.16638	3.61279	3.46294	3.28334	3.52717	3.71199	3.5381	3.70926
7892819	5.42104	5.76685	6.07491	6.362	5.97159	7.06507	6.77821	6.89781	6.57898	6.59095	6.6224	6.19929	7.07544	6.0496	6.92337	7.40345	6.62386	6.6403	5.69684	6.33273	6.72341	6.52698	6.01871	6.66694	5.64935	3.83796	6.02873	6.89781	6.90905	7.67949
7892820	10.5004	10.8152	10.802	10.8671	11.1879	11.268	11.0454	10.7392	11.0628	11.0788	10.572	10.8281	11.0219	11.1244	11.4395	11.314	11.1712	10.9648	11.1009	11.2607	11.1867	11.5617	11.3331	11.2009	11.407	10.9901	10.7764	11.1934	11.6416	11.109
7892821	3.44871	3.086	3.28641	3.57154	3.28135	3.52683	3.40915	3.3688	3.39285	3.40417	3.71243	3.50778	3.80228	3.74251	3.52706	3.78969	3.63782	3.64249	3.44781	3.37436	3.44265	3.56704	3.31853	3.57591	3.11074	3.29405	3.03532	4.19473	3.4171	3.13652
7892822	4.68808	4.78061	5.45424	4.76588	5.4644	5.42118	4.82855	5.89405	5.94826	4.82035	5.26252	4.52675	5.33902	5.64562	5.67425	6.00404	6.12638	5.47839	5.71326	5.91708	5.78082	5.95762	5.77215	5.9099	5.92186	6.01779	5.14043	5.44	6.221	5.9741
7892823	7.56338	7.54392	6.91843	7.51816	7.62799	7.24166	7.25084	7.79979	7.52981	6.84563	8.05414	7.46792	7.65392	7.80124	7.61375	7.42529	6.97814	7.73588	8.34832	7.33978	7.81413	7.86324	8.09103	7.95139	7.50627	7.79086	7.56564	7.59347	8.04037	7.76236
7892824	7.2141	7.18164	7.62217	7.11085	7.34921	6.9918	7.10603	7.16434	7.52502	7.24249	6.97898	7.07811	7.49959	6.89086	7.29218	7.59919	7.24886	7.11178	7.15035	7.32943	7.2718	7.44004	7.28422	7.54378	7.39904	7.00267	6.78536	7.1808	7.2941	7.20465
7892825	4.99543	4.18493	4.06194	4.78328	4.04348	4.17135	4.89974	4.35688	4.6996	3.78058	3.92963	3.8765	4.47914	4.04675	4.13272	4.51166	4.63532	4.50785	4.66835	4.33064	4.5887	4.24543	4.14404	4.55727	3.76577	4.70993	5.25521	4.34182	4.4302	3.93553
7892826	5.25289	4.95019	5.15524	4.9354	5.22774	5.47645	5.48871	5.56742	6.1302	5.52323	5.81931	5.99978	6.01146	5.94197	6.1852	6.0432	5.75025	5.4448	5.42366	5.83622	5.48668	5.46644	5.68824	5.22055	6.11345	5.93058	5.76372	5.36876	5.26111	6.12059
7892827	12.8067	12.814	12.8187	12.9087	13.0146	12.9944	13.0582	13.0013	12.9609	12.9065	12.8875	12.8684	12.9855	13.1111	13.1247	13.3505	13.3404	13.1463	13.1306	13.1268	13.203	13.2127	13.1975	13.1226	13.1625	13.2408	13.0694	13.1175	13.1908	13.2992
7892828	3.5707	3.46937	3.41008	3.89964	3.89188	3.64746	3.52286	4.06566	4.12439	4.08632	3.86433	3.9187	3.72426	3.46145	3.79774	3.78335	4.04705	3.9217	3.34922	3.39109	3.82045	4.12034	3.68722	4.17791	3.58883	3.94913	3.55425	3.54803	3.63893	3.57134
7892829	12.6241	12.5153	12.6909	12.546	12.6652	12.7925	12.611	12.5167	12.6714	12.6884	12.5313	12.5933	12.7904	12.7548	12.7112	12.7737	12.8284	12.3901	12.6473	12.5621	12.6411	12.6659	12.6048	12.529	12.5126	12.5281	12.6563	12.7152	12.6301	12.6863
7892830	12.38	12.3881	12.3142	12.207	12.1387	12.1197	12.1382	12.2185	12.1626	12.2867	12.3212	12.1657	12.0652	12.0547	11.9516	11.9776	11.9144	12.1491	12.134	12.088	11.8673	11.836	11.8538	11.9376	11.7077	11.9689	12.0432	11.9593	11.8234	11.8316
7892831	10.0752	10.0887	9.77834	9.96517	10.3346	10.26	10.3681	10.0335	10.2804	10.1341	9.87843	10.2216	10.4927	10.2571	10.3992	10.9309	10.3883	9.68295	9.73808	10.5954	10.3324	10.8882	10.1665	10.3075	10.6115	10.358	10.0267	9.99771	10.6246	10.5246
7892832	8.26946	8.48916	8.63677	8.85503	9.13834	9.11551	8.87228	9.45511	9.17922	8.81952	8.97307	9.0699	9.23739	9.20124	9.36725	9.30978	9.04244	8.6226	8.59176	9.32011	9.0746	9.64445	9.08114	9.33095	9.45657	8.66753	9.07699	8.45297	9.16127	9.27784
7892833	3.79026	3.46184	3.98339	3.73397	3.80016	4.12105	3.67927	4.31741	4.09494	4.18255	4.23745	4.04416	4.13343	4.06746	3.99737	4.03873	4.06976	3.94947	4.17083	3.86994	4.15592	4.26747	3.98526	3.97655	3.8199	3.81441	4.09762	4.00056	3.83873	3.82708
7892834	3.75128	4.14399	4.38785	4.01206	3.96212	3.92758	3.84822	4.67576	4.96632	4.2725	4.36069	4.26813	4.78073	4.60993	4.79942	4.80539	4.88047	4.50728	4.45534	4.27427	4.5643	5.17651	4.53821	4.26224	4.88258	4.30313	4.34249	4.62728	4.80653	4.55121
7892835	12.5832	12.6744	12.3918	12.809	12.8369	12.7049	12.7115	12.3283	12.4725	12.3429	12.0717	12.3317	12.4628	12.7593	12.7731	12.5771	12.5467	12.2111	12.134	12.5111	12.4046	12.5674	12.475	12.3102	12.484	12.4388	12.0972	12.6406	12.5879	12.4057
7892836	11.6908	11.7406	11.6939	11.7052	11.6473	11.694	11.6375	12.0205	12.1251	11.9215	12.1018	12.0553	11.7559	11.7091	11.7704	11.8372	11.8697	12.278	11.8754	11.4988	11.9465	11.9156	11.7628	11.9021	11.814	12.0555	11.9736	11.7538	11.8828	11.9007
7892837	10.9405	10.9518	10.8124	10.8978	10.7689	10.832	10.5995	10.7623	10.496	10.4986	10.6623	10.4121	10.4367	10.6879	10.7391	10.4871	10.5681	10.3577	10.4701	10.4103	10.5161	10.4093	10.3338	10.5438	10.5155	10.5059	10.3116	10.4832	10.3868	10.2539
7892838	9.53965	9.44294	9.66984	10.0672	10.0134	10.0219	10.1967	10.2464	10.5785	10.1615	9.93692	10.1938	10.2915	10.312	10.5276	10.4549	10.4671	10.3982	10.2439	10.4943	10.4412	10.8198	10.4889	10.5097	10.6472	10.3391	10.01	10.1658	10.5809	10.5913
7892839	3.72521	4.09603	3.60361	3.11965	3.9357	3.58686	3.6296	4.26144	3.57497	3.70603	3.67944	3.96837	3.85244	4.01932	3.70547	4.53697	3.92772	3.60387	3.75248	3.54315	3.96461	3.84812	3.98075	3.52419	3.55105	3.21244	3.51994	4.15346	4.0184	4.13864
7892840	6.18299	5.64907	6.96878	7.0791	6.79977	6.74432	6.83506	6.3917	6.8713	7.15196	6.3737	6.3377	6.63844	6.2264	6.47128	7.00921	7.00542	6.90189	6.14813	6.75687	7.11032	7.64627	7.73477	6.37269	7.62995	8.04631	7.69051	7.15077	7.26589	7.25707
7892841	10.4792	10.3388	10.4711	10.3758	10.4411	10.5662	10.4408	10.5757	10.4846	10.4431	10.6594	10.3304	10.3193	10.3473	10.3311	10.3323	10.4487	10.5948	10.3638	10.2248	10.4556	10.1074	10.1648	10.3063	10.2933	10.4204	10.1499	10.1375	10.1576	10.1911
7892842	5.78962	5.13268	5.77048	5.34052	5.43467	5.65286	5.76431	6.44209	6.08443	6.17838	5.78337	6.04201	5.28456	5.24043	5.93657	5.897	5.31219	5.87609	4.57199	5.84134	5.42467	5.24716	5.42301	4.89354	4.84908	5.98489	5.64195	5.14549	4.22433	5.52575
7892843	4.87874	4.73707	5.17029	4.45428	4.59377	5.13605	5.10288	5.12228	4.82589	4.93884	4.92765	5.32369	4.91352	5.7081	5.05175	4.97195	5.41369	5.13572	4.46999	4.64542	5.50007	5.40686	5.47467	5.37244	5.13696	4.98452	5.18926	5.44486	4.60914	5.80508
7892844	4.14061	3.69597	3.48315	3.60885	3.87785	3.79342	4.09464	5.1033	4.56749	3.88888	3.83001	3.72097	4.47204	4.31011	4.31597	4.22943	4.18574	4.11699	3.83008	4.16552	3.83467	3.89961	3.76057	3.83346	4.17068	4.23206	3.68261	3.87095	4.09715	4.04915
7892845	8.2783	7.99429	8.62998	8.18696	8.75645	8.59598	8.4207	8.52583	8.74475	8.46291	8.44832	8.63217	8.72045	8.64114	8.9598	9.20892	8.71552	8.68106	8.68407	9.15656	8.90149	9.15792	8.88576	8.48163	9.02366	8.9398	8.62561	8.63659	9.13899	8.98592
7892846	13.0414	13.1548	13.1963	13.0804	12.8644	13.002	13.0711	13.243	13.2821	13.0266	13.1621	13.1867	13.1087	12.9946	12.9909	13.1025	13.0226	13.188	13.0241	13.061	13.0529	13.1077	13.0368	13.1263	13.0931	13.0932	13.1137	12.9411	13.014	13.062
7892847	8.41688	8.54775	8.28725	8.56213	8.80643	8.74896	8.69666	8.78143	9.02538	8.12383	8.37613	8.71012	8.71309	8.76634	8.91725	9.06887	9.17406	8.01831	7.6552	9.23407	8.5565	9.14529	8.21973	8.66038	8.68566	8.33381	8.22133	8.28132	8.54442	8.53745
7892848	9.93805	9.95828	9.99477	9.84316	10.3847	10.4171	10.1773	10.1975	10.2921	10.0833	10.0847	10.1214	10.3577	10.2883	10.3857	10.3219	10.4059	10.1282	10.5117	10.1989	10.5336	10.0968	10.2676	10.234	10.11	10.0767	9.9027	10.489	10.557	10.3895
7892849	4.22657	4.15558	4.66577	4.39582	4.24191	4.69071	4.30763	4.5637	4.75038	4.62986	4.19834	4.20057	4.67791	4.10503	4.94122	5.04495	4.62206	5.78758	4.73954	4.41039	4.44192	4.78646	4.33559	4.48611	3.62652	4.87626	4.46124	4.48518	4.34056	4.49123
7892850	5.75035	5.42595	5.87566	5.55344	6.21631	6.32184	5.87263	6.64514	6.21669	6.80379	6.29257	6.17601	6.74161	6.23073	6.69697	6.74292	6.92507	6.83554	6.23063	6.30448	6.12685	6.94185	7.31891	6.27876	7.00886	7.44277	6.38826	6.76951	7.08375	6.74025
7892851	6.8502	6.51144	6.5115	6.77622	6.78289	6.69448	6.69637	6.58367	6.36308	6.85139	6.2836	6.42436	6.37636	6.39809	6.80098	6.56274	6.59036	6.91506	6.74373	6.89997	6.49095	6.55144	6.74921	6.4931	6.83886	6.66708	6.67029	6.62978	6.50535	6.76458
7892852	7.93186	8.00885	7.59878	7.37393	7.77309	7.86643	7.51094	7.63407	7.68375	7.39491	7.77647	7.28137	7.62389	7.55233	7.56133	7.70591	7.58453	7.47771	7.77725	7.6576	7.44837	7.45161	6.98299	7.55717	7.23644	7.38398	7.28572	7.47815	7.43209	7.40427
7892853	11.6565	11.7177	11.7062	11.8592	12.1825	12.0433	12.0173	11.8957	11.9812	11.8971	11.5523	11.9433	12.1417	12.0709	12.2844	12.1395	12.1499	11.6829	12.0055	12.1053	12.0858	12.1166	12.3195	11.9022	12.1998	12.0761	12.0068	12.1522	12.2903	12.192
7892854	3.43811	3.72705	3.57862	3.1663	3.81786	3.83555	3.47849	4.42085	5.03887	3.92666	3.49657	4.44458	4.61942	4.60756	5.23598	4.5755	5.42084	3.74487	3.44214	5.07087	3.86461	4.68381	3.66739	4.12552	3.65782	3.47851	3.71105	4.15604	3.68155	4.12727
7892855	5.0403	4.96262	5.29667	5.38391	5.48893	4.49788	5.61677	6.19494	5.60626	5.90931	5.42621	5.26232	5.41269	5.51785	5.13755	5.33495	5.23506	5.78982	4.72187	5.07316	5.46679	5.51965	5.91291	5.32826	5.94159	6.60101	5.63866	6.41018	5.58565	4.95754
7892856	7.02159	6.60164	7.07818	6.03325	7.19588	7.22768	6.74077	7.53417	7.68728	7.20868	6.79426	6.67231	7.33237	7.40467	7.36129	7.8312	7.77809	7.4888	7.01497	7.32129	6.9969	6.11171	5.68186	6.98619	5.10264	5.7368	5.72304	7.03236	6.66022	7.28928
7892857	12.2111	11.9468	12.2877	12.0437	12.1669	12.3621	12.1629	11.9761	12.0273	12.0425	12.0367	12.0504	12.2259	12.2271	12.0447	12.1172	12.1386	11.7579	11.9733	12.0006	12.027	11.864	11.9785	11.9743	11.8049	11.6726	11.8706	11.9591	11.9849	12.058
7892858	3.34733	3.2388	3.26979	3.32934	3.32963	3.492	3.57975	3.24543	3.48956	3.41481	3.27591	3.39457	3.52804	3.28938	3.46674	3.71848	3.3122	3.74287	3.51283	3.86094	3.3044	3.496	3.05492	3.55139	3.76064	3.35983	3.30266	3.54983	3.30879	3.50045
7892859	7.59635	7.38442	7.64177	7.30495	7.83902	7.50391	7.6643	7.40018	7.49073	7.74746	7.48588	7.09888	7.34264	7.4561	7.71247	7.85553	7.53464	7.3283	7.37149	7.74204	7.25928	7.67612	7.69927	7.50779	7.7993	7.37209	7.78473	7.60387	7.66876	7.66043
7892860	7.06484	6.80338	7.01842	6.28147	6.45713	6.30409	6.39828	6.44865	6.39885	6.74527	6.88933	6.12508	6.21213	6.17291	6.3914	6.5599	6.40914	6.46637	6.81779	6.384	6.75481	6.51274	6.80929	6.39154	6.61229	6.65911	6.81428	6.29025	6.24475	6.63865
7892861	10.202	10.2597	10.4851	10.372	10.3113	10.3989	10.5328	10.5901	10.772	10.4966	10.5021	10.3084	10.4606	10.6127	10.5067	10.621	10.533	10.4696	10.4693	10.174	10.4874	10.566	10.2944	10.3303	10.3424	10.5341	10.4303	10.3869	10.4056	10.3449
7892862	10.871	10.7254	11.2312	11.0289	10.8901	11.0598	11.2667	11.0816	11.2125	11.2955	10.7121	10.8677	11.1009	11.1969	11.0349	11.1893	11.3498	11.1872	11.0851	11.4486	11.2129	11.4807	11.1606	11.3817	11.5886	11.7068	11.4681	11.3935	11.241	11.0718
7892863	8.14768	8.10797	8.05119	7.99162	8.44712	7.93441	8.0339	7.70899	7.58407	8.12545	8.22532	7.3926	7.60608	8.14083	7.8068	7.79992	7.58383	7.95515	8.17641	7.86423	8.11676	7.93232	8.19119	8.04568	8.33849	8.39272	8.31453	8.11013	8.23503	8.29561
7892864	3.3967	3.76979	3.65637	3.50141	3.75774	3.86969	3.76509	4.2798	4.35898	3.53828	3.63268	3.92039	4.18431	4.20125	4.00087	3.7556	4.29745	4.27819	4.16877	3.9938	4.7006	4.21683	4.30224	3.3924	4.45322	3.95214	3.76469	4.28671	4.40662	4.15593
7892865	10.8318	10.5793	10.7393	10.6063	10.7324	10.8621	10.6778	10.984	11.0467	10.7771	10.7609	10.7163	10.7863	10.8991	10.9956	11.6021	11.2312	11.2649	11.2178	11.284	11.3367	11.2757	11.2325	11.172	11.3658	11.3021	11.087	11.2647	11.2509	11.3674
7892866	3.16661	3.16468	3.15884	3.26066	3.58106	3.41806	3.40847	3.52507	3.37553	3.33336	3.40487	3.13338	3.52197	3.55808	3.53446	3.38572	4.30013	3.28543	3.33803	3.47083	3.53108	3.95069	4.10655	3.42544	4.15075	3.81412	3.57974	3.30962	3.98447	3.601
7892867	4.69607	5.45406	5.17401	3.88516	4.70683	4.91804	4.74574	6.08607	5.45645	5.07683	4.48998	4.72906	5.80719	4.8132	5.65284	5.43305	6.07882	4.19158	4.4142	5.51852	5.29263	3.83325	4.21857	5.1562	4.34546	4.33996	4.1488	4.37509	4.64308	4.61236
7892868	13.5437	13.58	13.3736	13.5609	13.5897	13.6298	13.5793	13.3637	13.3329	13.5566	13.3824	13.318	13.4469	13.5695	13.5314	13.4772	13.4647	13.4268	13.3329	13.2298	13.4651	13.3567	13.4992	13.3744	13.3802	13.4528	13.4387	13.572	13.5366	13.486
7892869	8.77838	8.2369	9.00796	8.53356	8.33531	8.72171	8.80684	8.80015	8.96313	8.65753	8.75888	8.88197	9.0697	9.22846	9.36489	9.07579	8.87049	8.94511	8.23363	9.3165	9.16051	9.46002	9.68389	9.02871	9.47969	9.27853	9.05873	9.39687	9.54651	9.49887
7892870	8.60487	8.68159	9.16273	8.96126	9.08357	8.98471	8.43255	8.88417	9.25841	8.52566	8.35227	8.70102	8.91	9.2788	9.06627	9.05112	8.51163	8.61484	8.6823	8.74708	8.95265	8.99681	8.97073	8.97652	7.94487	8.60141	8.78289	8.62681	9.0561	8.26367
7892871	7.40414	6.74258	7.56716	7.26195	7.46159	7.68679	7.30945	7.96219	8.08224	7.79933	7.99232	7.43383	8.01278	8.42976	8.4807	8.25974	8.4428	7.51013	7.54885	8.33415	7.86573	7.9719	8.17007	7.62832	8.01167	8.27794	7.5432	7.9367	8.29074	8.24323
7892872	8.92933	8.78343	9.14541	8.99971	9.22603	9.9822	9.3631	9.41489	9.48915	9.29316	9.10779	9.07816	9.24909	9.80508	9.69193	9.77017	9.42361	9.27052	8.50194	9.68193	9.25558	8.78509	8.94095	9.11933	8.35969	8.9669	8.66003	9.40752	9.62217	9.39627
7892873	3.05473	3.68051	3.85882	3.89405	3.57975	3.51214	3.71953	3.22207	4.36818	3.3847	3.37976	3.74533	3.22409	3.61743	4.44023	3.52737	4.07479	3.94383	5.10886	4.66542	4.81687	3.95751	4.10476	4.22637	4.69098	3.14864	3.89405	3.43704	3.86558	3.87923
7892874	4.43926	4.75247	4.77158	4.30385	4.65543	4.51083	4.52879	5.71262	4.90972	5.94491	4.95926	4.65165	4.73125	5.23309	6.016	6.08921	5.40464	4.76789	4.79016	5.1451	5.56358	5.77917	5.91611	5.14648	5.50349	5.3892	4.61344	5.9012	5.94798	5.67064
7892875	7.2465	6.5562	7.24053	6.90323	6.97807	6.82169	7.17896	7.12913	6.91093	7.11823	7.28262	6.79145	7.17006	6.91102	7.21093	7.42373	7.32949	6.90032	6.97394	7.22555	7.15129	7.03545	6.9262	7.1572	6.83944	6.78716	6.97496	7.25053	6.62814	7.2999
7892876	5.9464	5.86148	5.43275	5.44528	6.35292	6.7475	6.37334	7.01195	6.83674	5.85575	5.90761	6.60264	6.90429	7.06324	7.68587	7.54435	7.48386	6.51181	6.53546	7.59127	7.17577	7.40159	6.3437	7.18712	6.93614	6.73936	5.93166	6.40089	7.27357	7.11813
7892877	5.22575	4.96399	5.45883	5.55779	6.01885	5.85582	5.3242	6.57713	5.97145	6.25879	5.58372	5.474	5.62946	6.51225	5.7241	5.73268	6.20367	6.17252	4.61457	5.44969	5.81955	6.27293	6.63476	5.84546	6.37863	6.79836	6.38293	6.78102	6.3846	6.12402
7892878	6.60954	7.26617	7.20726	7.07673	7.0975	7.26362	7.04612	7.24047	7.28316	6.81275	7.27382	6.82138	6.97644	7.50861	6.72827	7.24324	7.32847	7.48256	6.92239	7.14118	7.29184	7.7873	7.79431	7.47631	7.15776	7.8697	7.78301	7.47583	7.26636	7.61933
7892879	4.53315	4.07817	4.87902	4.38628	6.26028	7.02626	5.32018	5.5757	6.00247	5.02207	4.4686	5.33029	6.26915	6.21888	6.62194	7.06393	6.33182	4.89741	5.31052	6.23499	5.77914	6.00867	5.4049	5.80739	3.94835	5.15045	4.94355	6.35167	6.49692	6.22019
7892880	11.2057	11.1847	10.9929	11.1498	11.162	11.1656	11.0915	11.4062	11.245	11.1717	11.2752	11.1591	11.1046	11.0863	10.9927	11.283	11.1521	11.3912	11.1196	11.0606	11.0459	11.131	11.0021	11.193	10.8482	10.9605	11.1493	11.0334	10.9885	11.0408
7892881	5.92501	6.60115	6.25642	6.1292	5.97496	7.00828	5.80831	6.59877	6.8774	6.21105	6.33637	6.53035	6.34264	6.68298	6.07193	7.28147	6.39853	7.16126	6.06337	6.21175	6.65288	7.24415	6.77592	6.42146	6.90835	7.05131	6.93791	6.81694	6.8333	6.83494
7892882	10.3631	10.2769	10.4667	10.3392	10.3301	10.4641	10.4399	10.5481	10.4466	10.4075	10.2639	10.1099	10.3964	10.447	10.5226	10.5194	10.3607	10.4509	10.1354	10.1556	10.3865	10.1279	10.329	10.1486	10.0395	10.4584	10.2369	10.2438	10.2126	10.226
7892883	5.79216	5.75492	5.80903	5.56811	6.26241	6.0407	5.52112	6.26652	6.36025	6.22075	5.10814	5.65241	6.21019	6.44698	6.74315	6.39102	6.51917	5.60621	5.4674	6.71258	5.92093	6.10208	5.63007	5.83081	5.88133	6.01519	4.80367	5.37711	6.16737	6.62223
7892884	11.6852	11.8079	11.7668	11.7616	11.9249	11.9334	11.9309	11.8622	11.9379	11.6287	11.5735	11.5169	11.8742	11.8319	12.0278	11.781	11.7862	11.6007	11.5205	11.5678	11.678	11.3873	11.7348	11.5396	11.54	11.5945	11.4261	11.7573	11.7643	11.4942
7892885	6.59497	6.35213	5.79389	6.00888	6.29409	6.38773	5.99259	5.49238	6.10167	5.58285	6.48348	6.4224	5.463	6.07049	5.89858	5.27762	5.35764	5.99116	6.06142	5.75133	6.12403	5.19064	6.06307	6.00294	5.37898	5.36904	5.27067	5.38298	5.64369	5.35367
7892886	6.12031	6.26415	6.56327	6.26474	6.34851	6.12044	6.16889	6.20341	6.7719	6.68806	6.671	6.46847	6.60878	7.01751	6.67214	6.50066	6.7123	5.9099	5.79013	6.21225	6.13909	6.60832	6.65391	6.07855	5.67236	6.22668	5.90464	6.4655	6.02693	6.40044
7892887	4.3195	4.27943	4.2015	3.95694	4.13102	4.64337	4.18003	4.76429	4.5107	4.10848	4.39634	4.41485	4.43092	4.42791	4.82416	4.52813	4.65278	4.61727	4.38099	4.56526	4.25085	4.35629	3.99891	4.5713	4.21216	4.38102	4.18993	4.58612	4.13759	4.70459
7892888	7.24476	6.69892	6.65074	5.89578	6.77146	7.16084	6.89492	7.74713	7.87084	7.57849	6.8923	7.30676	7.50009	7.24808	7.75612	8.05299	7.88351	7.43511	7.01578	7.49427	7.22338	6.40714	6.41769	6.73405	6.51876	5.92645	5.89516	6.79977	6.92669	7.01014
7892889	12.5177	12.4815	12.3962	12.385	12.6947	12.6117	12.7414	12.6472	12.6802	12.5745	12.5684	12.4766	12.7373	12.7757	12.8487	13.1207	12.8717	12.7477	12.8588	12.8855	13.032	12.9328	13.0414	12.8006	12.9382	12.9841	12.7351	12.8028	13.0684	13.1219
7892890	11.735	11.8447	11.8434	11.8835	11.9531	12.0615	11.9336	11.9	11.9184	11.8009	11.7006	11.7141	12.0348	12.001	12.0386	12.025	11.9228	11.6465	11.7331	11.7981	11.7829	11.7887	11.854	11.7332	11.7623	11.7385	11.6013	11.7748	11.8887	11.7411
7892891	12.5571	12.4817	12.6188	12.5479	12.7097	12.7216	12.6836	12.7838	12.9563	12.641	12.581	12.6251	12.7491	12.7802	12.8843	13.2293	12.9421	12.7934	12.6646	12.9661	12.9899	13.1394	12.8974	12.8557	12.9902	12.7856	12.5747	12.7678	12.9523	12.9258
7892892	5.78932	4.94507	5.7106	4.83741	5.79462	5.31564	5.39235	5.26957	6.60957	5.57891	5.68639	5.6773	5.74383	6.45495	6.09241	5.85333	6.5437	5.70394	4.74657	5.74881	6.03151	6.29025	6.23959	5.62981	5.718	5.66882	5.80389	6.00557	5.5423	6.19228
7892893	9.41426	9.4383	9.16075	9.47658	9.39719	9.48218	9.35216	9.0913	9.24712	9.08899	9.22156	9.21852	9.23167	9.12048	9.13552	9.00103	9.18281	9.06738	9.3198	9.09894	9.39239	9.262	9.31893	9.19839	9.32619	9.26125	9.10582	9.45795	9.41738	9.28779
7892894	10.4463	10.5112	10.6938	10.588	10.3424	10.6037	10.6484	10.9306	10.9239	10.8178	10.7622	10.6276	10.8553	10.8373	10.7337	10.7584	10.9688	11.0024	10.9071	10.685	10.9552	10.8297	10.8544	10.9207	10.7812	10.8476	10.9366	10.9353	10.7313	11.0767
7892895	6.07437	6.01511	5.96959	5.79934	5.78471	5.86713	6.16084	5.8743	5.76291	5.35924	5.70153	6.19014	6.17825	6.61133	5.95027	5.52758	6.39478	6.27609	6.29245	6.16765	6.32072	5.40024	6.15808	6.17396	5.97283	5.93736	6.64079	6.5364	5.62582	5.72955
7892896	11.5755	11.4297	11.3134	11.4315	11.001	10.958	11.2782	11.1654	11.1258	11.1201	11.4538	11.2417	11.1043	11.1563	10.8694	10.8625	11.0342	11.1705	10.978	10.8526	11.1313	10.9357	10.9355	11.1511	10.9695	11.191	11.1917	11.061	10.9202	10.9631
7892897	7.69732	7.11967	8.17027	7.78486	7.35874	7.17229	7.79096	7.61766	7.11448	7.67691	7.65488	7.30896	7.58773	7.87755	7.7268	8.17975	7.66594	7.69396	7.61128	7.84842	8.19837	7.80306	6.83903	7.29953	7.8922	7.98414	8.21246	7.63058	8.05547	8.04967
7892898	8.91901	8.83317	8.54891	8.52911	8.85426	8.75108	8.63486	8.43972	8.47254	8.47337	8.79651	8.68993	8.35072	8.51039	8.50218	8.31542	8.3236	8.52603	8.62752	8.61901	8.65404	8.44022	8.4821	8.58576	8.61104	8.54951	8.38316	8.58899	8.60231	8.53917
7892899	11.7011	11.6255	11.7445	11.7623	11.8897	11.7959	11.8572	11.9164	12.156	11.7123	11.7974	11.9033	11.9571	12.0377	12.1537	12.5439	12.2081	12.3543	12.3993	12.2709	12.3289	12.4114	12.206	12.1829	12.3754	12.0782	11.932	12.1162	12.3802	12.3656
7892900	11.9935	12.1604	12.1954	12.2039	12.2841	12.3864	12.1829	11.9882	12.3544	12.1275	12.0033	12.1752	12.358	12.3126	12.4601	12.5339	12.422	12.1084	12.3199	12.4982	12.418	12.666	12.3448	12.5156	12.6397	12.2303	12.1839	12.4362	12.5924	12.4176
7892901	10.7098	10.7929	10.7887	11.0117	11.0254	10.9849	10.9874	11.1447	11.3399	11.1521	11.186	11.2747	11.2391	11.3555	11.3646	11.1767	11.3552	11.1808	11.0313	11.4206	11.2372	11.5915	11.2691	11.4731	11.5931	11.0294	11.1048	11.2935	11.4297	11.5375
7892902	11.4291	11.8003	11.9327	11.9046	11.9575	11.9766	11.9125	11.7325	12.0181	12.0232	11.5594	12.0115	11.9678	12.154	12.1689	11.9143	11.9997	12.059	12.1281	12.0221	11.9946	11.8138	12.023	12.0337	11.9931	12.062	11.7303	11.9421	12.1263	11.9728
7892903	7.57739	7.42247	7.58051	7.21223	7.68555	7.64297	7.85437	6.81094	8.39034	7.88895	8.29405	7.94295	8.08621	8.24938	8.48392	8.66718	8.59266	8.22196	8.87134	8.6736	8.48775	8.77943	8.27114	8.50107	8.73147	8.00816	7.81373	7.68575	8.72221	8.349
7892904	5.18377	4.46382	5.53665	5.63089	5.84015	5.83501	5.28481	6.21982	6.82843	5.65749	5.70358	5.9157	6.36925	6.53461	6.94936	5.65529	6.09552	6.30505	5.72919	5.90194	6.79082	6.70723	6.2203	5.98843	6.44287	5.91606	5.91398	6.20296	5.51432	6.5026
7892905	3.68071	3.73743	3.85067	3.46473	3.58261	3.88926	3.69902	3.56407	3.69063	3.56658	3.46142	3.46485	3.81866	3.5981	3.88726	4.07291	3.8104	3.58794	3.3309	4.01795	3.63196	4.08103	3.89701	3.43511	4.17189	4.24204	4.01615	4.15056	3.48771	4.1675
7892906	13.6428	13.6585	13.413	13.4384	13.6891	13.4996	13.6688	13.6164	13.6555	13.4144	13.3246	13.3872	13.3576	13.366	13.5703	13.3547	13.464	13.6069	13.1348	13.4019	13.5587	13.4712	13.4632	13.4321	13.4456	13.3659	13.3949	13.5664	13.5411	13.4909
7892907	12.2914	12.4228	12.3848	12.5214	12.7568	12.7443	12.5216	12.5255	12.6459	12.544	12.3995	12.6064	12.6727	12.7048	12.8421	12.8671	12.7636	12.5027	12.3349	12.8503	12.6777	12.8565	12.6793	12.8147	12.8351	12.5158	12.4073	12.5759	12.8692	12.669
7892908	6.35705	6.71908	6.76897	6.85458	6.49157	6.51722	6.95255	6.89699	7.2804	6.99453	6.3221	6.96276	6.85257	6.67839	6.8642	6.66713	7.03004	7.33511	7.43328	6.66681	5.96563	6.87494	7.04403	7.02539	7.23055	6.75423	7.04467	6.78989	6.91837	6.94653
7892909	9.21727	8.64258	9.08916	8.69659	9.24594	9.2134	9.04867	9.5638	9.41364	9.34364	9.24551	8.94034	9.02514	9.30601	9.37708	9.35244	9.38477	9.45337	8.95432	9.5421	9.29646	8.96774	8.76562	9.24463	8.69825	8.83107	8.99051	9.27326	9.20371	9.21644
7892910	4.90585	5.81041	6.24699	5.0242	7.2298	6.46772	6.73832	6.70652	7.06039	6.35792	5.53643	5.78755	4.75886	4.9657	7.42712	5.65387	6.33213	7.043	6.2588	5.85558	6.38153	6.26507	6.18042	5.7988	5.91996	6.54144	6.70744	7.22402	6.39976	6.7207
7892911	8.162	7.9383	8.33505	8.06576	7.59458	7.94326	8.25586	7.5081	7.84171	7.9842	7.73984	7.69896	7.83879	7.53468	7.45725	7.92516	8.09588	8.11794	8.90168	8.1427	8.04701	7.66677	7.70141	8.00376	8.11717	8.07143	7.7351	8.06647	7.86454	7.68424
7892912	5.55888	6.11544	6.33869	5.16445	5.89978	5.70604	6.37416	6.04285	5.69934	6.23522	5.90144	5.60323	6.14228	5.98518	6.34941	6.00625	6.18178	6.34419	6.61	6.09508	6.0483	5.97039	6.60352	6.22818	5.99024	5.32546	6.17217	5.68312	5.84057	6.19684
7892913	5.92491	5.78655	6.12907	5.20593	5.90336	6.13306	5.94086	6.74849	6.43019	6.3931	5.64068	6.59044	6.52309	6.46638	6.3628	6.38261	6.49426	6.06242	5.48417	6.29582	7.10818	6.00386	6.93725	6.06327	6.74441	6.79134	6.65243	7.48314	6.54375	6.45383
7892914	5.68254	4.22639	4.61081	4.4992	5.37239	4.66628	5.21571	6.19711	6.0158	5.14141	5.46605	4.81102	5.19128	5.81957	5.39003	5.40999	5.35836	5.94079	4.93603	5.22453	5.53136	5.27767	5.0612	5.19626	4.72798	5.30958	5.03687	5.25798	5.43536	4.49934
7892915	9.74961	9.67832	9.84609	9.51369	10.4556	10.4708	10.2758	10.1681	10.2342	10.1648	9.62455	9.86658	10.428	10.4219	10.9748	10.6897	10.7709	9.56015	10.0385	10.5348	10.4047	9.57966	9.97704	9.85235	9.52423	9.6492	9.27138	10.2224	10.4685	10.3239
7892916	7.92533	8.0163	7.8777	7.93882	7.95402	7.83976	7.96081	7.84904	7.67724	7.68137	7.82318	7.70509	7.88887	7.85579	7.86069	7.72688	7.88027	7.94325	8.35044	7.99897	7.94974	7.77953	7.83877	8.01265	7.98947	7.89798	7.88635	7.9018	7.95717	7.85421
7892917	4.53933	4.25091	4.18612	4.4538	4.89977	4.97462	4.6759	5.16667	4.11298	4.3776	4.62509	4.3344	4.71294	4.99185	4.9344	3.95756	4.65512	4.52011	3.95138	4.30124	4.8611	5.10992	5.02559	4.60846	5.16456	4.88117	4.69957	5.45199	4.98041	5.26712
7892918	7.72338	7.61312	7.51734	7.82424	7.29728	7.79334	7.62594	8.22197	7.75387	7.61063	7.93417	7.55821	7.94344	7.94106	7.94182	7.98696	7.78832	8.30578	7.53837	7.65199	7.83451	8.22833	8.12725	7.83013	7.91116	8.14552	8.29722	7.57947	7.83111	8.06443
7892919	10.2943	10.2306	9.00366	10.1878	10.0671	10.4042	10.2146	9.8645	10.1211	8.24366	9.99902	10.1102	10.4795	10.4097	10.5784	10.4801	9.84977	9.69633	10.7554	10.4426	10.6278	10.7431	10.4027	10.6271	10.7715	10.3746	10.3077	8.57605	11.0521	10.9157
7892920	10.6609	10.0283	10.4806	9.9773	10.8407	10.7929	10.7535	10.6915	10.8319	10.4527	10.641	10.3217	10.6964	10.8573	10.951	10.798	11.0623	10.6488	10.8234	10.692	10.8156	10.1897	10.6661	10.6043	10.2265	10.456	10.3066	10.6903	10.8705	10.7087
7892921	3.56269	4.04182	4.11632	3.56732	3.59555	3.79442	3.85061	4.12275	3.94608	3.76177	3.87633	3.74796	3.68544	3.87804	3.45565	4.04763	3.46716	3.58285	3.5353	3.70426	3.7457	4.06194	3.71028	3.79789	3.71337	3.41377	3.50504	3.44394	3.86644	3.61381
7892922	5.06475	4.3793	5.27838	4.85403	5.2349	5.24977	4.46156	5.83782	5.39397	5.04424	4.59428	4.99938	5.3142	6.06054	5.54598	5.69538	5.57818	5.51203	4.60696	5.34698	5.30457	5.43697	5.52985	4.89569	5.01033	4.18633	4.6864	5.49277	4.71928	4.85211
7892923	3.03089	3.01953	3.17791	3.02174	3.10813	3.08661	3.33141	2.96614	2.8939	3.38712	2.89356	3.22673	3.2391	3.08876	3.30847	3.0739	3.07935	2.99904	3.17647	3.20466	2.97677	3.24315	3.2592	3.2988	3.15692	3.00775	3.17896	2.87831	3.21668	3.09784
7892924	11.5351	11.7286	11.9772	11.7186	11.7312	11.741	11.7581	11.7459	11.6757	11.2462	11.627	11.5889	11.5707	11.8717	11.7407	11.9054	11.8423	11.6806	11.9786	11.8276	11.7912	11.73	11.7345	11.6914	11.9259	11.6309	11.5632	11.8372	11.7475	11.9259
7892925	9.48218	9.55173	9.84191	9.44551	9.68611	9.68654	9.5373	9.75193	9.54822	9.73112	9.45792	9.58272	9.58406	9.59243	9.67696	9.84297	9.70024	9.58769	9.52835	9.65348	9.63601	9.67224	9.84688	9.5796	9.61851	9.63651	9.73799	9.87421	9.87473	9.71818
7892926	9.59996	9.32509	9.88679	9.53988	9.96481	9.8548	9.77525	9.92249	10.0944	9.69387	9.64058	9.72306	9.81539	10.135	10.3191	10.6915	10.3428	10.1968	9.90032	10.4665	10.2213	10.4162	10.1412	10.0486	10.4564	10.0919	9.79051	10.0922	10.4611	10.3741
7892927	4.63713	4.82972	4.71482	4.95594	4.41077	5.00171	5.17363	5.37027	5.2391	4.91329	4.83197	4.68296	4.65104	5.27091	4.37287	4.94494	5.12771	5.31143	4.49142	4.96995	5.22302	4.25496	4.50363	4.70733	5.06098	3.98603	4.4208	4.48993	4.38568	3.60784
7892928	10.9291	10.6642	10.9326	10.8197	11.0961	10.9674	11.0523	11.0783	11.0841	10.794	10.8779	10.813	11.1375	11.0323	11.202	11.4598	11.3566	11.1203	11.1532	11.2565	11.2662	11.234	11.3674	11.0786	11.2934	11.3665	11.0415	11.1469	11.4199	11.2706
7892929	4.78947	4.59798	4.81921	4.62809	4.64658	4.98771	4.95966	5.27504	5.00698	4.8544	4.65429	4.94009	4.8542	5.27858	5.31669	5.39401	5.11868	5.11742	4.94017	5.10675	5.03069	4.5512	4.78461	4.96805	4.77659	4.70853	5.06125	4.81469	4.84375	4.96062
7892930	11.6134	11.4828	11.8216	11.7035	11.9468	11.972	11.8805	12.0014	12.0372	11.6499	11.7543	11.8061	12.0115	12.0372	12.1495	12.3044	12.1763	12.0613	11.9937	12.2163	12.1425	12.1102	12.1035	12.0498	12.1571	12.1135	11.9224	12.2213	12.2485	12.1747
7892931	7.53768	7.2487	7.64762	7.1491	7.45429	7.87139	7.54646	7.72315	7.33364	7.32965	7.00863	7.36041	7.57228	7.48569	7.13891	7.52247	7.58507	7.27076	7.38433	7.35207	7.72482	7.20613	7.52652	7.61179	7.02865	7.44446	7.26034	7.72793	7.57486	7.75684
7892932	8.5585	8.27806	8.94339	8.49473	8.5342	9.05487	8.84794	8.99353	9.021	8.8189	8.92461	8.81124	9.03768	9.17652	8.71278	9.02699	9.0582	8.8062	9.1021	8.96332	9.09192	8.4702	8.91839	8.99163	8.6598	8.62759	8.73664	9.28373	9.26116	9.26182
7892933	6.84757	6.86888	7.41473	6.91954	7.05078	7.36165	7.36366	7.87215	7.66405	7.38283	7.36945	6.98824	7.49619	7.4678	7.75449	7.86381	7.90501	7.61906	7.30833	7.77893	7.6084	8.0359	7.57392	7.48523	7.62204	7.76478	8.09175	7.53843	7.6399	7.85818
7892934	6.38641	5.85492	6.64948	6.47385	6.33474	6.40255	6.59369	6.31593	6.41593	7.11668	6.09481	6.02698	6.28352	6.40742	6.42836	6.79952	6.41543	6.36645	6.29415	6.86172	6.42861	6.51148	6.30508	5.99473	7.05219	7.18274	6.47543	6.39037	6.80749	6.77709
7892935	11.0818	11.1319	10.9329	11.0133	10.9401	10.8674	10.919	10.9006	10.6896	10.7251	10.8759	10.8007	10.8115	10.9932	10.8723	10.7543	10.7531	10.7784	10.5988	10.7848	10.6173	10.6284	10.6769	10.7431	10.6102	10.61	10.8009	10.6502	10.6717	10.7566
7892936	6.42575	6.64123	6.44537	6.36793	6.52282	7.07772	6.47138	7.20644	6.75684	6.77755	6.51306	6.30927	6.88396	7.09131	7.31637	7.22489	6.8453	6.93523	6.44586	6.83491	6.8676	6.63987	6.55974	6.846	6.19503	6.30616	6.50435	7.47298	7.2292	7.05335
7892937	8.04655	7.95707	8.15206	8.01585	8.37668	8.65576	8.34903	8.3645	8.4772	7.90639	8.11563	8.04469	8.34734	8.75545	8.80596	8.76205	8.64269	8.31336	7.91753	8.75424	8.82458	8.62757	8.16253	8.40606	8.80777	8.12947	7.68863	8.51776	8.8783	8.71088
7892938	7.04907	7.29785	7.75643	7.81895	8.17936	7.99942	7.84108	8.08229	7.78829	7.43548	7.69485	7.50009	8.09907	7.38002	7.6192	7.90425	7.74851	8.20249	7.63149	7.48422	8.17027	8.62582	9.03241	7.88266	8.91199	8.83292	8.3943	8.35144	8.4049	8.25239
7892939	10.3394	10.5018	10.4424	10.4152	10.4967	10.467	10.4272	10.388	10.3429	10.1191	10.1302	10.2233	10.3729	10.4004	10.5057	10.4001	10.2287	9.86419	10.1307	10.1048	10.1784	9.96865	9.97807	10.2633	10.0107	10.0491	9.99726	10.0035	10.2091	10.1291
7892940	12.5507	12.5121	12.6544	12.6636	12.7988	12.8662	12.8497	12.8604	12.9352	12.6588	12.582	12.7203	12.8279	12.9357	12.8951	13.1731	13.0527	12.9969	12.9774	12.952	13.0625	13.0475	13.0511	12.9331	13.039	13.0912	12.8908	13.0428	13.1016	13.1248
7892941	12.5869	12.5758	12.5292	12.6697	12.745	12.7642	12.6372	12.3624	12.5755	12.6994	12.3578	12.4195	12.577	12.8473	12.7216	12.8736	12.6624	12.302	12.4915	12.6783	12.6448	12.7839	12.6301	12.6648	12.622	12.5191	12.3939	12.6454	12.7808	12.5461
7892942	5.7716	5.14362	5.51405	5.51752	6.02148	6.02282	5.77414	6.22674	5.71587	5.19072	5.30624	5.66839	5.50399	5.68621	6.43937	5.81489	5.95981	5.95192	5.64813	5.78655	5.61944	5.29192	5.59747	5.88722	5.83063	5.47154	5.92048	5.64069	6.26411	5.93161
7892943	2.96775	2.97973	2.99409	2.97544	2.96224	2.96176	2.98684	3.0276	2.99243	3.0425	3.01053	2.97297	2.99589	3.01358	3.00589	2.97868	3.03637	3.01436	2.98394	2.97559	3.00697	2.99388	3.01287	3.01079	2.97792	3.06086	3.07212	3.06079	2.99315	3.01251
7892944	8.9324	9.5572	9.2733	9.56569	9.49512	9.62924	9.49925	9.59871	9.84176	9.32408	9.57955	9.52862	9.66022	9.55039	9.65747	9.56314	9.69904	9.40368	9.57557	9.49009	9.69135	9.73016	9.60769	9.62324	9.60573	9.42475	9.37704	9.39203	9.79222	9.36635
7892945	5.684	4.93685	5.38258	5.02843	4.57588	5.30889	5.12067	5.25207	5.81415	5.42093	5.93691	5.81556	5.39775	6.18024	5.65159	5.77949	5.41232	5.71547	5.13048	5.47586	5.59332	6.51194	5.446	5.0233	5.35525	5.58583	5.09689	4.76769	5.52537	5.82933
7892946	6.32053	5.69247	5.98902	5.65307	6.36189	5.70257	5.97804	6.84582	5.96316	6.3791	6.30424	5.9681	6.28725	6.41087	6.87209	6.23514	6.62011	6.26575	5.67807	6.68396	6.15787	6.17235	5.95088	5.82242	6.13045	6.63277	6.20296	6.30896	6.01195	6.0803
7892947	11.2264	11.2313	11.1007	11.1769	10.7715	10.8054	11.0726	11.2322	11.2023	11.0557	11.4215	11.1651	10.9502	10.9682	10.7412	10.734	11.1574	11.3651	11.2564	10.9257	10.9076	11.0709	10.9394	11.1448	10.9253	11.0039	11.0675	10.8591	10.7946	10.8264
7892948	11.1268	10.9538	11.1679	11.1494	11.397	11.3394	11.3756	11.3635	11.3868	11.0401	11.3134	11.0905	11.4178	11.4162	11.5557	11.8157	11.6526	11.5645	11.5219	11.7114	11.6889	11.7313	11.5757	11.4525	11.7295	11.4437	11.2343	11.4358	11.6686	11.5897
7892949	5.60064	5.32784	5.47206	5.44538	5.38834	5.67735	5.46376	5.54137	5.91969	5.54758	5.2868	5.02675	5.34323	5.80112	6.2849	6.24391	5.79883	5.91401	4.96032	5.26346	5.88014	5.97563	6.33382	4.83337	5.74221	6.16897	5.6348	5.42836	4.3891	6.00736
7892950	4.40655	4.78114	5.32856	4.39841	5.14435	4.88415	4.70138	4.86493	4.43996	4.75762	3.8186	4.82081	4.43753	4.79206	4.71882	4.70501	4.47673	4.76923	4.7808	4.90315	4.55416	4.46514	4.64825	4.68673	4.88933	4.62827	4.02942	5.1305	4.77524	4.7298
7892951	7.45148	8.00375	7.83453	7.83604	8.22907	8.23783	8.02694	8.13171	8.19454	7.8752	7.61296	7.68168	8.25481	8.27826	8.57799	8.46078	8.10193	7.7625	7.59405	8.1682	8.21531	8.64918	8.42934	7.82853	7.78769	7.84929	7.73401	8.09236	8.27831	8.65637
7892952	7.00813	7.03445	6.20315	6.72906	6.82957	6.85352	7.01664	7.1272	6.81771	6.88886	7.13981	6.98399	7.11407	6.97718	6.55012	6.70525	7.01619	7.00327	7.15234	6.8519	7.45039	6.76678	7.33271	6.94707	7.0178	7.19524	7.31309	7.13234	7.40478	7.21353
7892953	6.96156	7.26454	7.07638	6.9831	7.18333	6.75723	6.97912	7.54681	7.11544	7.31814	7.17523	7.01807	7.1549	7.41336	7.11544	7.57613	7.07681	7.48172	6.34731	6.86764	6.84703	7.1284	7.35332	7.23687	7.01102	7.26553	7.21647	6.91833	7.3831	7.11195
7892954	9.91796	9.83862	10.0493	10.0192	9.9447	10.016	10.0737	10.3764	10.3397	10.1193	10.3561	9.9999	10.0801	10.2894	10.1599	10.0047	10.1155	10.1696	9.94335	9.6991	10.0507	10.1194	10.008	10.0367	9.97603	10.1404	10.1476	9.87176	9.80928	10.0242
7892955	10.8527	10.716	10.5279	10.7076	10.9208	10.8721	10.9235	10.8224	11.0328	10.8301	10.8449	10.7885	11.0472	11.0496	11.0582	11.2468	11.1166	11.1334	11.4309	11.2195	11.2901	11.1432	11.093	11.1366	11.3067	11.0902	10.9855	11.209	11.3493	11.3258
7892956	11.6951	11.6479	11.9195	11.7768	12.0268	11.9172	11.9184	12.0541	11.9539	11.8377	11.9389	11.8613	12.0535	12.0595	12.0848	12.248	12.1934	12.1379	12.2067	12.1555	12.2457	12.1827	12.214	12.0553	12.1976	12.2783	12.0687	12.2751	12.2533	12.3478
7892957	6.87539	7.06904	6.69336	6.79123	6.71227	6.96556	6.67959	6.23997	6.55572	7.04148	6.59758	6.80806	6.71481	6.46746	6.62276	6.56	6.81945	7.17687	7.21426	6.77811	7.12055	7.17003	7.1091	6.83024	6.9274	6.68283	7.14287	6.93866	6.23273	6.69796
7892958	4.81098	3.74573	3.81014	4.28857	4.03374	4.40812	4.61371	3.8316	4.62306	4.88095	4.81952	4.12601	3.88704	4.4079	4.10626	4.47049	5.04145	4.5912	4.48889	4.09353	4.79137	4.91567	6.23601	4.38318	6.09438	5.70672	4.4501	5.03351	4.49532	4.3761
7892959	7.82611	8.17182	8.8875	8.61482	7.97347	8.17653	7.84695	8.14933	7.9017	8.43293	8.12101	8.19681	8.35011	8.42417	7.9705	7.97376	8.25253	7.71918	6.8846	8.36865	8.34609	8.89134	8.93042	8.69429	8.52838	8.87062	8.87402	8.72091	8.44446	8.92607
7892960	10.251	10.1384	10.3067	10.0844	10.2264	10.1629	9.81882	10.0586	9.95926	9.79615	9.66991	9.87513	9.96165	9.64586	10.0962	10.327	10.0303	9.9808	9.77546	10.2137	10.1132	10.3653	10.0668	9.97972	10.2003	9.8225	9.85074	9.98284	10.1161	10.0322
7892961	9.4186	8.43216	9.21706	8.73325	9.80728	9.9691	9.74572	9.69994	9.99559	9.61736	9.25724	9.23	9.75785	10.1452	10.3002	10.107	10.3052	9.53522	9.40342	9.64264	9.33341	8.49249	8.91403	9.1707	7.91986	8.49811	8.45413	9.47738	9.38877	9.46257
7892962	3.77681	3.88238	3.77091	3.77214	4.11602	4.50926	4.51896	4.68314	4.39451	3.75725	4.30494	3.41032	3.79976	4.42525	4.04325	4.54877	4.17925	3.9494	3.63939	4.08393	4.67971	4.27941	3.93697	3.28175	3.69363	4.4547	3.84993	4.29226	5.52169	5.11362
7892963	6.02497	6.18614	5.76411	5.55164	6.30704	6.89968	5.92345	6.6835	6.1553	5.97588	6.18931	5.8168	6.14087	6.17698	6.45243	6.67208	6.19134	6.20405	5.73114	5.91175	6.4017	5.38481	5.67807	5.9606	5.72715	5.47779	5.03555	6.71221	6.14521	5.93311
7892964	4.22475	3.84862	5.01886	4.5155	4.44722	4.55374	4.72222	5.10335	5.62191	5.17406	4.70901	4.62442	5.41284	4.62255	4.51956	4.79844	5.3146	4.72267	4.99705	5.35654	4.89798	5.48146	4.34815	4.95103	5.23616	5.09985	4.89057	5.21286	5.4593	5.12078
7892965	3.03074	3.03719	2.88795	3.08843	2.97227	2.8515	2.81971	3.18115	2.92068	3.01753	2.70233	2.92508	2.95363	3.06257	3.21249	2.90079	3.48589	2.99514	2.96089	2.99737	3.19963	3.05989	3.19718	2.97945	3.12252	3.07228	3.30624	3.44221	3.0136	3.18157
7892966	11.0905	10.932	10.6293	11.0433	10.8554	10.6258	10.8039	11.0366	10.7721	10.8097	11.1257	10.7537	10.8943	10.9628	10.6813	10.735	10.6355	10.8811	10.815	10.5507	10.6562	10.6649	10.7127	10.8449	10.7346	10.8228	10.8126	10.7063	10.5517	10.6271
7892967	9.83073	9.84323	9.8695	9.61667	10.0987	9.99629	10.012	10.18	10.2389	9.85503	9.68016	9.93547	10.0672	10.3367	10.3298	10.2113	10.3663	9.71028	10.0943	10.1066	9.67549	10.2781	9.92516	9.9628	10.0813	9.91993	9.91562	10.0081	9.86651	10.2113
7892968	8.78842	8.83646	8.3746	8.33082	8.09966	8.50306	8.0921	8.53645	8.38662	9.41593	8.44228	9.09194	8.31531	7.95726	8.20494	8.29286	8.34429	8.27243	8.32466	9.11859	8.19509	7.87563	7.83723	8.10152	7.98056	8.35175	7.54825	8.11273	8.13731	7.99715
7892969	11.9835	11.902	11.7573	11.8669	12.1678	12.0809	12.1004	12.2246	12.1589	12.0755	11.9924	11.9562	12.2308	12.3253	12.3168	12.6195	12.5018	12.2506	12.1925	12.3739	12.4405	12.3543	12.4066	12.3239	12.4671	12.5125	12.2426	12.4602	12.4675	12.5429
7892970	5.22074	5.00831	3.54346	4.16286	4.06279	4.46491	4.64305	4.75112	4.60017	5.227	4.44006	5.05922	5.02595	5.30297	5.47183	4.58926	4.92146	5.00306	5.51658	4.81696	4.65537	5.56239	4.99485	4.98885	4.41113	6.25437	5.51539	5.14446	4.0434	5.61794
7892971	2.9679	3.00946	3.00748	2.9795	2.98484	2.97678	2.99827	3.04172	3.00842	3.0534	3.03828	2.99541	3.00649	3.0033	3.01424	2.98949	3.02077	3.04434	3.01691	2.99715	3.02498	3.01056	3.05966	3.02453	3.00501	3.06387	3.08825	3.06403	3.01313	3.03033
7892972	10.2981	10.1194	10.4913	10.5483	10.2818	10.3589	10.2466	10.7532	10.7269	10.4333	10.5005	10.3006	10.5189	10.3812	10.4092	10.5364	10.6535	10.7199	10.3166	10.892	10.6766	11.1997	10.4581	10.8659	11.0338	10.2811	10.2494	10.261	10.6269	10.8069
7892973	6.50235	6.55941	7.21367	6.62792	6.98033	6.92638	7.18338	7.19282	7.23139	6.96037	7.17217	6.43683	6.95675	7.08805	6.74162	7.02779	7.51328	7.03467	6.63607	6.63798	7.14549	6.43	6.30118	7.00169	6.58788	6.97993	7.07093	7.08154	7.41284	6.84607
7892974	5.31658	4.82521	5.50503	4.88032	5.09374	5.37511	5.10855	5.51344	5.87867	5.73551	5.35935	4.98062	5.69741	5.89793	5.82003	6.15336	6.41789	5.57749	5.20784	5.27707	5.47799	6.15105	6.35851	6.18251	6.15915	6.38589	6.07793	5.83352	6.47905	6.27366
7892975	3.10031	3.31461	3.10926	3.17274	3.30269	3.3763	3.17222	3.09618	3.20524	3.33636	3.20532	3.20508	3.35698	3.17404	3.05043	3.19655	3.30485	3.42065	3.01421	3.36123	3.53031	3.34396	3.39274	3.39376	3.19619	3.4133	3.22859	3.46222	3.18517	3.19643
7892976	3.17255	3.2304	3.23231	3.28981	3.05323	3.84914	3.35209	3.63433	3.27233	2.96112	3.31277	3.16485	3.13258	4.08448	4.25487	3.52761	3.20313	3.361	3.45121	3.44638	3.36839	3.8345	3.43418	3.17205	3.84886	3.51857	3.90204	3.381	3.42272	3.44293
7892977	12.4817	12.6156	12.5821	12.6513	12.7336	12.7227	12.6095	12.4831	12.6638	12.5198	12.3212	12.5892	12.7101	12.4963	12.8356	12.7254	12.6137	12.2565	12.3267	12.6664	12.4669	12.671	12.6459	12.4882	12.6651	12.3292	12.3796	12.5739	12.7494	12.6153
7892978	6.27433	6.29361	6.23849	6.05178	6.17414	6.27989	5.91675	6.67954	6.87903	6.88575	6.36411	6.08492	6.52666	6.64403	7.32792	7.27538	7.09042	7.38584	6.65168	6.97993	6.47321	6.70256	6.66455	6.59145	6.44093	6.28526	6.52458	6.49712	6.85967	7.01646
7892979	9.08625	8.99865	9.43964	9.22225	9.73521	9.60856	9.32579	9.6673	9.68083	9.56273	9.43571	9.60706	9.76971	9.70776	9.9519	9.90729	9.68911	9.52074	9.25851	9.49729	9.84573	10.0197	9.91633	9.74671	9.61132	9.78129	9.91025	9.71427	9.87039	9.77951
7892980	7.30362	7.47407	6.73911	7.18521	7.63695	7.75396	7.66902	7.35798	7.73989	7.10064	7.51416	7.43498	7.14284	8.2872	8.1533	7.80578	7.98208	7.01674	6.58011	7.41159	7.64413	6.90746	7.33651	7.25512	6.67523	7.54444	7.13597	7.58661	7.45875	7.6729
7892981	10.2883	9.96021	10.0186	10.1142	9.87972	10.1096	10.4057	10.4463	10.3381	10.0825	9.95436	9.85877	10.2058	10.261	10.1135	10.3511	10.24	10.0576	9.95848	10.0098	10.1625	10.4319	10.0251	10.174	10.1778	10.1493	10.2981	9.76115	9.90899	10.1059
7892982	6.24699	6.01728	5.84721	5.93683	4.72618	6.82555	6.56031	6.9399	6.57898	6.85861	5.93683	6.0302	6.73338	7.05208	6.46119	7.63833	6.5192	5.97007	5.045	6.29568	6.84322	6.87631	5.89246	6.12864	6.00603	5.90581	5.99742	6.53679	6.66366	6.63015
7892983	11.509	11.2341	11.6674	11.3945	11.766	11.6952	11.7235	11.5245	11.6626	11.4374	11.3928	11.3363	11.7038	11.3823	11.6853	11.5643	11.6208	11.5044	11.6674	11.2253	11.4815	11.358	11.6473	11.2735	11.3705	11.766	11.5327	11.7859	11.616	11.5582
7892984	7.62813	7.13624	7.10047	7.24847	6.87155	7.25743	7.44549	8.101	7.92706	7.80355	7.76037	7.16144	7.5561	7.84734	7.74471	7.72455	7.66195	7.25949	7.48508	7.62858	7.25019	6.9686	6.73135	7.30122	6.83918	7.18833	6.40235	6.9318	6.89052	7.38335
7892985	6.8822	6.2424	7.23822	6.23215	6.76513	7.25579	6.3322	6.93061	7.1995	6.84572	6.85236	6.80122	6.78868	6.9747	7.10942	7.1194	7.52526	7.22216	6.48891	7.3306	6.87641	7.50373	6.69063	7.06408	6.94818	6.92837	7.03551	7.1198	7.19184	7.08528
7892986	13.034	13.0666	12.8654	13.0619	13.0468	13.0356	13.0312	12.8792	12.8721	12.9477	12.9208	12.8727	13.0533	13.0954	13.0425	13.1615	13.0624	12.9811	13.0386	13.0125	13.004	12.9758	13.0988	12.9786	13.0465	12.7737	12.9384	13.0758	13.1369	13.0206
7892987	12.4388	12.4398	12.5422	12.3871	12.4459	12.5479	12.5186	12.5481	12.6015	12.5158	12.6487	12.465	12.3333	12.6936	12.6671	13.021	12.7164	12.7195	12.7777	12.7811	12.7515	12.7335	12.7727	12.8466	12.8383	12.7539	12.6404	12.6929	12.8606	12.7647
7892988	3.17677	3.10466	2.96781	3.0892	3.02462	3.39154	3.15599	3.16423	3.0756	3.21642	3.31457	3.26135	3.14359	2.96474	3.16375	3.05597	3.19403	3.38293	3.40855	3.312	2.95466	3.26758	3.23676	3.12239	3.39054	3.30596	3.23832	3.2167	3.39136	3.02166
7892989	7.58344	6.91271	7.60704	7.21777	7.29086	7.40316	7.66721	7.62017	7.24326	7.35638	7.26749	7.18208	7.52772	7.16616	7.01226	7.06471	7.58081	7.51935	7.54103	7.14527	7.36472	7.18766	7.03489	7.34786	7.38285	7.40419	7.47951	7.02582	7.351	7.48495
7892990	6.70422	6.6377	7.00235	6.73305	6.86467	6.82555	6.87792	7.70253	7.48579	6.94538	6.5929	6.54078	7.58773	7.30652	7.81262	7.55227	7.3514	7.51807	6.95779	7.22326	6.95354	6.47215	6.3678	7.06406	5.73108	6.07206	6.00147	6.73607	7.11157	6.6875
7892991	9.37999	9.29258	9.50909	9.35405	9.57571	9.62839	9.72588	9.64807	9.75174	9.65805	9.65826	9.44893	9.73842	9.88904	9.84072	10.2695	10.106	9.95124	9.97693	10.0304	9.97232	10.1312	9.9472	9.90584	9.94337	10.2526	9.9365	10.1227	10.194	10.2152
7892992	12.9735	12.9208	12.9448	13.1156	13.1642	13.1773	13.085	13.1099	13.0279	13	13.1808	12.9877	13.1315	13.1493	13.2444	13.4212	13.2798	13.1694	13.0687	13.067	13.3044	13.1639	13.2552	13.0266	13.2018	13.3215	13.1431	13.1739	13.2439	13.36
7892993	10.817	10.6887	11.0554	11.0261	11.1486	10.9936	11.1346	11.207	11.2408	11.0425	10.9982	10.9843	11.1537	11.1203	11.3761	11.8664	11.3528	11.4367	11.1262	11.449	11.5811	11.691	11.3857	11.3983	11.7142	11.3401	11.2238	11.2967	11.6054	11.5369
7892994	3.82285	3.80834	3.57445	3.47777	3.90244	3.50623	3.56807	3.6025	3.77556	3.98915	3.96319	3.67425	3.62645	3.46541	3.90536	4.15694	3.75585	3.42773	3.45114	3.61092	3.79948	3.16082	3.99986	3.59819	3.31284	3.94317	3.80346	3.80776	3.53497	4.72493
7892995	3.71597	3.40719	3.57917	3.59832	3.4477	3.75282	3.79806	4.08266	4.57453	3.92937	3.89748	3.52484	4.13463	3.83637	4.14681	4.08518	3.72342	3.80577	3.65531	3.88809	3.61848	4.07917	3.35201	3.73407	3.79829	3.66874	3.51432	3.81683	3.2212	4.10048
7892996	7.44703	7.75572	7.79463	7.57159	8.16354	7.72145	7.83121	7.25628	8.01184	7.87147	7.69761	7.50752	7.87145	7.97125	8.2379	8.265	8.31785	8.15471	8.34816	8.10053	8.21856	7.99586	8.21135	8.09661	8.07794	7.94813	7.87606	8.2757	8.4508	8.26199
7892997	6.0212	4.91711	5.83268	4.99298	5.89222	5.13768	5.91435	5.63044	5.16975	5.81421	5.70392	5.74572	5.42508	5.09404	5.33723	5.4855	4.99183	5.64853	4.7439	5.41804	5.2964	5.27425	5.57831	4.66448	5.28133	5.58957	6.0972	5.02185	5.14137	4.90047
7892998	6.96265	7.08928	7.48943	7.47146	7.3919	7.31946	7.83419	7.64007	7.60412	7.65431	7.52239	7.16679	7.85477	7.64385	7.76973	8.08809	7.99236	7.92511	7.39806	7.49138	7.69697	8.51595	8.79944	7.35084	8.88099	8.85047	8.47105	8.58635	8.36469	8.5392
7892999	4.69539	5.15091	5.07361	5.02149	4.8833	4.95111	5.62222	4.43356	4.64834	4.84224	5.39845	4.68852	4.37677	5.7268	4.91785	5.23431	5.55377	5.02389	6.18896	5.28149	4.46446	5.53675	5.72324	5.16364	5.86728	5.67246	5.85758	4.95273	5.22269	4.83233
7893000	7.63676	7.59571	7.37039	7.55591	7.65434	7.64897	7.67601	7.25026	7.35601	7.25589	7.47779	7.04707	7.58367	8.03702	7.05274	7.46277	7.32139	7.75262	7.52439	7.081	7.81766	7.34352	7.09528	7.56692	7.00066	7.2749	7.2755	7.6931	7.83483	7.8981
7893001	9.65491	9.81202	9.51889	9.65487	10.1188	10.3008	10.0771	9.96076	10.286	9.76313	9.43431	9.49966	10.067	10.1234	10.392	10.7149	10.2025	9.5461	9.15447	10.5149	9.87457	10.4655	10.2547	10.029	10.055	9.6023	9.54188	10.0093	10.5593	10.2839
7893002	11.5833	11.4842	11.7724	11.5481	11.6992	11.8164	11.6798	11.59	11.8057	11.6606	11.7099	11.5854	11.7036	11.5625	11.6837	11.6439	11.8202	11.8005	11.5173	11.6252	11.8521	11.7629	11.7648	11.7858	11.686	11.7719	11.75	11.7958	11.7578	11.7135
7893003	5.83031	5.45099	5.77102	5.98144	6.08962	6.33745	6.13817	5.94325	6.31368	6.23497	6.22066	5.97671	6.18434	5.58227	6.55932	6.07284	6.07427	5.94533	6.17332	6.20758	5.76105	5.56109	6.19972	5.75289	5.45926	6.4182	5.62436	5.82746	6.27422	6.40628
7893004	8.19582	8.3359	8.22908	8.1651	9.21238	8.79124	8.70856	8.94121	8.70201	9.06667	7.93888	8.7881	9.03568	8.9627	9.64023	9.28409	9.31809	8.16807	8.28524	9.258	8.86093	8.40845	8.48036	8.36585	8.15173	7.95526	7.96668	8.88336	9.42539	9.29093
7893005	2.88005	3.23413	4.14158	3.62852	3.52136	3.68591	3.75245	3.69816	3.67118	3.6625	3.71693	3.25084	3.092	4.14418	3.90371	4.35953	4.05345	3.91029	2.97483	4.09978	4.15164	3.53782	3.27943	3.94012	3.47251	3.77304	3.63094	3.6982	3.62505	3.59695
7893006	7.20628	7.65044	7.40875	7.067	8.26718	7.93692	7.66471	7.04368	7.89781	7.30312	7.06079	7.39094	7.90327	7.74925	7.75991	7.76943	7.64849	7.11054	7.41193	7.34751	7.50198	7.44162	7.60157	7.56257	7.24901	7.21686	7.14156	8.07021	7.78917	7.5686
7893007	7.05727	6.53396	7.58809	7.43908	8.06753	8.03497	7.38429	7.6022	7.63164	7.55804	7.59906	7.75985	7.77939	7.12747	7.89983	8.08297	7.51708	7.85169	7.70981	7.20777	7.94261	8.47635	8.72286	7.43793	8.60144	8.90616	8.26784	8.05893	7.91374	7.98621
7893008	6.73471	6.5024	6.64202	6.60719	6.2856	6.55929	6.16764	6.26413	6.38089	6.28642	6.31064	6.05418	6.29825	6.37001	6.02886	5.97506	6.42653	6.66409	6.38126	6.59548	6.4359	6.24891	6.1321	6.40363	6.23909	6.43795	6.61061	6.25787	6.40743	6.015
7893009	3.95957	4.24225	4.48669	3.88285	3.83923	3.90826	3.79806	4.57425	4.03804	4.49379	3.81444	3.54373	4.26628	4.75858	4.93119	4.68386	4.69444	4.93496	4.11137	3.90265	3.87824	4.25845	4.48286	3.68422	4.62926	4.55801	4.18532	4.14297	4.05065	4.79714
7893010	7.61773	7.39067	6.9415	7.55924	7.11655	6.90261	7.37654	7.81031	7.31017	7.595	7.10569	7.29524	7.05869	7.43927	7.39859	7.48999	6.99928	7.44007	7.24606	8.11285	7.27878	7.23967	7.10814	7.30904	7.49568	7.12774	6.65712	6.92103	7.36312	7.16915
7893011	6.81338	6.9788	6.96271	6.77182	7.12899	7.15931	7.47223	7.06106	7.10455	6.76022	6.88944	6.7875	6.82114	7.05298	6.97179	7.19518	7.42497	6.98818	7.19951	7.24939	7.20171	6.90488	7.14851	7.1227	6.61769	6.7826	6.45885	7.18879	7.16189	6.95728
7893012	9.39924	9.0094	9.93983	9.6391	9.91218	9.99353	10.0824	10.2098	10.2321	9.75652	9.74207	9.82019	10.2407	10.201	10.5691	10.3135	10.2872	10.0929	9.86005	10.0676	10.2506	10.4207	10.3321	9.97626	10.3173	10.4987	10.1297	10.2898	10.2399	10.5765
7893013	7.98485	7.44943	7.1022	7.28418	7.64276	7.42664	7.17134	6.99509	6.7452	7.08038	7.13063	7.78658	7.22371	6.64602	6.90335	7.27897	7.27119	7.38983	7.22517	7.12381	6.70201	7.16718	7.19795	6.9963	7.44205	6.96191	7.93639	7.51426	7.07604	7.4677
7893014	4.66636	4.73351	5.39075	5.03954	5.32275	5.15418	5.21883	5.71586	5.71025	5.73155	5.30608	5.42239	6.25116	6.6788	6.248	6.72608	6.15516	5.70965	5.44644	6.01872	6.67672	6.44057	5.95629	5.8735	6.08015	6.02281	5.91017	6.78496	6.21276	6.27748
7893015	12.1618	12.4515	12.0602	12.3908	12.3593	12.2572	12.0849	12.0817	12.4395	12.0625	12.2958	12.1189	12.3456	12.4592	12.2175	12.0614	12.099	12.0506	12.6025	12.1833	12.3279	12.2813	12.2719	12.4421	12.4273	12.1213	12.4147	12.2303	12.4776	12.4119
7893016	5.22133	4.90084	5.60518	4.95605	5.92145	4.95225	5.41296	4.96723	4.93944	4.56393	5.25491	4.86413	5.37187	4.59819	4.86166	5.23679	5.73509	4.94217	5.26567	4.85317	5.11873	4.90913	4.88322	4.96921	5.04017	4.97438	4.39278	5.12662	4.9067	5.08168
7893017	5.63574	5.50129	5.88388	5.74114	5.47154	5.59489	5.46576	5.47858	5.48862	5.27153	5.46639	5.59331	5.5421	5.32226	5.6161	5.67002	5.36076	5.74474	5.41346	5.6373	5.80098	5.95716	5.57621	5.72729	5.74046	5.46593	5.83383	5.87239	5.69838	5.62517
7893018	5.75417	6.51264	5.85662	5.78281	6.38489	6.36676	6.52708	7.35158	6.84918	6.63548	5.80308	7.06959	6.36298	5.91442	6.68977	6.86329	6.81549	6.59419	6.00299	6.98026	6.27172	4.85826	5.53217	5.75632	5.66551	4.72746	5.12099	6.516	6.403	5.27847
7893019	7.13119	6.70987	7.12327	7.21166	7.6544	7.60445	7.86111	8.0385	7.8191	7.97147	7.77286	6.94715	8.12614	8.16043	8.0903	8.41441	7.99145	7.80612	7.08111	7.97823	8.65302	7.87433	8.01513	7.53808	7.81231	7.88691	8.08869	8.57574	8.10969	8.08824
7893021	5.54106	5.43813	5.38792	5.15667	5.16353	5.08464	4.96616	5.26793	5.8999	4.93041	4.93577	4.7978	5.26118	5.45178	5.03749	4.66422	5.49802	5.49466	5.91984	5.46242	5.3511	5.01247	5.08755	5.15992	5.44639	4.92041	4.56889	5.23994	5.03517	5.45112
7893022	6.19299	6.49956	5.77017	6.14757	6.54711	6.37548	6.46056	6.41638	6.21098	6.72842	5.9671	6.48154	6.60016	6.87667	5.99775	6.41282	6.40115	6.0965	6.148	5.98153	5.83872	5.06128	6.05594	6.03908	5.83023	6.46193	6.22413	6.42275	5.3984	6.63478
7893023	11.3364	11.3493	11.0833	11.4003	11.3851	11.3972	11.2332	11.3839	11.2671	11.2176	11.1742	11.111	11.2774	11.3453	11.3674	11.4098	11.0875	10.9967	10.9511	11.3199	11.0109	11.423	10.9832	11.2188	11.2158	10.9041	10.8755	10.9241	11.1716	11.0823
7893024	4.64355	4.63627	4.74636	3.91428	5.49638	4.78004	4.89434	5.25148	5.50781	4.6344	4.54539	4.43202	5.21742	5.73661	5.47854	5.01007	5.22716	5.39631	4.70223	5.43176	5.28502	4.34811	4.55699	5.0058	4.67906	5.32013	5.16585	5.1633	5.38682	4.90181
7893025	7.67707	8.04825	7.99709	7.87917	7.93425	7.91747	8.09982	7.88291	8.2286	8.03129	7.86536	8.12276	7.78814	7.78404	7.9381	7.91318	7.9343	7.58155	7.84013	8.02592	7.65811	7.64851	7.99119	7.89705	7.91679	8.11671	7.90159	8.3598	7.72329	8.11429
7893026	7.4526	7.5217	7.46139	7.44755	7.42663	7.31961	7.46312	7.33076	7.21933	7.20226	7.27936	7.22259	7.40583	7.38831	7.34655	7.16086	7.37145	7.48228	7.91272	7.53946	7.41169	7.30405	7.37216	7.55983	7.51651	7.40258	7.42475	7.44281	7.50693	7.32783
7893027	6.55033	6.20572	6.76831	6.07527	6.57181	7.05686	6.82616	7.14703	6.79384	6.91322	6.54839	6.54652	6.65283	6.78183	7.09657	7.21871	7.04268	6.7263	5.85886	7.05067	7.02061	7.34553	6.92227	6.50096	6.90895	6.62659	7.08828	7.15792	7.17465	7.19865
7893028	5.90041	5.80982	6.68369	7.20602	6.98735	7.40495	7.00717	7.45082	8.09162	7.50303	6.40933	6.84294	7.74306	7.35615	7.69497	7.71506	7.51046	7.74576	7.63981	7.81926	8.01976	8.25721	8.30214	7.03081	8.0598	8.34983	7.34078	7.77033	8.17245	8.1053
7893029	11.9562	11.9629	11.9444	11.8963	11.8919	11.8363	11.7858	11.7381	11.5967	11.7656	11.6715	11.7158	11.7257	11.7969	11.7558	11.8362	11.7412	11.7577	11.8397	11.7474	11.8365	11.7706	11.7098	11.7271	11.8572	11.9369	11.8233	11.8762	11.8599	11.7502
7893030	7.31294	6.27666	7.19909	7.01439	6.91535	7.32377	7.14516	7.24739	7.50065	7.05395	7.51492	7.52775	7.01821	7.65287	7.58172	7.40405	7.37748	7.87378	7.41196	7.40061	7.3155	7.07223	6.7207	7.22407	7.31759	6.73516	6.7911	7.37215	7.33631	7.65034
7893031	9.1374	9.33875	9.16301	9.35202	8.99451	9.53223	9.31348	9.38261	9.20317	9.0416	9.07752	9.4051	9.18431	9.10057	9.31052	9.45278	9.17963	9.241	8.6617	9.26464	8.83742	9.33774	9.27277	8.84802	9.23809	9.17006	9.20572	9.07403	8.74134	8.81184
7893032	8.05231	8.36834	8.50709	8.5048	8.49465	8.68635	8.12035	8.37578	8.39643	8.25422	8.05339	8.23466	8.52177	8.30778	8.57183	8.6704	8.31135	7.87366	7.64841	7.81204	8.32961	8.29115	7.95581	8.12039	8.05542	7.91822	8.0346	8.36485	8.51764	8.2958
7893033	5.99892	6.25014	6.2173	6.01282	6.02946	6.91105	5.884	6.09966	7.31954	5.70555	6.31728	6.55832	6.89701	6.16146	7.00121	7.45534	7.56022	7.37099	7.60364	7.0265	7.39061	7.16828	8.00601	6.8247	8.01124	8.00395	7.37505	7.74507	7.44654	6.83399
7893034	7.04256	6.48756	7.38665	6.34127	7.33455	7.14238	6.89651	7.49095	7.33418	7.05414	7.42398	7.20303	7.53655	7.66708	7.31383	7.74421	7.76283	7.49291	7.39392	7.6111	7.39082	7.23235	7.47848	7.14632	6.9986	7.27842	7.04466	7.34528	7.12146	6.86701
7893035	5.95995	6.20025	6.12285	6.00302	6.3173	6.37564	6.36594	6.37856	6.43576	6.00521	6.15177	6.07254	6.33637	5.92771	6.27141	6.44452	6.6328	5.83594	6.53741	6.00371	6.751	6.71931	6.50669	6.16668	6.78349	7.1731	6.61377	6.65491	6.93057	6.74385
7893036	9.48372	8.96537	8.86417	8.90937	8.75451	8.61842	8.8199	9.67875	9.13949	9.15302	9.50087	8.95353	8.84332	8.98895	8.90556	8.8845	9.16162	9.31448	9.19062	9.08974	8.95536	9.02595	8.52294	8.92382	8.95513	8.71419	9.08065	8.89007	8.65036	8.79343
7893037	7.14983	7.01111	6.95687	7.20491	7.23242	7.1083	6.62041	6.73561	6.97266	6.85158	7.0577	7.17604	6.67506	6.81293	6.67713	6.92106	6.85658	6.50239	6.5017	6.63015	6.9369	6.77775	6.50087	6.76669	6.70161	6.05058	7.21321	7.25998	6.85323	6.40918
7893038	4.68506	4.13322	4.09192	4.25732	4.99315	4.6283	4.20851	4.11517	4.76501	3.8826	4.32941	4.36371	4.6951	5.07226	5.51162	5.04283	4.17892	5.28838	4.42479	4.55381	4.18818	4.94787	3.77179	4.79529	3.82496	4.26755	5.04381	5.05756	4.60572	4.58
7893039	11.3609	11.5142	11.533	11.4681	11.4497	11.3207	11.5629	11.4034	11.2039	11.2594	11.424	11.358	11.4561	11.5463	11.3657	11.3142	11.3169	11.2265	11.6735	11.7596	11.6649	11.427	11.4953	11.5482	11.6396	11.5235	11.6154	11.6137	11.7054	11.6915
7893040	6.0616	5.94129	6.9165	6.19819	6.51616	6.84445	6.81396	7.54599	7.19147	7.01781	6.96152	6.47675	6.59123	7.41533	7.15247	6.91641	7.39605	6.85295	6.76597	6.87251	7.24018	6.8326	6.95106	7.06021	6.99889	7.24931	7.04846	7.40067	7.23036	7.21282
7893041	3.57638	3.38706	3.67874	3.37447	3.22753	3.37609	3.74317	3.68655	3.92484	4.28422	3.63662	3.48605	3.45402	3.63412	3.74601	3.83496	3.60016	3.51481	3.45143	3.79282	3.54444	3.26875	3.58871	3.76239	3.48601	3.32548	3.642	3.69377	3.76101	3.19495
7893042	10.4053	10.1904	10.5431	10.4374	10.8572	10.7359	10.8658	10.855	11.0069	10.645	10.758	10.6408	11.0149	10.893	10.969	11.2529	11.2833	11.1385	11.0886	11.3007	11.0809	11.2966	11.0897	11.0162	11.2207	10.894	10.7856	11.0548	11.2621	11.2428
7893043	7.2904	6.61538	7.21495	6.90033	6.83641	6.58521	6.9121	6.95796	7.27392	6.53112	6.69035	7.05172	7.00012	6.77818	7.25549	6.9657	7.40095	6.65869	6.73167	7.05962	7.20119	6.51428	6.68836	6.86892	6.93436	6.84788	6.64136	6.78376	7.10123	6.96433
7893044	3.20945	3.21377	3.08157	3.04987	3.09226	3.34564	3.36712	3.3862	3.16646	3.46058	3.23373	3.67068	3.58813	3.78107	2.95694	3.31865	3.33357	3.40553	3.26587	3.55961	3.13472	3.35214	3.29062	3.56784	3.1957	3.14298	3.17226	3.36955	3.18281	3.30147
7893045	2.89823	2.85224	3.00286	2.85462	2.89922	2.9777	3.12015	3.25094	2.99551	3.1527	2.8719	2.86587	3.11381	3.021	3.13721	3.20894	3.10771	3.15125	3.21054	3.09728	3.01201	3.10644	2.93518	3.18504	3.1414	3.08341	3.10211	3.30044	3.04288	2.9638
7893046	5.23605	4.92578	5.77536	5.20545	5.33645	5.51015	5.483	6.2322	5.95604	6.35157	5.63698	5.71413	6.23315	6.38811	5.57074	6.74578	6.28551	5.50271	5.33767	5.84791	6.06875	6.55261	5.48368	5.91628	5.25214	5.52692	5.76796	5.78876	6.37991	6.54884
7893047	6.56856	6.2047	7.06684	5.90249	6.87306	7.25993	6.56809	7.53847	6.90824	6.92636	6.88261	6.26278	6.74205	7.07436	7.24293	7.75219	6.97482	7.16458	6.25208	7.21731	6.92928	6.74375	6.13647	6.85445	6.34353	6.78957	6.95744	6.70229	6.52536	6.95632
7893048	7.48534	7.54279	7.96449	7.83646	7.96712	8.10029	7.98892	8.08106	7.97195	7.33398	7.96431	7.73103	8.06931	7.9859	8.29068	8.66591	8.49651	8.11189	8.47619	8.38262	8.35848	8.28011	8.34142	8.07613	8.37168	8.42267	8.18333	8.2204	8.47299	8.62293
7893049	5.4506	4.73575	5.90717	4.47865	5.4858	5.46251	5.20232	6.02569	5.48394	5.04309	4.41456	5.25062	5.24851	5.71013	6.53937	6.18212	5.86493	4.74296	5.584	6.16495	6.19337	6.22386	5.41528	4.38664	5.89589	4.56395	5.52752	6.38958	5.76159	4.72227
7893050	10.7741	10.8544	10.9055	11	11.2146	11.2461	10.9373	10.5767	10.886	11.0259	10.7219	10.566	11.027	11.1908	11.199	11.0323	11.1657	10.7979	10.9094	10.9149	10.9472	10.956	10.9978	10.9475	10.9696	10.7699	10.3877	11.0112	11.1522	10.8047
7893051	6.25487	5.83441	6.55278	5.90148	5.67787	5.6228	5.93145	5.93598	6.12362	6.8715	6.15771	6.11599	5.84983	6.2278	5.56013	6.44926	6.15688	6.43192	6.84774	5.76065	6.56115	5.6391	5.89943	5.80996	6.1028	6.08843	7.24362	6.90927	6.09386	6.63002
7893052	5.33166	6.3971	6.67595	6.15153	6.33502	6.19323	6.23476	6.86558	7.01747	6.57137	6.6001	6.24235	6.79698	6.62375	6.95213	6.39494	6.911	6.50237	6.62953	6.5079	6.66449	6.66432	5.77337	6.33023	5.97732	5.75917	6.43648	6.82365	6.61964	6.64471
7893053	5.0863	5.37811	5.46061	4.64492	4.92672	4.88349	5.11628	4.73095	6.20876	5.44073	5.02758	4.6822	4.97423	5.09359	4.71713	4.7865	5.3655	4.74944	4.54881	5.15041	4.78987	5.02168	5.05024	5.02417	4.76362	4.56996	5.04604	4.896	4.97708	5.29877
7893055	4.96645	4.45389	6.0065	5.68989	6.06089	5.65844	6.06924	6.53521	6.34554	5.82191	5.7792	5.58635	5.85733	5.48911	5.43299	6.17489	6.11492	6.72463	5.75645	6.00641	5.65475	7.21032	7.113	5.9621	6.95232	7.31193	6.30426	6.77298	6.4149	6.00499
7893056	5.26592	4.72318	6.81242	5.81385	5.94833	6.04115	6.28579	5.99949	5.982	6.23375	5.92579	5.87753	6.20533	5.37631	6.24201	6.1754	6.14656	6.34448	5.70787	5.9646	6.21836	6.22565	5.93952	5.95726	6.34103	6.38165	6.58804	6.09424	5.95205	6.20913
7893057	3.1621	3.65252	3.48096	3.62403	3.5674	3.97723	3.50645	3.38538	3.39673	3.49442	3.49497	3.78139	3.63512	3.44507	3.89722	3.79438	3.93041	3.37587	3.19204	3.98276	3.55733	3.22669	3.36305	3.76762	3.50113	3.20533	3.25564	3.38989	4.56662	3.14358
7893058	9.78775	10.1142	9.65316	9.79627	9.96859	10.3593	9.89466	9.74966	9.90152	10.0868	9.77427	9.78445	9.90505	10.2521	10.1108	10.3974	10.0323	9.70737	9.7893	10.0911	9.85038	9.92054	10.1464	9.90333	9.88174	9.95693	9.86159	10.0707	10.2677	10.1157
7893059	6.27912	6.5179	6.33491	5.92159	6.31106	6.49979	5.76138	6.39337	5.44269	6.17423	5.52843	6.23556	6.53717	6.55028	6.09411	6.56894	6.43865	6.31647	6.876	6.24635	6.56883	6.57245	6.6292	6.216	6.53007	5.92768	6.76076	6.37365	6.74735	6.51071
7893060	4.21475	4.42296	5.10135	4.46994	4.76088	4.21863	4.47089	4.75278	4.52656	4.80748	5.17797	4.15488	5.0123	4.50272	4.34449	4.31743	4.79494	4.00925	4.61223	4.06219	4.30207	3.99951	4.77391	4.51209	4.81864	4.67568	5.1769	4.90877	4.654	4.12136
7893061	11.485	11.5402	11.4927	11.4824	11.252	11.3826	11.4177	11.5681	11.5166	11.3412	11.4268	11.491	11.4047	11.4943	11.3113	11.4172	11.3858	11.5046	11.5377	11.0739	11.2743	11.3388	11.335	11.3782	11.2713	11.3444	11.4862	11.3682	11.3446	11.397
7893062	5.09578	4.66943	5.3791	4.36748	4.45519	5.78938	5.56377	5.23326	5.53353	4.47413	5.12361	5.1094	5.65863	5.97192	5.30012	5.45861	5.05316	4.6557	4.90694	4.81719	5.5342	5.30011	5.53668	4.75771	4.28625	5.36797	5.6468	5.55573	5.03049	5.28147
7893063	6.30494	5.55405	6.12626	5.64648	5.8042	5.99035	6.14878	6.49374	6.41995	5.77475	6.09968	5.82301	6.52144	6.22834	6.02095	6.01404	6.52516	6.36214	6.13395	6.10039	5.98309	6.25575	5.85425	5.90142	5.63668	5.75792	6.61252	6.34888	6.25023	6.74412
7893064	9.089	9.09566	9.14401	8.94136	8.86897	9.3489	9.37612	9.496	9.2888	9.21191	9.22127	9.20622	9.24802	9.25312	9.17667	9.50227	9.40943	9.37833	9.1105	9.26477	9.15446	9.47213	9.17033	9.25081	9.14662	8.92647	9.00424	8.92347	9.18658	9.32816
7893065	6.02256	6.20912	5.79002	5.32758	6.10028	6.22172	6.43613	5.71114	6.28517	6.11426	6.51561	5.89989	5.81826	6.54111	6.42718	6.2471	6.74771	6.22547	6.05959	6.54603	5.98103	6.39252	6.24268	6.45721	5.45566	5.93592	5.73016	6.30943	6.36316	6.7942
7893066	3.03345	3.36912	3.00785	3.02783	3.0875	2.9674	3.16804	3.28801	3.10716	3.18741	3.63876	3.13079	2.98006	3.57129	3.22653	3.0931	3.27447	3.18219	3.0826	3.20007	3.27134	3.32813	3.22467	3.12012	3.04274	3.33136	3.61919	3.33467	3.35517	3.10255
7893067	8.97766	8.81315	8.84103	9.11138	9.25484	9.08862	9.27083	8.63677	9.46087	8.69279	8.97573	9.04468	9.38363	9.45974	9.39017	9.76543	9.65376	9.45399	9.76745	9.63697	9.55167	9.89027	9.39206	9.45436	9.82061	9.19581	8.82112	9.32334	9.42968	9.33548
7893068	8.05592	7.70284	8.0381	8.20968	8.2889	8.45141	8.35956	8.66635	8.59713	7.8495	8.25606	8.28924	8.60187	8.41614	8.69734	8.85795	8.7579	8.69738	8.7446	8.93799	8.65493	8.99167	8.60214	8.54202	9.14244	8.52171	8.51122	8.548	8.79735	8.79486
7893069	8.16859	7.92581	8.10556	7.86032	8.38312	8.30159	8.53172	8.69984	8.69855	8.40677	8.64487	8.2383	8.64679	8.76933	8.80788	9.05767	9.05552	8.91188	8.95612	8.84995	9.0404	8.82171	9.03037	8.6673	8.78861	8.857	8.5597	8.80447	8.83795	8.82672
7893070	11.7965	11.8561	11.9852	11.9165	11.9721	12.107	11.914	11.9907	12.1372	11.7263	11.864	11.7585	12.0616	11.9836	12.0191	12.0196	11.9782	11.8675	11.9856	11.7279	12.0008	11.9052	12.1358	11.9332	11.9365	11.9581	11.9363	12.166	12.1771	12.1544
7893071	7.89383	7.6622	8.01431	7.46578	7.84767	7.72662	7.70154	8.11155	7.80798	7.77172	7.55856	7.1802	7.51152	7.81436	8.09532	8.03954	8.12398	7.66042	7.84676	8.01662	7.79415	7.30262	7.19014	7.57384	7.05349	7.22273	7.31512	7.94142	7.77066	7.96916
7893072	6.95233	6.58934	6.83217	6.83039	6.91412	6.81332	6.85713	7.15753	7.21785	6.24837	6.89387	6.92416	6.8264	6.84494	6.9732	7.01261	6.8395	7.13367	7.06207	7.02457	7.13911	7.17882	6.94416	7.11743	7.23832	6.876	6.49246	6.82893	7.41714	6.96254
7893073	10.2748	10.3786	10.2623	10.4411	10.3804	10.4255	10.4436	10.5691	10.5138	10.384	10.3141	10.3289	10.5415	10.5931	10.623	10.5744	10.5919	10.2543	10.4401	10.4489	10.4864	10.1968	10.2698	10.3518	10.0825	10.252	10.1753	10.2955	10.4556	10.0722
7893074	9.14491	8.6143	9.03445	8.85969	9.24809	9.30129	9.20976	9.32969	9.3295	9.07299	9.27953	8.80034	9.26602	9.56018	9.46287	9.40452	9.45721	9.28949	8.84457	9.46433	9.47907	9.05786	9.22197	9.02931	8.59791	8.71289	8.51692	9.33305	9.59515	9.40292
7893075	7.42463	7.45601	7.17767	7.35462	7.59352	7.64666	7.48852	7.78524	7.54317	7.39457	7.84672	7.65913	8.05319	8.35143	8.01623	7.84344	8.0735	7.81455	8.36989	7.70692	7.59654	7.56416	7.25511	7.87568	7.47479	7.64978	7.73529	7.90977	7.69382	7.8257
7893076	6.33153	5.5765	6.4886	5.42808	6.14277	4.94633	6.36004	6.9892	6.18193	5.98603	6.75047	6.0302	6.78171	6.71522	6.81918	6.88405	6.71842	6.20155	5.98975	6.326	5.82101	6.36602	6.10391	5.8817	6.2986	6.33004	6.76459	6.17926	6.53566	6.44461
7893077	13.4485	13.3903	13.434	13.3869	13.5304	13.5199	13.5061	13.5664	13.5603	13.377	13.6201	13.4826	13.5494	13.5861	13.6667	13.7654	13.6277	13.665	13.6234	13.5412	13.6455	13.5888	13.5475	13.5457	13.6292	13.6307	13.4813	13.619	13.6852	13.5983
7893078	4.54097	4.71429	4.10962	3.92697	4.11226	4.70704	3.42027	4.66479	4.33335	4.40733	4.9152	4.87517	4.00014	4.6254	4.61607	3.49951	3.72115	3.69936	3.63653	4.39427	4.23632	3.59436	3.63089	3.89446	3.39996	3.70647	3.56353	3.59613	4.01062	3.35925
7893079	9.89035	9.79887	9.51902	9.82983	9.63348	9.52896	9.5415	9.91939	9.89002	9.88632	10.0785	9.70011	9.61518	9.71901	9.55776	9.63649	9.52292	9.86878	9.69459	9.67957	9.52598	9.77698	9.57182	9.65857	9.42763	9.57335	9.60276	9.18245	9.46354	9.35871
7893080	4.19776	4.25166	4.17896	4.12794	4.24521	3.97628	4.50441	4.48419	4.52447	4.55354	4.18031	4.01832	4.41952	4.0713	4.44952	5.11012	4.3111	4.88445	4.55799	4.2078	4.02893	4.75078	4.50531	4.09372	4.29464	4.51759	4.48565	4.49991	4.28276	4.42771
7893081	10.9345	11.2	11.135	11.343	11.2337	11.3539	11.2286	11.127	11.4761	11.0584	11.2498	11.6431	11.4612	11.3984	11.5981	11.5098	11.3725	11.2523	11.3902	11.4526	11.5088	11.7873	11.5977	11.5756	11.7749	11.4294	11.3879	11.3984	11.5839	11.6097
7893082	6.51426	6.69395	6.01781	6.55947	6.30772	6.27235	6.48239	6.29668	6.40395	6.18508	6.26561	6.55144	6.48969	6.32709	6.70531	6.813	6.46598	6.09165	6.875	6.97528	6.77484	6.50646	6.64088	6.94164	6.72803	6.42509	6.8766	6.83476	6.83471	6.62789
7893083	5.994	5.72948	5.46189	5.66962	5.90719	5.95796	5.77681	5.99325	6.27791	6.59475	5.94949	5.78305	5.66414	6.21919	5.83816	5.43932	5.60649	5.61261	5.23852	5.13467	5.24885	5.25539	4.66516	5.79745	5.28744	5.77886	5.63605	5.87786	6.02368	5.39351
7893084	10.8677	10.5155	11.1199	10.9405	10.9468	10.9446	11.2351	11.3523	11.1205	10.9965	11.0988	10.8699	11.1754	11.2175	11.1167	11.1069	11.2477	11.2539	11.0227	10.9638	11.0377	10.7794	11.0678	10.8652	10.7106	11.2078	11.209	11.2289	11.1321	11.2625
7893085	10.6441	10.4981	10.8185	10.5615	10.8564	10.9328	10.7789	10.8836	11.0619	10.733	10.7029	10.6911	10.9348	11.0242	11.0743	11.4053	11.1822	11.2582	11.3189	11.273	11.3382	11.4624	11.3862	11.1784	11.5238	11.3549	11.067	11.3893	11.4651	11.3615
7893086	10.5391	10.9898	10.379	10.5738	10.2425	10.5839	10.5838	10.6471	10.6385	11.2516	10.6037	11.0971	10.6413	10.654	10.2109	10.6296	10.603	10.5363	10.6843	10.9127	10.73	10.4625	10.6233	10.5078	10.5616	10.6638	10.7383	10.7127	10.3752	10.6259
7893087	10.1996	10.2143	10.042	10.3401	10.0881	10.2939	10.3219	10.3712	10.3316	10.0187	9.98011	10.4523	10.2833	10.1167	10.3778	10.3964	10.2323	10.213	10.1132	10.3307	10.2953	10.5188	10.2037	10.198	10.4229	10.2284	10.0123	9.8887	10.2098	10.202
7893088	4.08424	4.19858	5.15414	4.39271	4.01506	4.49391	4.30173	4.09662	4.88847	4.3043	4.55623	4.10457	4.3497	4.61982	4.72043	4.57936	4.07116	4.55677	3.77884	4.80408	4.3563	4.56263	4.76908	4.0943	5.40823	5.31924	4.6297	5.28102	4.49467	3.91404
7893089	7.00921	7.47807	7.56997	7.17681	7.44607	7.59326	7.37042	7.53925	7.71431	7.02692	7.2746	7.1072	7.40025	7.13943	7.72154	7.38124	7.37795	7.51092	7.8814	7.57373	7.63451	7.61885	7.4539	7.72853	7.65425	7.19808	6.73522	7.46991	7.69238	7.24846
7893090	12.7871	12.9937	12.8406	12.8619	13.0415	13.0153	12.9936	12.8213	13.0633	12.9889	12.8518	12.9961	13.0626	12.9655	13.208	13.2162	12.9801	12.8018	12.9264	13.0846	12.9398	13.1965	12.9651	13.0836	13.0796	12.7949	12.7884	12.857	13.2197	13.0578
7893091	9.82268	10.3073	9.77879	10.3102	10.5203	10.5788	9.70909	9.77994	10.3828	9.59339	9.72082	10.0673	10.1119	10.2293	10.6056	10.6607	9.81063	9.63862	10.0665	10.298	9.81523	10.33	9.6806	10.1882	9.9472	9.58809	9.63608	9.8681	10.7931	9.80483
7893092	5.99871	5.8247	5.79356	5.28206	5.65077	5.58871	5.67534	4.94532	5.72628	4.71142	6.00936	6.00526	4.95979	4.57693	5.24132	5.19027	5.32729	5.47738	6.00023	5.67196	5.75408	5.16549	5.3793	5.59907	5.7085	5.37054	5.01126	5.06528	5.80948	6.02948
7893093	3.94001	3.65582	3.81846	4.36911	4.22034	3.66443	4.64118	4.1325	3.6087	4.45352	3.70583	4.37641	3.65756	4.45527	3.57887	4.61741	4.20552	4.52089	3.96508	3.81245	4.3982	3.93992	4.38877	4.74602	4.10042	4.16626	4.24264	4.10003	4.29285	4.81209
7893094	11.9319	11.8987	12.1709	11.9025	12.0479	12.1357	12.0744	11.9955	12.0117	11.775	11.838	11.6598	11.9931	11.9879	11.9838	11.8474	11.8537	11.806	12.1297	11.7319	11.7815	11.6097	11.7285	11.7565	11.7445	11.7949	11.6717	11.8204	11.8824	11.8218
7893095	5.14885	5.09172	5.2639	5.2985	5.16558	5.39087	5.26848	5.26046	5.63548	4.88074	5.36823	4.57857	4.92715	5.8944	5.4291	5.89578	5.13949	5.07769	5.45088	5.30176	5.61164	5.52565	5.70754	5.34802	5.17098	5.27238	5.88404	5.76546	5.88065	5.66558
7893096	10.9445	10.707	10.8365	10.7459	11.0428	11.1179	11.0262	11.1122	11.2281	10.9994	10.9864	11.0132	11.1021	11.1862	11.3822	11.7732	11.5126	11.368	11.4155	11.4892	11.4589	11.4725	11.3481	11.2612	11.496	11.3867	11.0928	11.4943	11.5932	11.5342
7893097	9.25657	9.43114	9.24583	9.32218	9.52144	9.61988	9.50436	9.72629	9.75239	9.32948	9.37701	9.40759	9.71171	9.81052	9.59902	9.60571	9.58318	9.46232	9.44012	9.62974	9.57169	9.82868	9.71396	9.6364	9.67316	9.54685	9.49388	9.60199	9.64141	9.59004
7893098	8.63511	8.08819	8.11032	8.26032	8.96297	8.91097	8.55678	8.76692	8.86849	8.60989	8.68691	8.77171	8.81333	8.60751	8.96188	8.84628	8.71965	8.79688	8.26815	8.82358	8.86567	8.4916	8.57346	8.72078	8.01487	8.44733	8.43309	8.88554	8.77973	8.69261
7893099	7.47532	7.49515	7.25004	7.15881	6.93233	7.35761	7.63221	6.83078	7.40671	7.07523	7.4139	7.31739	7.33116	7.41919	7.57439	7.33484	7.32784	7.35929	7.53241	7.18005	6.99012	7.36489	7.48221	7.00585	7.29274	7.82046	7.50665	7.556	7.46079	7.17442
7893100	7.10309	7.26152	7.21675	7.13069	6.98561	7.28282	6.96627	6.76239	6.90896	7.18204	7.11822	7.30633	7.16116	6.92461	6.94523	7.41343	7.13711	6.82833	7.42461	6.95946	7.16232	7.23982	7.36784	7.23499	7.56904	7.77271	6.79342	6.70839	7.52703	7.31775
7893101	12.8832	12.6752	12.8993	12.8121	12.9753	12.8734	12.8031	13.0065	12.935	12.8304	12.9081	12.774	12.9249	13.0261	13.0099	13.2286	13.0406	13.0434	12.994	12.9514	13.0974	13.0293	13.0546	12.8765	12.9997	13.1138	12.9501	13.1704	13.089	13.1741
7893102	5.31661	4.89245	5.00769	4.67916	6.08613	6.66403	5.74076	6.67754	6.78178	6.46534	5.91812	5.36832	6.54495	6.71856	7.44511	7.17442	6.83838	6.3937	5.79486	6.4893	6.27572	6.26575	6.405	5.72376	5.67063	5.82089	5.54136	6.77523	6.74406	5.98777
7893103	12.7477	12.6585	12.3996	12.7295	12.706	12.746	12.7145	12.943	12.8376	12.9264	12.8069	12.6146	12.9289	12.8393	12.8195	12.8138	12.8311	12.8532	12.6315	12.8726	12.893	12.948	12.7023	12.8931	12.9269	12.9002	12.8185	12.6602	12.7272	12.845
7893104	9.67155	9.33814	9.55746	9.6311	9.90595	9.77499	9.86421	9.61906	9.88539	9.45437	9.82468	9.5433	9.82612	9.82825	9.89688	9.84895	10.0369	9.83782	9.77196	9.54493	10.1573	10.0377	10.1513	9.86525	10.0463	9.82637	9.85049	10.2797	9.90446	9.96361
7893105	10.2393	10.1906	10.3231	10.31	10.3658	10.55	10.4662	10.606	10.6244	10.4348	10.3428	10.3753	10.6337	10.7089	10.7308	11.1222	10.8376	10.7416	10.5601	11.0327	10.7087	11.0315	10.75	10.6952	10.903	10.7617	10.417	10.8623	10.922	10.9098
7893106	8.85032	8.75352	8.66735	8.47745	8.88129	8.96745	8.87486	8.59559	8.55593	8.18592	8.7087	8.57558	8.68116	8.41179	8.74241	8.75797	8.34568	8.65746	8.99975	8.80839	8.83739	8.77013	8.50634	8.79994	8.9372	8.43527	8.4144	8.93629	8.93883	8.84177
7893107	3.53984	4.45405	3.40806	3.72284	3.56373	4.02041	3.98169	3.90788	4.08684	3.51956	3.71569	3.8483	3.79502	3.64634	4.28054	4.1904	3.52187	4.27304	3.85642	3.64695	3.69967	4.04346	3.76408	3.92499	4.3444	4.16505	3.56001	3.49442	3.77348	3.99866
7893108	4.01637	3.18654	3.4501	3.54026	3.61344	4.45935	3.79194	3.33566	4.57881	4.00165	3.62535	3.87321	5.3534	4.66232	3.12019	4.14029	5.42319	4.05681	3.70839	4.72228	4.80776	4.06841	5.57937	5.63819	3.35925	3.23846	4.2475	4.53031	5.78626	5.14122
7893109	4.88553	4.04644	4.89178	4.30545	4.57623	4.49913	4.32425	4.59091	4.2082	4.09355	3.98421	4.69403	4.64497	4.89116	4.4413	3.79573	3.86125	4.79372	4.3293	3.98229	3.80112	4.18605	4.97695	3.78472	4.4049	4.18962	5.11171	3.91918	4.46617	4.02623
7893110	6.47126	5.80652	6.37835	6.04632	5.84934	6.62466	5.91444	6.03749	6.26105	5.70911	6.35623	5.94541	6.01409	6.44502	6.47366	6.80422	5.63585	6.42564	6.22301	5.76502	6.28223	6.70165	6.3969	6.20731	6.61233	6.47578	6.26174	6.44575	6.47207	6.38595
7893111	7.17735	6.78325	7.28711	7.03898	6.84449	7.04938	7.01498	7.79017	8.11912	6.76259	7.82155	7.30777	7.73817	7.83666	7.39571	7.22357	8.28233	7.57227	6.85421	7.50439	7.47328	8.01188	7.27989	7.63057	7.87778	7.64862	7.7197	7.63945	8.04381	7.66375
7893112	5.14753	4.91891	4.91769	5.54911	4.95897	5.35256	5.98976	6.19557	5.75649	5.34439	5.48899	5.42398	6.26251	5.52889	5.77035	6.04119	6.0801	6.14345	5.40333	5.53301	5.56146	6.9857	7.0001	6.03669	7.4087	7.10307	6.94038	6.155	7.04343	6.23594
7893113	9.40929	9.71675	9.64671	9.41635	9.39905	9.34095	9.21642	9.48133	9.20697	9.2333	9.12664	9.41031	9.4486	9.5328	9.47169	9.26063	9.26948	9.20345	9.12305	8.9972	9.21513	9.2868	9.23439	9.21955	8.96818	9.02174	9.70909	9.20402	9.20664	9.20715
7893114	5.71129	5.69119	5.90488	5.69351	5.8129	5.55314	5.5084	5.34397	5.02213	6.13847	5.81932	5.18667	5.62188	5.7618	5.51128	5.29659	5.78408	5.08259	5.86708	5.27264	5.70748	5.86127	6.09234	5.45503	5.93341	5.7315	5.66901	5.75541	5.78534	5.8747
7893115	4.20212	3.93103	5.53669	4.14717	5.19241	5.47903	5.08742	4.45397	5.43878	5.7595	5.33815	4.44052	5.18107	5.94907	6.1274	5.96024	5.63434	3.91339	4.28646	5.67602	4.87753	5.08748	5.35185	5.23112	5.57042	5.32847	5.37832	5.12992	4.93335	5.74679
7893116	9.05055	8.83893	9.14202	8.75116	8.80885	9.07719	8.82805	8.92642	8.88276	8.51028	8.76814	8.79466	8.93175	8.65555	8.8783	8.99775	8.63453	8.82101	9.05105	8.94764	8.91478	9.20967	8.81395	9.20539	8.9742	8.73296	8.82477	9.0781	9.13071	8.96045
7893117	3.81129	3.96241	4.01283	3.82983	3.86613	4.08879	3.94449	4.03049	3.94287	4.27191	3.98192	3.91276	4.00843	3.72329	4.06337	3.52955	3.9009	4.22376	3.751	4.51061	3.95245	3.5628	3.99692	4.19205	3.83127	3.59134	3.52535	4.10486	3.71465	4.06551
7893118	8.1042	7.91999	8.02953	8.34194	7.85586	8.01046	8.27181	8.23273	7.93251	7.9985	7.88504	7.87088	8.13627	8.05972	7.89876	8.29593	8.0113	7.90043	8.277	7.98679	8.1216	8.29245	8.08992	8.13985	8.19946	8.35519	8.01017	8.54802	8.21796	7.9426
7893119	4.9212	5.23714	5.33614	5.57408	4.97098	5.45541	4.88153	5.6071	5.51337	4.76501	4.67504	4.86394	4.71957	4.60622	5.82164	5.92758	5.40935	5.12348	4.28156	5.48345	5.35185	6.04441	5.05387	5.52278	4.87052	5.02308	3.98109	4.77401	5.19878	5.41744
7893120	5.06232	5.81042	6.10935	5.6372	5.89697	6.30612	5.83174	6.19997	6.1614	6.18542	5.58203	6.1577	6.73492	7.03936	6.13893	5.99599	6.65726	6.04639	6.81141	6.37141	6.02196	5.70022	6.01679	6.53764	6.0154	6.11158	5.92871	6.37435	6.20147	6.40401
7893121	10.5346	10.2967	10.3827	10.3267	10.4006	10.3108	10.5118	10.5729	10.7401	10.2733	10.6023	10.3598	10.5685	10.4711	10.7209	10.9159	10.9451	10.7722	10.8524	10.903	10.9971	10.9419	10.755	10.6676	10.9692	10.8404	10.5343	10.7782	10.9311	10.857
7893122	9.32737	9.20271	8.9154	9.24297	9.23413	9.51144	8.79072	8.76924	8.87018	8.93139	8.82345	9.19029	8.89348	8.89663	8.767	9.02043	8.85507	8.46639	8.04202	8.83499	8.55423	8.88739	8.46146	8.71583	8.74465	8.40088	8.41297	8.19863	8.4186	8.46947
7893123	6.52922	7.29812	6.70686	7.0845	7.14176	6.92392	7.04224	7.19476	6.81498	7.47018	7.68297	7.26805	7.06363	7.02357	7.02294	7.42677	7.11133	7.37702	7.38838	7.25642	7.97474	8.31868	8.56868	7.54323	8.84923	8.60377	8.39762	8.06197	8.14365	8.15656
7893124	5.2007	5.30274	5.81221	4.72858	6.02168	6.63779	5.73014	6.48745	6.05733	4.98276	5.85639	5.18175	6.05048	6.51748	6.64704	6.5655	6.32017	6.10357	5.86133	5.96312	5.14893	5.73759	4.4704	5.62234	5.20836	4.56982	5.77614	5.63793	5.70933	5.85016
7893125	8.65518	8.88852	8.23583	8.88994	8.58513	8.63902	8.47185	8.6086	8.28335	8.7612	8.2141	8.53632	8.15199	8.53518	8.33954	8.65179	8.33764	8.25515	7.70424	8.3273	8.14693	8.40739	8.14885	8.31414	8.38516	8.41627	8.61705	8.3618	7.77471	8.02413
7893126	5.57672	5.60755	5.1008	4.78807	4.91197	4.82989	4.62568	4.77736	4.83668	3.90679	4.56558	4.74234	4.37875	4.37238	4.8206	4.7757	4.44815	4.44082	4.49699	4.21675	5.3601	4.3296	4.7911	4.99368	4.66087	4.55341	4.22107	4.92921	4.50753	4.91796
7893127	6.09887	5.53022	5.07936	5.40065	5.49257	6.15101	5.3534	4.16025	5.3035	4.95974	5.28803	5.53544	4.46672	4.99843	5.28272	4.7409	5.31987	5.00838	4.50442	5.17994	5.2338	4.99915	5.02342	5.05901	4.95974	5.06888	5.24949	4.68652	4.8915	5.35243
7893128	6.27403	6.64199	6.44762	6.55211	6.07927	6.28375	6.72503	6.86712	7.39437	6.9309	7.18038	6.44332	6.57488	6.82596	6.55862	6.90551	6.77919	6.95536	5.73478	6.96257	6.47803	6.9797	6.35863	7.00004	6.74105	6.81506	7.024	6.32819	7.04693	6.56066
7893129	3.54439	3.36757	3.91816	3.26172	3.25879	3.58092	3.03244	4.05699	3.61391	3.31977	3.40592	3.39147	3.62511	3.80708	3.96122	3.63552	3.41748	3.52166	3.72689	3.77768	3.95349	4.70316	3.56775	3.53864	4.53787	4.76646	4.12389	3.68633	3.40186	4.01171
7893130	10.6803	10.6276	10.9163	10.6312	10.7893	10.8492	10.7273	10.8426	10.8738	10.8238	10.6457	10.8386	10.7163	10.8484	10.9401	11.116	10.8397	10.7225	10.5978	10.9232	10.7881	10.8999	11.05	10.9009	10.8374	10.9277	10.8987	10.9105	11.0721	11.0278
7893131	10.0752	10.0171	10.2006	10.1739	10.0131	10.1848	10.2282	10.3478	10.346	9.99326	10.1625	10.2905	10.2118	10.1481	10.2277	10.2855	10.4832	10.2807	10.1397	10.1583	10.091	10.4295	10.1854	10.3288	10.2521	10.2902	10.379	9.92732	10.1929	10.336
7893132	4.8944	4.52333	4.34812	4.51966	4.71163	4.49912	4.9845	4.74555	4.66899	4.79561	4.80475	4.53057	4.03834	4.42351	4.61831	5.01882	4.63454	4.03022	4.5448	4.69544	4.28816	5.25053	4.56541	4.4052	4.48826	5.26239	4.48226	4.74846	4.74131	5.06633
7893133	13.0402	13.1493	12.8774	13.1544	13.1771	13.2172	13.1121	12.8818	12.9139	12.9785	12.9651	12.7742	13.014	13.1109	13.1492	13.0752	12.9937	12.8059	12.9998	12.7923	12.9807	12.8478	13.0326	12.9922	12.968	12.8372	12.8483	13.036	13.1079	12.8641
7893134	8.2855	7.97682	8.19842	7.90949	8.19179	8.204	8.58724	8.69811	8.64265	8.84705	8.29794	8.29813	8.73413	8.70808	8.94677	8.53808	8.77163	8.61919	8.33593	8.58341	8.0677	8.20356	8.5158	8.12878	8.30743	7.98238	8.25135	8.29088	8.42844	8.49354
7893135	3.41481	3.69544	3.77076	3.23417	3.32294	4.01012	3.71967	4.20608	3.63411	3.41481	3.67821	3.42985	3.79912	3.7444	3.51284	3.3864	3.02954	3.28598	4.6016	3.58481	3.86224	3.23067	3.10318	3.53563	3.14443	3.62792	4.61707	3.07819	3.35705	3.32294
7893136	3.45713	3.73321	3.6039	3.95264	3.72236	4.33267	4.79373	4.77082	5.29533	4.73178	5.0684	4.69115	4.66184	5.05101	4.72975	5.37237	4.60544	5.65523	4.07384	5.10676	4.71831	5.59866	4.61015	4.80085	4.29063	5.69265	4.68217	5.00969	4.25377	4.88663
7893137	4.82034	4.51829	5.08274	4.92491	4.60241	4.75198	4.53933	4.95889	4.88259	4.8914	4.69359	4.66028	4.95281	4.44886	5.57978	4.622	5.06523	4.76795	4.79609	4.58899	4.30205	5.01338	4.83649	4.88923	4.41896	5.47637	5.13296	4.68072	4.41505	4.69945
7893138	11.3366	11.8495	11.462	11.638	11.9327	11.8257	11.6243	11.7211	11.7775	11.6139	11.3399	11.8267	11.8017	11.9996	12.0406	11.8998	11.7895	11.6087	11.6212	11.6033	11.7699	11.7813	11.6643	11.6567	11.633	11.3503	11.1496	11.5492	11.7579	11.5947
7893139	12.6861	12.6131	12.8077	12.7381	12.619	12.7181	12.5947	12.7706	12.6402	12.6392	12.5411	12.6453	12.6948	12.6751	12.591	12.6322	12.6293	12.5568	12.6451	12.5211	12.5249	12.5869	12.6001	12.6558	12.6068	12.68	12.5942	12.6852	12.5161	12.5797
7893140	12.7898	12.7337	12.4905	12.6274	12.6494	12.7222	12.8359	12.9489	12.8631	12.8838	12.9313	12.8215	12.7437	12.8016	12.7815	13.1532	13.1584	13.1727	13.0672	13.0619	12.9964	13.1114	13.1492	13.1114	13.1285	13.1933	13.0435	13.0611	13.0854	13.1431
7893141	9.18106	8.46729	8.86591	8.26783	9.20702	9.38498	9.21067	9.5767	9.56326	9.44212	9.204	8.89797	9.45667	9.18577	9.64566	9.39215	9.79487	9.51253	9.14032	9.35605	9.49771	8.62628	8.79649	9.15462	8.4454	8.67222	8.79356	9.55098	9.32807	9.1968
7893142	5.26307	5.27398	5.96199	6.07638	6.89965	6.83383	6.22907	5.77746	6.61046	6.47349	5.4428	5.99493	6.47707	5.99624	6.31889	6.76414	6.76746	6.58927	6.08525	6.45829	6.49512	8.17242	7.12139	6.86374	7.84863	7.30664	6.88732	6.77898	6.57268	7.11752
7893143	4.84291	4.81557	4.98231	4.41974	4.7647	5.49456	4.65463	5.64781	5.77191	4.92048	5.42196	5.32195	5.18288	5.39701	5.2595	5.8928	5.45456	4.19903	4.16937	5.42286	4.52576	5.56022	4.40585	5.31674	5.19042	5.26421	5.37186	4.69249	4.67567	4.61015
7893144	5.10231	4.76227	4.50579	4.95244	5.34747	4.60941	5.16922	4.89889	5.09423	5.28856	5.50601	4.68165	5.22398	4.83456	5.75135	4.78433	5.55258	5.55047	5.52929	4.86786	5.09483	4.82681	5.33156	5.00464	4.65303	5.56317	5.2715	4.63135	4.97331	5.21886
7893145	6.6801	6.41102	6.66599	5.6784	6.769	5.71105	7.01243	6.91065	5.34922	6.41665	6.31728	6.66318	6.47469	6.07348	6.49555	6.70606	5.49246	6.14143	7.48114	5.89004	6.25329	5.58652	6.46064	6.0573	6.67775	6.61755	6.56691	6.75219	6.39976	5.7897
7893146	5.14122	5.08705	5.24893	5.46554	5.81079	5.15839	5.55848	6.17211	5.63806	5.26038	5.18951	5.3491	5.36575	5.51796	5.40641	5.46266	5.84414	5.20377	5.66947	5.47195	5.40095	5.44796	5.53385	5.61192	5.59864	6.20656	5.92071	5.67262	5.64578	5.67699
7893147	12.9605	12.9539	12.9901	12.8851	13.052	13.0743	13.1122	13.1467	13.1196	13.0298	13.0197	12.9994	13.1368	13.1407	13.1181	13.375	13.2829	13.1649	13.1849	13.2252	13.2094	13.2313	13.293	13.1665	13.2475	13.2731	13.2034	13.296	13.3077	13.3094
7893148	10.0655	10.048	10.3978	10.4013	10.5226	10.4297	10.3052	10.3715	10.6736	10.103	10.2597	10.2592	10.6255	10.53	10.6805	10.9228	10.6296	10.7607	10.6328	10.7086	10.7341	10.8451	10.6911	10.4336	10.957	10.6603	10.4263	10.7575	10.8569	10.6845
7893149	4.44498	5.31268	4.7543	3.69603	4.6276	5.02551	5.11681	5.01323	5.14899	4.35408	4.33214	4.05634	4.95973	5.07523	5.31893	4.76922	4.64429	4.59737	4.071	4.82887	4.35369	5.05356	5.45067	4.79826	5.73416	5.19967	5.98597	5.57926	5.04653	5.37226
7893150	6.13207	5.36383	5.8428	5.92856	6.33024	6.14976	6.11006	6.92577	7.00664	6.20241	6.16713	6.28577	6.58608	7.00691	6.83284	7.16463	7.03781	6.79998	6.53646	6.91198	6.37975	6.49426	5.9644	6.45877	6.62874	6.31004	6.21709	6.10433	6.2384	6.99042
7893151	6.14937	6.2503	6.8282	6.10343	6.22197	6.51439	6.24222	5.99864	6.54301	5.98795	5.99067	6.01003	6.22124	6.0483	6.2474	6.28566	5.83232	5.81086	6.20952	6.17456	6.15692	6.22222	6.23383	6.29797	6.30046	6.54956	6.16341	6.39462	5.86917	6.02822
7893152	10.6821	10.7059	10.7317	10.5356	10.6812	10.5615	10.4783	10.3944	10.5399	10.4889	10.3112	10.4554	10.493	10.371	10.6996	10.9985	10.6436	10.5419	10.701	11.1244	10.6132	11.1088	10.709	10.7452	10.9118	10.6706	10.7929	10.644	10.857	10.9396
7893153	11.6427	11.8307	11.5055	11.8166	12.0101	11.9083	11.7817	11.6294	11.841	11.8049	11.7891	11.7287	11.8771	11.8784	12.073	11.8051	11.8368	11.6043	11.6736	11.6311	11.7952	11.7326	11.8769	11.6925	11.8186	11.8871	11.6912	11.8686	11.905	11.9057
7893154	8.57893	7.96368	8.76765	7.73582	8.5681	9.31658	8.38498	8.7139	8.9711	8.63735	8.59189	8.31269	8.86941	8.4541	8.8418	9.57621	8.85486	8.9331	9.14742	8.67404	9.10039	8.5008	8.82304	8.968	8.2604	8.56573	8.09012	9.33253	8.92449	9.22416
7893155	4.55198	4.57405	5.06947	4.63805	4.74996	5.31167	4.64132	4.84017	4.50576	4.99741	5.13859	4.5288	4.73593	4.28588	4.3115	4.57985	4.08343	4.68837	4.6876	5.02838	4.36927	5.52787	5.10477	4.30933	5.0386	5.58803	5.59805	5.40828	4.98534	5.38526
7893156	5.08252	4.96928	5.55146	4.82721	5.21276	5.47213	5.67842	5.81348	5.2451	5.71317	5.36526	5.11632	5.49793	5.77888	4.907	5.48893	5.92571	5.25372	5.41207	5.6335	5.53734	5.48971	6.18721	5.90582	6.26208	5.78343	5.51157	6.42028	6.46983	5.63116
7893157	3.36421	3.24387	3.53996	3.46364	3.36586	3.27391	3.2747	3.85499	3.612	4.31782	3.4217	3.27076	3.42065	3.24437	3.5407	3.26926	3.66159	3.14559	3.49858	3.32203	3.31409	3.27858	3.53396	3.39703	3.50705	3.25396	3.30706	3.35417	3.38509	3.11241
7893158	7.27761	7.20469	7.33631	7.20005	6.95243	7.25057	7.49351	6.60632	6.93782	7.42716	6.84313	7.04646	7.43507	7.04759	7.36259	7.22961	7.22471	7.27292	7.28595	7.38359	7.11769	7.39445	7.35827	7.10408	7.38578	7.40579	7.10716	7.12857	7.07737	7.39892
7893159	4.76648	4.50045	5.04728	5.18328	5.06379	5.09239	4.96956	5.39891	5.52918	5.2109	5.08585	5.10461	5.21493	5.81229	5.79778	5.71743	5.72621	5.94717	5.15508	5.04833	5.65902	5.45987	5.64284	5.28909	4.93561	5.46689	4.93529	5.63158	5.87457	5.79245
7893160	10.005	10.1732	9.95039	10.3822	10.1274	10.1918	10.269	10.4415	10.1582	10.0363	10.1318	10.2182	10.1365	10.3379	10.2271	10.0831	9.96872	10.1348	10.3075	9.82703	10.028	10.0029	10.1147	10.1774	10.1432	10.0562	9.97021	10.2066	10.162	10.1448
7893161	3.66969	3.20015	3.42042	3.51634	3.2344	3.67195	3.54182	4.01755	3.10336	3.3454	3.68635	3.33416	3.69877	3.31481	3.27971	3.74464	3.33264	3.74306	3.8774	3.35682	3.40378	3.76338	3.90758	3.75866	3.83937	3.67099	3.50606	3.62078	3.23268	3.40073
7893162	5.29219	4.9409	5.25395	5.05111	5.43146	5.646	5.7866	5.60206	5.6788	5.60063	5.74098	5.61764	5.5783	5.39452	5.88744	6.59615	6.16364	5.54816	6.24181	5.83611	5.87456	6.29652	6.15439	5.42881	5.91309	5.47752	5.78952	5.46465	6.46743	5.79349
7893163	3.30512	3.23912	3.69173	3.62508	3.51523	3.50803	4.02921	3.59418	3.67407	3.29459	3.54893	3.57069	3.783	3.56007	3.47005	3.60707	3.3255	4.01179	3.60108	3.31003	3.24877	3.93031	3.39974	3.35233	3.72038	3.46785	3.13938	3.78517	3.48581	3.38368
7893164	9.3395	9.67585	9.83558	9.89006	9.87368	10.0854	9.68516	9.97549	10.4925	10.0166	9.7954	10.0285	10.0046	10.1142	10.666	10.0971	9.99302	9.73204	9.6689	10.3077	9.69328	10.1338	10.0281	10.1333	10.0262	9.4231	9.84219	9.62698	10.1545	10.0395
7893165	6.43913	6.38323	6.53082	6.47655	6.9838	7.08606	7.08618	6.74813	6.88375	6.61028	6.91275	6.40204	6.98633	6.78326	7.33989	7.12293	6.76678	6.97547	7.61696	7.01718	7.30218	7.42383	7.60457	6.92086	7.5352	7.41507	7.58155	7.244	6.97668	6.7966
7893166	5.22873	5.92527	6.24384	5.07086	5.37089	5.86426	5.29608	5.2586	5.78803	5.03735	5.45583	5.7287	5.53386	4.86812	5.09256	4.53417	5.87931	5.54784	5.32094	5.32289	5.33159	4.94198	5.0955	5.01359	5.41391	5.64362	4.39722	5.16306	4.59397	4.69191
7893167	6.52521	6.73104	6.73248	6.36706	6.51845	5.96054	6.54925	7.02045	6.97266	6.67619	6.55751	6.35837	7.16188	6.92467	7.57404	6.71335	7.10595	6.74776	6.54539	6.90099	6.67054	6.29408	6.45871	6.15995	6.38191	6.2166	6.21185	7.248	6.67296	6.41056
7893168	7.05799	5.92298	6.54546	7.02514	7.0954	6.75326	6.93261	7.48348	7.45827	6.36377	6.08047	6.52016	7.25646	6.70156	6.37537	7.09549	7.69479	7.9075	7.56526	6.93228	7.24603	7.91401	8.22357	7.40419	8.19542	8.30018	7.46731	8.02535	7.48347	7.95117
7893169	7.20545	7.18981	7.13717	6.94247	7.23856	7.72004	7.81835	7.8849	7.49337	7.17042	7.2357	7.36069	7.74585	7.90144	7.80955	7.77128	7.9956	7.44218	7.16126	7.33985	7.74133	7.62876	7.54781	7.3582	7.50315	7.64417	7.15956	7.68801	7.63673	7.84732
7893170	8.59742	8.44266	8.85186	8.775	8.6556	8.52731	8.0599	8.45272	8.59356	8.54769	7.93599	8.13165	8.48013	8.82425	8.4844	8.33031	8.46881	8.26395	7.76295	8.35818	8.07908	8.28916	8.26371	8.17308	8.15714	7.74158	8.04258	8.22934	8.23332	8.66339
7893171	5.53076	5.09322	6.16786	4.61441	5.63335	5.87767	6.01058	6.12547	6.43991	5.69353	6.26135	5.5266	6.52663	6.73255	6.49272	6.73452	6.76508	6.45349	6.88819	6.56169	6.58786	6.53609	6.27183	6.30489	6.48343	6.54415	5.83963	6.23708	6.70058	6.56148
7893172	8.98433	8.84644	8.96439	8.72086	9.32039	9.74144	9.30438	9.26595	9.70343	8.97367	8.9727	9.02496	9.4161	9.40776	9.84255	9.93332	9.48331	9.20955	9.18413	9.37144	9.5109	9.01624	9.02922	9.57397	8.95155	9.17174	8.69012	9.68254	9.74909	9.559
7893173	12.0073	12.0193	12.2178	11.8871	11.6272	11.7724	11.9018	12.0728	12.0369	11.9509	11.9412	11.9356	11.8748	11.8353	11.533	11.9407	11.9538	12.0367	11.8172	11.8648	11.7468	12.0458	11.7477	11.9531	11.8762	11.8456	11.9466	11.7699	11.6605	11.8219
7893174	3.38216	3.25904	3.56406	3.27282	3.12365	3.21433	3.53841	3.42171	3.66152	3.64193	3.49645	3.45699	3.44168	3.71242	3.7848	3.4353	3.57737	3.78278	3.53903	3.88443	3.74709	3.46024	3.94692	3.102	3.54076	3.85711	4.06635	3.6428	3.34799	4.15457
7893175	7.05245	6.72659	6.74102	7.25521	6.44268	6.92337	7.08716	6.82725	7.14061	6.15675	6.26194	6.74414	7.2811	7.4619	7.64315	7.63833	7.34075	6.50239	7.53581	6.78171	6.86768	6.59245	6.90625	5.68696	6.83399	7.38975	7.36342	7.22402	7.13959	7.19642
7893176	3.33505	3.63964	3.74637	3.1952	3.7882	4.17824	3.66222	4.19448	3.85404	3.84211	3.6129	3.73204	3.41854	3.95158	3.89268	4.76013	4.02069	4.24289	3.48801	4.19048	4.57705	4.14625	3.72166	3.90609	3.8073	3.88702	3.48225	3.82617	3.59481	4.17792
7893177	4.7773	5.25843	5.22608	5.1937	5.14489	6.01802	4.51929	5.33335	5.86242	6.15675	6.50133	6.00342	5.63594	5.64935	5.91448	6.30044	5.15461	6.16146	4.83048	5.42919	6.38153	7.26493	8.43588	6.47144	7.44682	7.61864	6.85364	5.71013	7.45424	7.16527
7893178	3.45041	3.25788	3.45855	3.16142	3.34269	3.52319	3.49617	3.55328	3.63324	3.46833	3.22052	3.46701	3.70067	3.59528	3.67014	3.28909	3.61153	3.48576	3.45929	3.40109	3.55512	3.95803	3.78311	3.42776	3.85373	3.90823	3.17446	3.533	3.7735	3.54317
7893179	4.66249	4.92814	5.47072	4.68618	4.50537	5.03078	5.45443	3.99632	5.41072	4.80081	4.39532	4.98642	5.3888	5.20527	4.90924	4.86137	5.27815	4.75202	5.70995	5.31489	4.66155	5.7461	5.42271	5.21976	4.65688	5.34234	5.29157	4.22847	4.96254	5.23565
7893180	7.32495	7.14296	7.36626	6.96489	7.37929	7.42695	7.44973	7.53949	7.34188	7.01073	7.34818	7.24276	7.65308	7.27104	7.08999	7.18509	7.78122	7.66514	7.25753	7.27135	7.57817	7.61632	7.46848	7.132	7.53639	7.99288	7.57981	7.54918	7.29529	7.34329
7893181	9.04487	9.12434	8.96385	9.00847	9.05129	9.20288	8.98501	9.13185	9.21835	9.19097	9.09439	9.35146	8.8634	9.25877	9.0003	9.15761	9.38802	9.14353	9.36884	9.01939	9.16126	9.15284	9.29164	8.83524	8.95182	9.24819	9.06865	9.03005	9.00745	9.02264
7893182	6.30924	5.89416	7.16279	6.5491	6.7898	6.78811	6.78775	6.73767	6.7425	6.16616	6.81906	6.69605	6.76965	6.63931	7.0442	7.02576	7.21104	6.85153	7.00016	7.3262	7.05839	7.07997	6.83155	7.10728	6.99627	6.49294	6.3554	6.53432	6.88329	6.56041
7893183	5.51501	5.09293	5.60469	5.20962	5.40374	5.62909	5.92869	6.57493	6.03347	5.71123	5.80661	5.9429	6.13481	5.8705	6.05959	6.7125	6.42649	6.10368	5.86275	6.01354	5.94927	6.59255	6.25381	6.13044	6.31032	6.55286	6.90015	5.65269	5.95999	6.34956
7893184	9.15815	9.07138	9.03663	9.01291	9.39365	9.51405	9.07515	8.82322	8.95123	8.59194	8.95536	8.98698	9.0897	8.99899	9.39832	10.1095	8.95811	8.93145	8.78101	8.97924	9.02415	9.09326	8.95699	8.7903	8.90504	8.45003	8.90614	8.85972	9.46971	8.80047
7893185	6.08954	5.33897	6.67452	5.79458	6.5014	6.37918	6.56693	6.69503	7.4298	7.12646	7.15031	6.41609	6.5123	7.05019	7.05291	7.20264	7.69765	7.08789	6.95287	7.32895	6.42816	6.94127	6.49195	6.95706	7.10847	6.96673	7.30459	6.79427	6.93321	7.38979
7893186	4.08405	4.15205	3.89847	3.95854	4.49014	3.84243	4.23564	3.95492	3.7511	4.39003	4.01605	4.5999	3.84443	4.22168	3.76669	4.38084	4.12708	4.26157	4.10099	4.00004	4.28359	5.15939	5.27177	4.56232	5.90945	5.39899	4.12143	4.0809	5.4506	4.3113
7893187	10.6985	10.6867	10.5522	10.6622	10.4518	10.4788	10.6631	10.9239	10.6197	10.4869	10.538	10.3709	10.5733	10.6582	10.5243	10.636	10.6354	10.6194	10.5946	10.2661	10.6637	10.5892	10.4228	10.5397	10.4538	10.7697	10.8598	10.6596	10.5403	10.5283
7893188	7.32473	7.15969	8.13478	7.43298	7.56718	8.06788	8.05753	8.18639	8.48226	7.12746	7.70695	7.69537	8.15887	8.13665	8.19752	8.28279	8.39098	7.99203	7.75124	7.60783	7.86277	8.34566	8.44165	7.66119	8.65275	8.2674	7.91158	7.69221	7.47138	8.11245
7893189	13.4207	13.4717	13.559	13.4904	13.6148	13.5032	13.6011	13.6165	13.6532	13.4222	13.5235	13.5621	13.573	13.5666	13.6311	13.7656	13.6975	13.5891	13.5401	13.6924	13.6961	13.6584	13.6445	13.5773	13.6924	13.6672	13.5466	13.6022	13.7072	13.6356
7893190	7.37841	7.18691	6.91635	6.79803	7.27424	7.42451	6.89923	7.04246	7.15881	7.19766	7.15443	7.12705	7.20989	7.58122	7.19152	7.03991	7.06629	6.25913	6.91527	7.26997	6.94017	6.60271	6.13472	7.21396	6.76154	6.21618	6.07782	7.05331	6.80549	6.66391
7893191	9.16573	9.46655	9.62931	9.60463	9.78948	9.84875	9.48004	9.49455	9.48995	9.56293	9.04615	9.82204	9.57461	9.85006	9.89271	9.75143	9.55042	9.26165	8.85511	9.40468	9.50066	9.74647	9.3871	9.58467	9.54524	9.58088	9.32329	9.30264	9.67115	9.22167
7893192	7.50325	7.04028	6.48278	6.05258	6.46838	6.59892	6.25732	6.74205	6.67538	7.21929	6.42183	6.791	6.26118	6.70934	6.21625	6.69038	6.76075	6.94743	6.57391	6.86938	5.79	4.90546	6.12866	6.25168	5.88851	5.63565	5.99335	6.11693	5.98959	6.34143
7893193	6.99933	6.47144	5.69146	5.74121	5.91054	4.65249	6.22871	6.65748	6.22614	6.69407	5.74639	6.46772	5.6775	5.04444	4.15744	5.40065	5.07446	5.04444	5.32026	5.54679	4.10476	4.99184	5.81041	5.56483	5.52137	6.38106	4.95681	4.98644	5.99667	5.99667
7893194	12.0643	12.1696	11.8696	12.1179	12.4354	12.3359	12.0527	12.1193	12.1608	12.2444	12.0629	11.7628	12.1706	12.3053	12.4161	12.2516	12.3612	12.1765	12.3284	12.1703	12.1973	12.0893	12.336	12.2705	12.1719	12.2745	12.2764	12.389	12.4343	12.224
7893195	5.27722	4.98001	5.72045	4.36748	5.57999	5.23743	5.32683	5.28659	5.33057	5.72007	5.69863	4.81743	5.43837	5.88401	5.46832	6.04997	5.03499	5.51561	5.31952	5.67546	5.59464	5.24836	4.97852	4.52655	5.10578	5.77596	4.88147	6.02377	5.32156	5.75609
7893196	10.9862	10.7341	11.1194	11.0173	11.2864	11.1294	11.0052	11.3111	11.2475	11.2683	11.1572	11.2454	11.3502	11.243	11.4497	11.3679	11.1457	11.1563	10.8751	11.0325	11.2989	11.444	11.5006	11.328	11.1999	11.3636	11.3202	11.2341	11.4623	11.4209
7893197	3.12659	3.21091	3.41312	3.42891	3.61292	3.58591	3.03244	3.25869	3.40084	3.55155	3.28691	3.4038	3.30223	3.23394	4.16112	3.38741	3.39909	3.34257	3.0088	3.56476	3.84177	3.47054	3.38323	3.33892	3.69527	3.18168	3.21301	3.33757	3.47078	3.1517
7893198	3.59377	4.19262	3.31305	3.58508	3.71677	3.38472	3.56354	3.60138	3.77092	3.33226	3.29292	3.77759	3.3252	3.4984	3.98887	3.81608	3.29465	3.48996	3.21577	3.40061	3.55263	3.72856	3.18937	3.13105	3.6275	3.25953	3.45972	3.2108	3.4806	3.66229
7893199	2.98659	3.11379	3.05127	3.15821	3.06758	3.26197	3.45825	3.08352	3.2671	3.22361	3.25194	3.21516	3.32669	3.26853	3.15997	3.49075	3.0531	3.26024	3.6517	3.04975	3.32809	3.4318	3.12999	3.53665	3.27907	3.43126	3.16107	3.63797	3.54829	3.61805
7893200	2.98208	3.07952	3.09751	3.02771	3.37553	3.26467	3.05301	3.14873	2.96433	3.24178	3.04862	2.99298	3.31054	3.01334	3.12598	3.17663	3.16905	3.17614	3.07179	3.04608	3.02881	3.09	3.43282	3.1882	3.1329	3.30044	3.30773	3.37998	2.99947	3.05173
7893201	12.6287	12.7975	12.7115	12.7006	12.8484	12.8696	12.6925	12.3641	12.3011	12.4265	12.2955	12.3348	12.58	12.6365	12.7104	12.7064	12.4683	12.1604	12.0979	12.3735	12.5869	12.5132	12.5724	12.5059	12.4268	12.4628	12.4276	12.5733	12.7128	12.5794
7893202	7.83381	7.97093	8.25408	8.00592	8.27402	8.69116	8.4938	8.64214	8.9155	8.21299	8.43039	8.25223	8.68115	8.79489	8.88273	8.68359	8.80371	8.72365	8.53823	8.58875	8.31953	8.71867	8.76919	8.43553	8.96023	8.84669	8.8758	8.2301	8.50579	8.66015
7893203	2.93692	3.09435	3.20597	3.39555	3.52736	3.1815	3.36047	3.2653	3.27393	3.07438	3.42215	3.15114	3.08284	3.22847	3.42933	4.24158	3.35528	3.25321	3.26077	3.56285	3.3	3.4764	3.26952	3.16498	3.85576	3.62041	3.17374	3.3326	3.5458	3.25737
7893204	3.82127	4.37248	4.22069	4.26242	4.42164	4.01557	4.11635	5.19815	5.62245	4.87997	4.093	4.47167	4.98472	5.29414	5.8103	4.7645	5.2714	5.35683	4.65451	4.87938	4.95379	5.27864	4.99208	4.63406	5.03899	4.99066	4.68727	5.54457	4.25378	4.86983
7893205	11.7848	11.7646	11.7002	11.7528	11.8398	11.8618	11.7515	11.833	11.9309	11.6001	11.6776	11.8217	11.678	11.7446	11.8213	11.8965	11.7975	11.6609	11.533	11.7818	11.6456	11.795	11.5367	11.7075	11.5997	11.6423	11.5873	11.6116	11.5794	11.5105
7893206	6.13972	6.23366	7.08812	6.62916	7.19049	7.17385	6.936	7.25275	7.15379	6.93873	7.13439	6.64117	7.3038	7.13417	7.77838	7.37246	7.49254	6.26591	5.98739	7.05855	7.1356	7.21872	6.91185	7.00966	6.92647	7.07755	6.82709	6.66553	7.68212	7.50906
7893207	7.39468	7.42922	7.29426	7.25566	7.01272	7.05358	6.86052	7.35662	7.44086	7.18657	7.21804	7.1882	7.31153	7.83993	7.47635	7.34665	7.27667	7.12676	7.57679	7.45996	7.52897	7.23992	7.1834	7.56503	7.31706	6.99244	7.29074	7.65791	7.24688	7.53458
7893208	8.15223	9.04191	9.38156	9.40356	9.42684	9.57851	9.31273	9.21638	9.51159	9.4367	8.72043	9.2852	9.48976	9.65959	9.77529	9.80917	9.26849	8.92023	9.19714	9.65462	9.53229	9.88822	9.86687	9.4393	9.87971	9.37561	9.3832	9.33697	10.2822	9.69988
7893209	8.07861	8.41823	7.22364	7.61631	7.88536	7.97328	7.56188	8.15892	7.89226	7.61442	7.66547	7.98579	7.73377	7.6596	7.88127	7.88517	7.56031	7.94056	8.08801	7.98577	7.99388	7.51338	7.71409	8.07135	8.00447	7.53026	7.53715	7.3668	7.77762	7.45978
7893210	6.82703	6.65524	7.25757	6.62805	6.84706	6.84542	6.43461	7.15978	6.77682	7.08797	7.04283	6.4026	6.37135	6.38652	6.70443	6.9292	6.47287	6.61476	5.93469	6.62212	6.82119	6.63602	6.45503	6.33003	6.07212	6.70026	6.84343	6.76725	6.5829	6.38529
7893211	5.13273	4.88054	4.39908	4.82806	5.56181	5.10355	4.76603	5.19707	5.05519	5.55367	5.34307	4.42222	4.81226	5.40892	4.88442	5.43004	5.2379	5.04477	5.17674	5.26724	5.19323	5.0938	5.33197	5.35966	4.65988	4.67892	4.93499	4.52879	5.83438	4.45864
7893212	6.15011	6.08992	6.48804	5.69146	5.90804	6.45413	6.22197	5.96266	6.87928	5.85712	5.69751	5.83375	6.16439	6.42195	6.06949	5.7915	6.32697	6.52837	5.62864	6.2319	6.35532	6.70582	6.30186	6.30617	6.25752	6.20553	5.8298	6.09225	6.50097	6.55379
7893213	3.81133	3.57124	4.86661	3.67839	3.85694	3.92118	4.87013	3.9043	5.36306	4.39159	3.9627	4.92348	4.84652	4.86494	4.90312	4.93054	5.27939	5.21399	4.44373	4.3302	4.6108	5.18889	5.18659	4.01225	5.03699	4.68385	5.32421	4.76511	4.56983	5.19191
7893214	5.80769	4.8262	5.43786	5.95583	5.61276	6.86313	6.25542	5.99892	6.43548	6.25106	5.88149	5.72509	6.42609	7.06106	6.61109	6.87297	6.63796	4.80556	5.55702	6.38153	5.85906	5.20929	5.44401	6.0573	4.48994	5.82721	4.78824	6.68571	6.67681	6.59887
7893215	7.11091	6.08852	7.5013	6.12031	7.05107	7.277	7.03402	7.3599	7.35182	7.81701	6.85725	6.20304	7.47968	7.21728	7.8018	7.55078	7.36757	7.27917	6.98291	7.68788	7.48528	6.51658	7.12173	6.6605	6.2613	6.34794	7.00455	7.35566	7.60503	6.68606
7893216	4.82209	5.97432	5.525	5.73624	6.26334	6.49188	5.09211	6.02752	6.09925	5.52223	5.61205	5.4248	6.01322	6.30611	6.7155	6.178	6.31219	5.50736	5.2332	5.66969	5.90861	5.56941	6.23503	5.88791	5.44339	5.3791	6.14848	6.00351	5.88628	6.0421
7893217	9.92288	10.1051	9.79985	9.72606	9.62532	9.63044	9.488	9.41635	9.41861	9.90113	9.69827	9.92163	9.44066	9.41081	9.59587	9.5634	9.02887	9.2969	9.40386	9.63811	9.5269	9.42228	9.1031	9.53117	9.07812	9.20708	9.03836	9.04894	9.28649	8.95255
7893218	13.1245	13.2496	13.3471	13.339	13.2734	13.3873	13.2836	13.3157	13.4934	13.3812	13.3096	13.38	13.3111	13.3606	13.2839	13.271	13.3241	13.3356	13.2955	13.2027	13.3288	13.2153	13.2266	13.3037	13.2814	13.2081	13.1167	13.1963	13.2138	13.1812
7893219	6.17115	6.64065	7.01355	5.87877	6.46576	7.32315	7.01181	7.22086	6.45729	6.96097	6.92552	7.02558	7.31018	7.19798	6.93259	7.82769	7.65654	6.88134	7.01578	6.71308	7.24778	6.73139	6.76478	6.78933	6.70854	6.78989	6.68469	6.95046	6.4939	7.08861
7893220	10.0261	9.71542	9.64455	9.57667	9.69582	9.80495	10.019	10.2096	9.93957	9.84583	10.0012	9.95677	10.0901	10.2498	10.3166	10.7341	10.5713	10.5844	10.7666	10.4979	10.5284	10.5273	10.4696	10.5426	10.5995	10.5836	10.511	10.4342	10.6915	10.6093
7893221	3.15246	3.30521	3.27374	3.261	3.54421	3.16006	3.28163	3.60645	3.36605	3.33179	3.20308	3.347	3.40698	3.16715	3.10676	3.06616	3.15681	3.3889	3.43678	3.28798	3.39864	3.18284	3.24369	3.17267	3.23291	3.37885	3.20803	3.25323	3.5935	3.4706
7893222	5.22041	4.11349	5.02482	5.06621	5.29641	5.98119	5.05107	5.56068	5.68636	5.57147	4.93534	5.5894	6.00379	6.49706	5.74379	6.16105	5.94388	5.04744	5.55004	4.94792	5.96459	6.31296	6.31396	4.46145	6.60355	6.41841	5.45104	6.03564	5.32953	5.89629
7893223	5.62213	6.72612	6.51848	5.37328	6.03411	5.15054	5.72905	6.67754	6.62785	6.06974	5.58332	5.78909	6.43874	5.67494	6.34479	6.17211	5.59886	6.53111	5.93141	6.4104	6.14497	5.10126	6.85057	6.38705	5.81723	6.05732	5.88193	6.56193	6.3047	6.18684
7893224	4.62065	4.63627	5.0004	4.68016	4.97963	5.38491	5.10824	5.60154	5.51957	5.39529	5.16792	4.77525	5.30598	5.45247	5.74832	5.39814	5.63314	5.08671	5.44749	4.81026	5.31358	5.65119	5.69937	4.88249	5.86974	5.11847	5.21775	5.7877	5.16711	5.58602
7893225	6.11008	7.0733	6.78378	6.61666	6.4176	7.02453	6.92532	7.06671	7.52601	6.72999	6.9823	7.03533	7.22187	7.56557	7.34185	7.31042	7.34014	7.38117	6.79378	7.23426	7.23581	7.23206	7.93412	7.23019	7.49989	7.22413	7.11626	7.34452	7.23678	7.34739
7893226	6.04923	6.61741	6.51625	6.4659	6.7021	6.54223	6.57604	6.88378	6.93477	6.16211	6.8354	6.52552	6.48548	6.45985	6.93799	6.88715	6.59229	6.64601	5.7196	6.63944	6.14833	6.1823	6.44104	6.69266	6.40711	6.97026	6.72714	7.13939	6.93366	7.54837
7893227	7.58179	7.12758	7.32564	7.13351	6.92666	7.51069	7.25863	6.811	7.1705	7.23795	7.50046	7.25605	7.14792	6.87703	7.06345	7.16029	7.05214	7.2323	7.26584	7.11042	7.06686	7.74353	7.49231	7.26447	7.89193	7.78977	7.18209	7.67812	7.30344	7.76179
7893228	8.37058	7.78505	8.22099	7.81298	8.26035	8.24429	8.40839	8.46786	8.38879	8.20093	7.98799	7.92136	8.35447	8.48149	8.5597	8.63464	8.40546	8.47009	8.22957	8.36644	8.42865	7.59446	8.32377	8.48572	7.8475	8.41269	8.34443	8.50937	8.48209	8.57059
7893229	5.70765	6.27485	6.1728	5.49246	5.89925	5.48559	5.75995	5.91113	5.64254	5.68664	5.52345	5.49587	5.30093	5.06285	6.00388	5.41696	5.70923	5.32373	5.56734	5.79348	5.31209	5.81699	5.72293	5.6859	5.77255	5.74672	6.37676	5.74217	5.77303	5.17869
7893230	3.15057	3.97065	4.2997	3.33178	4.16293	3.4501	3.57975	3.66109	4.31314	3.53782	3.74049	3.32191	3.47072	4.01637	4.44865	2.95638	3.79076	3.61344	4.05153	3.77076	4.77034	3.42337	4.01406	4.11225	3.3864	5.84389	3.82567	3.50395	3.99887	4.23089
7893231	12.6297	12.5678	12.7274	12.6913	12.8615	12.7488	12.8131	12.787	12.7075	12.7602	12.7283	12.6192	12.8231	12.8644	12.9017	13.1746	12.9593	12.781	12.7247	12.9703	13.0349	13.0519	12.9725	12.8611	12.996	13.1538	12.9509	12.957	12.9286	13.123
7893232	5.26874	5.42105	5.89301	5.4785	5.26165	5.54011	5.52603	5.69865	5.44843	5.24917	5.51057	5.98814	5.79682	5.77745	5.57046	5.4233	5.6626	4.78971	4.8767	5.17724	5.33031	5.39574	5.76804	5.51324	5.36991	5.62891	5.71603	4.8994	5.66488	5.5358
7893233	4.28398	4.29908	4.20832	4.20948	4.17291	4.47431	4.37628	4.15442	4.31433	3.90229	3.9521	4.60196	4.27023	4.34384	4.39711	4.35999	3.93852	4.44004	4.69192	4.30643	4.49599	3.90051	4.41849	4.337	4.07147	4.47347	3.6888	4.26467	4.09434	4.35885
7893234	6.36505	6.09904	5.77784	6.60305	5.84583	6.61392	6.50841	6.21124	6.571	6.13659	6.03173	6.29191	6.03066	6.34294	6.04917	6.31901	6.60714	6.59196	7.03337	5.90318	6.58928	6.69249	6.07946	6.48723	6.0291	5.32838	6.14435	6.68333	6.61119	6.19107
7893235	6.53537	6.82692	6.95591	7.09615	7.68555	7.31839	7.56866	7.8519	7.97635	7.1949	7.04981	7.01404	7.95554	7.34133	7.79967	8.00544	7.85275	7.98778	7.69662	7.99578	8.04053	8.21659	7.55668	7.16648	7.30728	7.39889	7.44633	8.26457	7.46688	7.85512
7893236	8.27575	8.05794	7.913	8.12079	8.01111	7.92332	8.00138	7.75223	7.56497	7.89295	7.97636	7.86325	7.90447	8.0624	7.73801	7.95223	7.8069	8.16522	8.22815	7.78811	8.01533	7.72879	7.95643	7.98948	8.00973	8.20309	7.85577	8.21933	8.34475	8.01631
7893237	10.2195	9.9973	10.1115	10.3017	10.444	10.4076	10.4434	10.3743	10.4893	9.99254	10.2903	10.2774	10.548	10.4431	10.5424	10.6737	10.6837	10.6962	10.6388	10.7965	10.8044	10.638	10.645	10.5233	10.7096	10.4425	10.4679	10.6003	10.9108	10.6882
7893238	10.831	10.8842	10.8523	10.9982	10.6972	10.6909	10.8159	11.0648	11.0436	11.037	11.1176	10.985	10.9604	11.1259	10.8358	10.902	11.0269	11.0365	10.9011	10.9013	10.7989	11.0567	10.8925	10.9368	10.8433	10.8982	10.9269	10.855	10.9749	10.9344
7893239	7.49629	7.06267	7.17796	7.08159	7.01812	7.34269	7.28974	6.89176	7.13243	7.34415	7.07009	6.86705	6.90468	7.47735	7.27515	7.23647	7.42573	7.09319	6.94477	7.39448	7.24241	7.06246	7.17151	6.95062	7.019	6.98677	7.276	7.53642	7.45025	7.78019
7893240	10.7802	10.8661	10.8022	10.8708	11.0634	10.9421	10.8622	10.7298	10.8147	10.8262	10.85	10.8239	10.9159	10.9306	11.0508	10.8249	10.8062	10.5323	10.6861	10.7612	10.8958	10.7167	10.8485	10.7535	10.838	10.6904	10.6921	10.7688	10.9077	10.8625
7893241	6.82215	6.41589	7.10565	6.75483	7.4849	7.3007	6.96858	7.66923	7.81915	7.16759	6.77282	6.77514	7.61257	7.41843	8.16514	7.82571	7.63422	7.29034	6.51797	8.11132	7.50302	7.40459	7.18985	7.81327	7.2172	7.37499	7.22861	7.69372	7.46358	7.84478
7893242	9.60523	9.53284	9.79125	9.50195	9.41081	9.51677	9.21268	9.2788	8.87909	9.26183	9.16562	9.30118	9.3579	9.46156	9.45542	9.453	9.15278	9.30117	9.65458	9.79473	9.51211	9.56716	9.44281	9.47368	9.61952	9.62333	9.68261	9.62901	9.66588	9.6408
7893243	4.31336	3.88001	4.23199	4.72606	5.17459	4.64306	4.15107	4.54213	4.98377	4.69054	3.99306	4.41872	5.13101	4.43549	5.64274	4.79246	5.14449	5.308	4.61537	4.2991	3.87072	4.46858	5.0608	4.18975	4.80353	4.75406	4.65511	4.6536	4.61036	4.83038
7893244	7.98755	8.48499	8.24306	8.49188	8.7338	8.60329	8.38595	8.38421	8.78889	8.67149	8.01947	8.51823	8.79887	8.96629	9.20284	9.06519	8.8988	8.91646	8.8596	8.75842	8.84789	8.58578	8.60784	8.9386	8.45401	8.57105	8.39021	8.92869	9.09842	8.54128
7893245	5.52359	5.78701	5.77168	5.86306	6.10071	5.263	5.9143	6.2603	5.88322	6.34381	6.65133	5.28887	6.55222	6.18011	5.9406	6.29476	6.68444	5.78261	6.14724	6.21672	5.61792	5.96573	5.90384	5.35673	6.21556	6.65892	5.90944	6.51559	6.29855	5.92935
7893246	6.23398	5.74371	6.62689	6.01466	5.88804	6.20058	5.87778	6.60582	6.36237	5.8266	5.57906	5.39034	5.95996	5.91576	6.02692	6.04293	5.77346	5.97534	5.87584	6.22297	6.49362	5.75517	5.80993	5.52306	5.92237	6.12036	5.93376	6.10944	5.94398	5.55546
7893247	10.3079	10.3687	10.7294	10.5701	10.6778	10.5532	10.5559	10.8538	10.656	10.5039	10.5342	10.5011	10.8594	10.807	10.8081	11.1866	11.1108	10.9079	10.8275	11.267	10.9828	11.3931	11.1552	10.9331	11.2986	11.0406	10.9933	11.1315	11.2223	11.1248
7893248	10.0227	10.2235	10.0645	9.84807	10.2385	10.4764	9.95934	10.2512	10.2643	10.1927	9.91881	10.1997	10.3289	10.3533	10.2985	10.4088	10.2559	9.99727	9.95409	10.0302	10.3468	9.79725	10.1055	10.1565	9.6059	9.72377	9.83934	10.4798	10.2511	10.2581
7893249	7.3454	7.45679	7.68258	7.42919	7.65096	7.38945	7.37292	7.44787	7.27145	7.46058	7.33849	7.37452	7.23118	7.75276	7.29463	7.27679	7.49392	7.33903	7.76581	7.14481	7.30289	7.39239	7.58585	7.26394	7.19763	7.1375	7.25081	7.5329	6.95735	6.96189
7893250	5.51636	5.54599	5.80322	5.54111	5.55336	5.25955	5.38746	5.95577	6.08125	5.614	6.40467	5.75963	5.63902	5.08822	5.77029	5.71356	5.51828	6.14383	5.56005	5.47327	6.01661	6.08166	5.88876	5.94661	5.83169	5.59401	5.01402	5.74617	5.40988	5.55003
7893251	4.1656	3.87904	5.25237	4.56789	4.86106	4.77482	5.57501	5.80099	5.80694	5.47056	5.25169	5.58856	5.74752	5.44807	5.66803	6.2253	5.94839	6.01589	5.41079	5.55731	5.59315	6.01198	5.9408	5.70251	6.06553	5.77681	5.9027	5.77433	5.79625	5.93177
7893252	5.45374	4.5228	5.90475	5.09198	5.88281	5.89549	5.61529	5.62232	5.79466	4.85986	5.37829	5.03829	5.27178	5.83897	5.8746	5.29811	5.51856	5.86499	5.77259	5.55841	5.89227	5.68508	5.90909	5.62717	5.84055	6.11057	6.21869	5.73164	4.70007	5.9118
7893253	4.34425	4.12322	4.51343	4.14996	4.3961	4.26314	4.09542	4.75454	4.22875	4.84953	4.23903	4.04023	4.85039	4.5785	4.79149	4.79609	4.8722	4.49087	4.50409	4.37591	4.3826	4.9563	4.68811	4.39991	5.50553	5.71067	4.77615	4.93652	4.92597	4.63111
7893254	7.65879	7.0204	7.31333	7.25897	7.47147	7.7356	7.33918	7.5021	7.39218	7.16963	7.46674	7.42763	7.27325	7.83833	7.89354	7.47833	7.81725	7.53935	6.76052	7.47907	7.67147	7.39723	7.70047	7.45239	7.34095	7.51133	7.18867	7.88589	7.49357	7.56495
7893255	5.09262	4.29163	5.73424	5.78314	6.11943	5.80312	5.6	6.1599	6.32915	5.97027	5.1782	4.98642	6.38913	6.63179	6.5455	6.22224	6.63841	6.00833	4.84226	6.29744	6.61514	6.55511	6.40342	6.06757	6.50521	6.20545	6.23131	6.08163	6.61009	6.80123
7893256	5.23478	5.02723	5.4917	5.12517	5.29981	5.58804	4.96418	5.52314	5.48122	5.25532	5.33066	4.97466	5.46266	4.79241	5.24442	5.45147	4.6024	5.03697	4.90347	5.02572	5.11006	5.36609	5.23251	5.27439	5.26268	5.55122	5.59169	6.08927	5.34456	5.12686
7893257	9.16892	9.37719	9.21231	9.30597	9.00873	9.14548	9.20221	9.3414	9.36708	8.96314	9.23239	9.36045	9.25405	9.12316	9.17456	9.1143	9.17726	9.2022	9.12077	9.15692	8.97938	9.41346	8.97221	9.25866	9.09499	9.28046	9.39055	8.87859	8.94329	9.33521
7893258	10.3374	10.5478	10.2604	10.3928	10.3898	10.1833	10.2739	10.262	10.215	10.1909	10.1072	10.2241	10.186	10.3893	10.3968	10.1886	10.2764	10.2557	10.221	10.0121	10.0931	10.0884	10.0934	10.2207	9.89536	9.77395	10.1957	10.1001	10.0744	10.1357
7893259	11.6687	11.8085	11.9765	11.9631	12.1527	12.1319	11.7061	11.4714	11.7647	11.6785	11.4837	11.63	11.8874	11.8751	12.0597	12.0474	11.9306	11.576	11.2705	11.9195	11.8884	12.0657	12.0661	11.9619	12.0412	11.7988	11.7328	11.9987	12.3012	11.9789
7893260	4.9601	5.34139	5.55392	5.50847	5.66237	5.5084	5.35001	6.28894	6.25424	5.78867	5.75459	5.39549	5.42193	5.67216	5.86736	6.20427	6.06601	5.69559	5.71619	5.70673	5.88335	5.54155	6.08455	6.09363	5.28426	5.46452	5.72961	6.13063	5.80819	5.55464
7893261	12.5143	12.5678	12.5656	12.6363	12.7346	12.8201	12.7344	12.6803	12.7175	12.5473	12.554	12.5305	12.731	12.7598	12.8189	12.7411	12.6344	12.4837	12.6525	12.5385	12.6673	12.6505	12.7483	12.6435	12.7267	12.697	12.5205	12.6839	12.8221	12.7557
7893262	10.4061	10.4026	10.4088	10.5172	9.67848	10.4129	10.3913	10.6167	10.6093	10.4687	10.3644	10.4687	10.433	10.6535	10.4533	10.411	10.5568	10.5082	10.8004	10.4638	10.0873	10.5376	10.3603	10.4473	10.4034	10.177	10.1407	10.3101	10.4369	10.3547
7893263	7.22878	6.6804	7.01879	6.98404	7.21944	6.98143	7.56286	7.44148	7.09925	7.5711	7.27959	7.10594	7.33389	7.49958	7.36181	7.87695	7.77407	7.97034	7.55999	7.77461	7.76424	7.83863	7.69241	7.81128	8.00183	8.11366	7.52207	7.60529	7.73329	7.7702
7893264	10.6572	10.7904	10.785	10.7629	10.9303	10.911	10.7908	10.7167	10.9596	10.834	10.2148	11.0095	11.0713	11.1767	11.2682	10.9953	10.8442	10.5894	10.8661	11.096	10.9267	10.9972	10.9135	10.8735	11.0274	10.7171	10.3728	10.7947	11.1788	10.9204
7893265	5.57491	5.61207	6.55785	5.65861	6.4536	6.92134	6.2023	6.67107	6.99589	5.76042	6.13701	6.12829	6.50547	6.75692	6.9904	7.35417	6.89461	5.77933	6.14068	6.86737	7.05415	5.62434	6.85118	6.50365	5.69213	6.44423	5.94017	6.15877	7.20993	6.79162
7893266	10.4281	10.6063	10.5237	10.7848	10.7273	10.727	10.6778	10.7081	10.8078	10.9852	10.7683	10.9166	10.931	10.7871	10.9413	10.7775	10.6865	10.5181	10.9414	10.7832	10.5728	10.8128	10.7676	10.8381	10.8549	10.5641	10.5422	10.4942	10.8305	10.8694
7893267	5.48668	5.22819	6.91458	5.78354	6.70443	7.16133	6.72785	7.58578	7.78626	7.12994	6.9065	7.11329	7.15466	7.3461	7.55699	7.81882	7.35843	7.16097	6.85156	7.37582	7.15747	6.89913	7.16893	6.93421	7.20445	7.04155	5.60804	7.0542	7.23455	7.66966
7893268	8.28826	8.78516	8.49944	8.99924	8.6187	8.67013	8.75554	9.24496	8.89597	8.90842	8.87679	9.10974	9.01309	9.00511	9.15078	8.73245	8.98767	8.87289	8.56213	8.48639	8.70208	9.07321	8.70157	8.81913	8.73722	8.86498	8.80039	8.4399	8.73471	8.46965
7893269	6.91034	6.6358	6.86442	6.86272	5.90547	6.82925	6.9382	6.72709	6.53927	6.0111	6.82148	5.88866	6.57205	6.42771	6.69783	6.38254	6.32703	6.61049	6.67718	6.5754	6.78355	7.03276	6.59912	6.56911	7.34256	6.98142	7.20457	6.81229	6.32837	7.26397
7893270	12.1594	12.0984	12.3968	12.3324	12.2867	12.2089	12.2256	12.2141	12.4889	12.3028	12.1597	12.3756	12.4195	12.2748	12.4444	12.562	12.2627	12.2855	12.3353	12.558	12.2957	12.756	12.3135	12.393	12.5444	12.2403	12.2122	12.162	12.3799	12.4518
7893271	11.3953	11.2862	11.3361	11.1709	11.5354	11.4671	11.1221	11.1854	11.1166	11.0715	10.9926	11.066	11.2647	11.3273	11.3452	11.2269	11.0626	11.0184	10.9545	10.9092	11.2255	10.8917	10.9982	11.0268	10.9851	11.131	10.985	11.4171	11.2189	11.1206
7893272	11.1364	10.9056	11.2814	11.2484	11.0217	11.0877	11.1096	11.5074	11.4964	11.3299	11.3229	11.1366	11.3474	11.3313	11.2655	11.2419	11.3446	11.6215	11.4084	11.3028	11.4041	11.4683	11.2356	11.4793	11.4037	11.2237	11.2168	11.1717	11.2927	11.3853
7893273	7.71383	7.40133	7.75804	7.12537	7.57631	7.73346	7.81545	7.65398	7.68199	7.55265	7.74671	7.37664	7.61132	7.59309	7.4723	7.49976	7.76614	7.52346	7.62485	7.40825	7.84408	7.4293	7.03839	7.25235	7.43992	7.81342	7.4911	7.93682	7.69498	7.19109
7893274	3.10464	3.06136	2.99799	3.21584	3.21553	3.27811	3.16409	2.99287	3.42001	3.16179	3.1883	3.07013	3.1442	3.00312	3.04253	3.0706	3.01374	3.37203	3.3074	3.04238	3.20178	3.06402	3.15558	3.07926	3.25346	3.43457	3.23361	3.06293	3.02859	3.24666
7893275	4.83663	4.28243	5.17235	4.33907	3.91764	4.58877	4.74929	4.94437	4.64979	4.69555	5.4162	4.03066	4.89551	5.00834	4.36902	5.46689	4.31134	4.44736	4.5978	4.64563	4.78884	4.96405	4.3993	4.74334	4.59018	4.80935	4.54188	4.84557	4.71988	5.17129
7893276	3.91172	3.58395	3.47598	3.52081	3.40915	3.78103	3.74686	4.06521	4.38348	3.39382	3.77073	3.61663	3.9473	4.74392	3.53765	3.76019	3.51507	3.47035	3.65135	3.63239	3.69061	4.00584	4.46753	3.70096	3.45403	3.6923	3.7561	3.5304	3.76652	3.60396
7893277	7.18029	7.0274	6.97526	6.43374	6.61174	7.43482	6.61108	5.73483	7.22482	6.8218	7.20109	6.70944	6.23997	7.23638	7.03902	7.01675	7.05979	6.33759	6.82122	6.44347	6.91354	6.65226	6.77892	7.19234	6.49414	6.10268	6.47842	6.33864	6.97386	7.24524
7893278	6.24493	5.89356	6.6743	5.84519	6.28194	6.69929	6.52735	6.23089	6.63825	6.2833	6.54768	6.8314	6.60861	6.97963	7.20498	7.004	7.18922	6.37006	6.92511	6.4913	6.64983	6.80269	6.87711	6.72974	7.29785	7.44258	6.8087	6.88262	7.26196	6.79811
7893279	4.09209	4.79349	4.14577	4.4467	5.71105	5.67194	4.65085	6.16865	5.75547	5.92442	4.799	4.96049	6.19503	5.20287	6.16742	6.01164	5.81526	5.63983	3.95737	6.00004	5.86204	5.37858	4.8712	5.61631	4.82353	3.86626	4.56385	4.9167	4.68861	5.65991
7893280	2.94609	2.95947	3.10618	3.12563	2.97623	3.14276	2.96202	3.12524	3.31623	2.93777	2.88349	2.91348	3.16338	2.91474	2.99348	2.9646	3.27662	3.18451	2.8631	3.11904	3.12205	4.28282	3.78279	2.94607	3.47004	3.95019	3.57054	3.26228	2.98893	3.14675
7893281	12.3762	12.2572	12.4183	12.3611	12.616	12.459	12.4881	12.559	12.5036	12.4813	12.4129	12.3592	12.5937	12.6574	12.6302	12.8973	12.6804	12.6511	12.568	12.6745	12.6896	12.6995	12.7755	12.4861	12.7161	12.8364	12.5863	12.7376	12.7652	12.8216
7893282	5.18321	5.23488	5.50426	5.58208	7.03193	7.1926	6.16935	6.18888	6.33889	6.22614	5.30039	6.07875	6.24225	6.32045	6.98309	6.43305	6.36171	5.51673	4.6818	5.85471	6.22546	6.14247	6.31556	5.65372	5.0035	5.14323	6.32276	6.28541	6.08732	7.00191
7893283	10.6882	10.5854	10.8066	10.6544	10.6361	10.4347	10.6261	10.392	10.5476	10.3263	10.4935	10.3937	10.4995	10.614	10.5893	10.7649	10.7246	10.726	11.084	10.8286	10.7287	10.7145	10.6692	10.8736	10.8761	10.3857	10.5451	10.6784	10.9806	10.6467
7893284	3.4629	3.88578	3.52885	3.60022	3.91251	4.15859	4.06624	4.12227	3.66312	3.99764	3.56927	3.65176	4.27699	4.57975	4.31178	4.53101	4.12473	3.85857	3.94708	3.7208	4.61947	5.21121	4.62228	4.05549	4.29815	4.89144	4.30251	5.58304	4.45375	4.84603
7893285	6.89954	6.9221	6.99893	6.68617	6.95994	7.16566	7.04108	7.55127	7.29229	7.11781	7.06869	6.99214	7.37444	7.22743	7.19769	7.18938	7.34294	7.51966	7.71027	7.34369	7.64818	7.19979	7.01653	7.52021	7.1542	7.45849	6.6834	6.72292	7.45206	6.93735
7893286	5.32226	4.79523	5.50846	5.15197	5.15178	6.15401	5.63034	6.88414	5.90486	5.51707	6.04427	6.07588	6.09425	6.28928	5.95026	6.47676	6.09757	6.01563	4.80971	5.85513	5.54274	5.75044	5.68194	5.45176	5.95656	6.55758	6.20814	5.60231	6.46859	5.86203
7893287	4.69499	4.89015	5.47712	4.20023	4.58856	4.96294	4.89208	6.31056	5.94681	4.88791	4.74929	4.9049	5.96392	6.32273	6.15746	5.9048	5.69468	5.66355	5.00943	5.54976	4.73568	5.89739	5.22952	5.45521	5.42171	4.28594	4.72292	5.18239	5.30194	5.31781
7893288	9.25468	8.98887	9.6862	9.19014	9.04873	9.37544	9.2622	9.38437	9.37353	9.17206	9.1894	9.3649	9.52053	9.37112	9.24558	9.94878	9.21622	9.32954	9.14764	9.33125	9.2374	9.48197	9.37534	9.0243	9.13522	9.2691	9.3119	9.31301	9.30432	9.53635
7893289	11.6777	11.5121	11.6155	11.611	11.864	11.8905	11.7431	11.8413	11.9388	11.7037	11.7097	11.6284	11.8731	11.927	11.9615	12.3517	12.148	11.938	11.9511	12.128	12.0719	12.2682	12.1524	11.923	12.3031	12.1703	11.9715	12.1086	12.2209	12.1532
7893290	5.97699	5.86081	5.4737	5.81181	5.696	5.60233	5.58009	6.2335	5.86055	5.6578	5.29814	5.53227	5.72896	6.09486	6.01871	5.73695	5.14029	5.37616	5.6473	5.5827	6.08576	5.97141	5.89246	5.55539	6.20794	6.07986	6.34248	5.29829	5.37587	5.52818
7893291	5.51383	4.90806	5.68268	5.99464	5.48038	5.29907	5.09298	5.4051	5.30018	4.95634	4.92419	5.26502	5.67275	5.43572	5.33868	5.7513	4.87323	5.25708	5.37852	5.74326	5.14856	5.5555	5.25904	5.43611	5.15752	5.00491	4.99181	5.23879	4.686	5.3921
7893292	4.35933	4.41337	4.30058	4.75525	4.52858	4.15791	4.29458	4.08111	4.26222	4.42015	4.46722	4.23968	4.52748	4.68615	4.6191	4.54596	4.54018	4.12238	4.24384	4.23632	4.16361	5.3323	4.37106	4.36976	4.81615	5.55199	5.01265	4.41176	4.17057	4.34048
7893293	3.20308	2.96936	2.85564	2.92159	2.94808	3.07272	2.93299	2.98068	2.95011	2.97116	2.88555	2.89847	3.16242	3.07107	2.97838	3.06908	2.95399	3.25319	3.0119	3.06368	3.11287	3.06799	3.12509	3.17627	3.14128	3.0272	3.17896	3.07891	3.05443	2.96095
7893294	7.99715	8.09061	8.28574	8.3478	7.99491	8.41969	8.00031	7.80007	7.81474	8.01198	7.8286	8.30354	7.95471	8.09552	8.12716	7.77561	7.98153	7.87253	7.67717	8.01047	7.97909	8.09768	8.02789	7.80438	7.53465	7.80827	8.30439	8.40479	8.20395	8.03915
7893295	3.47266	3.32501	3.75802	3.74623	3.34212	3.71767	3.49594	3.50579	3.58367	3.71306	3.46073	3.40001	3.35297	4.01972	3.5502	3.71325	4.07206	4.00267	3.55701	3.39799	4.05812	3.87838	4.09533	3.59753	3.52317	3.53541	3.65892	3.46439	3.42401	3.74249
7893296	4.53184	4.07568	4.01149	4.25962	3.70465	4.03716	4.69191	4.70782	5.37711	4.43345	5.0025	5.27265	4.76456	4.99538	4.1164	3.86834	4.74449	5.19604	4.67455	4.46254	4.03854	5.402	5.46397	5.55261	4.94048	5.19331	3.92103	4.68476	5.0225	4.52071
7893297	9.24243	9.87632	9.52304	9.70368	9.39579	9.44535	9.45965	9.53513	9.63407	9.66776	9.54799	9.66597	9.57464	9.92906	9.56204	9.29014	9.54977	9.67673	9.7219	9.30217	9.863	9.51857	9.86635	9.85212	9.65687	9.53023	10.0182	9.83782	9.94403	9.73697
7893298	11.7979	11.9367	11.9843	12.1828	12.3316	12.1424	12.0496	12.0489	12.1276	12.1721	11.889	12.0119	12.147	12.1405	12.3135	12.2036	12.1735	12.0142	11.6389	12.3554	12.3442	12.4328	12.3144	12.2733	12.3169	12.0629	12.0264	12.1979	12.4426	12.2809
7893299	4.35478	4.58049	5.52499	4.46578	4.516	4.81052	4.5314	4.37783	5.73405	5.60162	4.68877	4.02547	4.98515	4.31514	4.65033	4.41714	5.52993	4.89373	4.53987	5.18145	4.92542	5.46552	5.07185	5.39859	4.69128	5.92987	5.25873	5.29777	5.50882	4.40954
7893300	6.53305	6.50199	6.31272	6.87574	6.54958	6.55085	6.53603	7.14843	7.41454	7.25613	6.74882	6.46275	7.06542	7.01802	7.32404	6.48267	6.96262	6.63675	7.31745	7.03734	6.54791	7.00272	7.26086	6.52839	6.59489	7.17419	6.28355	6.97682	6.71924	6.9831
7893301	3.8667	4.2281	3.71432	3.75671	3.82205	3.9354	3.86099	3.65122	4.04607	3.75274	3.53377	3.77041	3.92743	4.27649	3.78666	3.89914	3.77676	3.68461	4.09806	3.67747	4.18558	3.62003	3.80134	3.84346	3.71088	3.95951	4.62359	3.8549	4.07268	4.16557
7893302	5.73765	6.32711	5.57881	5.79711	5.88649	6.07986	5.92698	5.72007	5.91335	5.47009	6.28019	5.70965	5.87551	5.88775	6.02086	5.60396	6.01775	6.09859	6.19801	5.61021	5.94889	5.97615	5.67078	5.69571	6.79694	5.79262	6.09888	5.56811	6.00631	6.11783
7893303	4.48385	4.49137	5.24808	4.25716	5.10112	4.82804	4.15198	4.86362	4.74805	4.18583	4.28764	4.27606	4.86034	4.97676	4.96277	5.57458	4.63181	5.40167	3.97093	4.82542	4.86082	5.33538	4.88877	5.32525	4.45755	4.87963	5.1101	5.15822	4.71956	5.49811
7893304	9.33323	8.95466	9.17919	9.16477	9.97059	9.66716	9.42032	9.76946	9.752	9.2462	9.61004	9.4206	9.72458	9.92808	9.83485	9.75732	9.637	9.41174	9.35522	9.52366	9.55781	9.2962	9.57543	9.46255	8.59209	9.25833	9.37453	9.63395	9.75815	9.89513
7893305	4.5394	5.06697	5.37032	5.18637	5.54054	5.63846	5.09814	5.5688	6.38713	5.42191	4.91923	5.6494	5.87988	5.3623	6.33226	6.85989	6.04757	4.85134	5.24581	6.23457	5.68104	6.52821	5.72557	5.91969	6.66645	5.46876	5.10828	4.99889	6.19478	5.61708
7893306	6.32664	6.44352	6.24864	6.38149	6.44168	6.36591	6.31123	6.38128	6.28567	6.33284	6.30697	6.27365	6.13437	6.26659	6.36354	6.36578	6.3716	6.35938	6.20824	6.45902	6.36715	6.477	6.32427	6.39716	6.22673	6.42634	6.58248	6.61742	6.38328	6.27732
7893307	5.87696	5.8014	6.76502	5.68864	6.79508	7.26878	6.56177	7.17761	6.9456	5.90255	6.10784	6.70075	6.57828	6.82467	7.21339	7.66905	7.17246	6.10485	5.59347	6.81421	6.73339	6.76421	6.88351	6.61473	6.77001	6.56814	6.09394	6.77651	6.77204	6.80187
7893308	6.09344	6.17909	6.52449	5.66143	6.37869	6.76669	6.52142	7.27779	7.54622	7.50391	6.20921	6.15108	7.63555	6.21558	7.57343	7.54159	7.32092	6.97361	7.20376	7.30546	7.39027	6.38472	7.06618	6.08866	6.63959	6.10486	5.8907	7.02364	7.33756	7.31924
7893309	10.5856	10.893	11.365	11.0382	11.1697	11.0035	10.5607	10.347	10.2455	10.3582	9.98526	10.3946	10.297	10.4084	10.6703	10.6849	10.4528	9.83147	8.71063	10.4797	10.4733	10.4016	10.1337	10.2136	10.2784	9.91372	10.1738	10.142	10.4673	10.1035
7893310	5.14466	5.23563	5.49822	4.46247	5.69222	5.4089	5.30031	5.62977	5.90497	6.32017	5.35155	4.97259	5.95274	6.32469	6.37073	5.64015	5.56979	5.48978	5.83469	5.99785	5.30381	5.7198	6.48024	5.20781	5.6035	6.06419	5.65762	5.70716	6.17814	6.12405
7893311	7.25356	6.72632	8.18791	7.51079	8.19476	8.03798	8.04445	7.7032	8.17294	7.94048	7.56079	7.55745	8.39284	8.19897	8.54066	8.33956	8.40343	8.22104	7.19461	8.55586	8.71369	8.16862	8.75088	8.1034	8.80562	8.63446	8.17541	8.47919	8.40811	8.77951
7893312	2.89064	3.0502	2.92423	2.89825	3.22542	2.76892	2.85307	3.13796	3.20889	3.11826	3.00578	2.83922	2.83995	3.04381	2.7704	2.91424	2.88711	2.90086	2.90213	2.9215	2.92093	3.68092	3.0207	2.91939	3.12095	3.45033	2.87731	3.02462	3.37325	2.78213
7893313	9.38011	9.19233	9.26688	9.26745	9.20401	9.18117	9.30302	9.49991	9.45192	9.30613	9.39946	9.64326	9.4753	9.38266	9.72036	9.62157	9.44363	9.09699	8.7565	9.69778	9.00868	9.65395	9.35035	9.30737	9.31741	9.18649	9.54477	8.91651	9.232	9.33177
7893314	5.05085	4.60498	6.70306	6.70892	6.75175	6.02649	6.80499	6.79804	7.35342	6.05414	6.19256	5.96141	7.22901	6.18699	6.59429	7.25878	7.66325	8.16077	6.96808	7.13736	7.27544	8.17095	8.08579	6.78393	7.99257	8.04318	7.76063	8.11491	7.63903	7.80009
7893315	6.79402	6.34672	7.33094	6.5741	6.6458	6.97182	6.74012	7.02617	6.72375	6.72094	6.60094	7.14378	7.06703	7.69708	7.79138	7.477	7.68547	7.12424	6.36555	6.98457	6.94941	7.90886	7.91445	6.87877	7.68742	7.9413	7.32667	7.32579	7.45259	7.18025
7893316	10.6932	11.2341	11.2113	11.1857	11.2674	11.3006	11.1206	11.1068	11.167	10.9886	10.4508	11.2081	11.3077	11.319	11.5108	11.318	11.0925	10.9938	10.8185	11.2679	11.0599	11.1791	11.0425	11.132	11.1885	10.9727	10.7392	11.0819	11.1579	11.1296
7893317	2.94353	2.92614	3.09678	3.18671	3.30763	3.10008	3.17188	3.57267	3.15417	3.28744	3.13866	3.29472	3.03519	3.31909	3.35587	3.10467	3.13855	3.09627	3.13009	2.91906	2.98033	3.06278	3.24017	3.15777	2.97557	3.1795	3.14612	3.18212	3.04117	3.19614
7893318	3.86814	3.88974	4.50681	3.97029	4.49897	4.25341	4.13411	4.06637	3.99252	4.4574	3.30829	4.70128	4.26678	4.36377	4.73971	3.92569	4.31766	3.88829	3.65531	4.77429	4.42138	3.70386	3.58871	4.246	3.79138	3.21731	4.6959	4.31923	4.93408	4.07944
7893319	5.15423	5.21126	6.88123	6.36559	6.23752	6.72731	6.63641	7.3897	7.45372	6.94465	6.71034	5.32466	7.54237	6.50742	7.00707	7.60313	7.6915	7.6123	6.70649	7.20491	7.07528	7.71263	8.309	6.99611	7.98898	8.13229	7.88559	7.69773	7.38064	7.17857
7893320	5.3332	5.50718	6.26385	5.8508	5.9759	6.44555	6.23281	6.67807	6.96084	6.36042	6.01504	5.7022	7.01495	6.70388	7.57568	6.74417	6.40896	6.35755	5.39461	6.69789	6.64352	7.38518	6.74209	6.41735	6.82554	7.04187	6.38062	6.88093	7.13232	7.47743
7893321	11.8979	11.7005	11.9609	11.849	12.0797	12.1208	12.072	12.0707	12.1302	12.0201	11.9592	11.9415	12.1473	12.1666	12.1991	12.6081	12.4568	12.2393	12.0529	12.2869	12.3291	12.4314	12.3667	12.1426	12.3471	12.3873	12.0884	12.4104	12.4324	12.4699
7893322	6.76944	5.7014	6.38728	4.6955	6.74459	6.06085	5.86242	5.71539	5.12556	6.92258	6.00864	6.3689	6.66836	4.79689	6.31426	7.44709	6.55628	6.31426	6.19994	5.92066	6.93166	6.38384	6.82513	5.517	6.89216	6.50186	5.99742	6.49661	6.26006	6.48224
7893323	3.19707	3.11095	3.65966	3.31124	3.14859	3.65079	3.17031	3.43807	3.12845	3.66488	3.30856	3.63455	3.15008	3.81446	3.32141	3.40881	3.46698	3.66829	3.3234	3.58707	2.98228	3.9653	3.90212	3.39632	3.19828	3.37699	3.58114	3.39082	3.3531	3.63107
7893324	5.78835	6.3065	5.81468	5.58299	5.94941	5.95658	5.93195	6.01619	5.64916	5.27805	6.15637	5.53291	6.01942	6.115	6.03503	5.52316	5.79373	5.54243	5.98726	6.15676	5.78203	6.13448	6.15515	5.88619	5.98629	5.70599	5.6196	6.38409	6.13209	5.48521
7893325	7.14346	7.06177	7.85914	7.47722	7.59828	7.82913	7.61294	7.64516	7.8068	7.64439	7.63278	7.97629	7.79296	7.67237	7.70951	7.79308	7.74954	7.08341	7.1705	7.26729	7.78246	7.66722	7.77766	7.76966	7.39926	7.56287	7.65278	7.73661	7.53415	8.00488
7893326	3.36768	4.36406	3.33815	3.7806	4.16569	3.91185	4.17242	3.69206	3.32097	3.39122	3.88628	4.31002	4.25411	4.06653	3.88107	4.19835	4.03565	5.00469	3.69641	3.97675	3.26013	4.34364	3.74113	3.99611	4.36146	4.57975	3.85236	3.61236	3.86709	4.11953
7893327	4.47606	4.9301	4.61668	4.32794	4.66426	4.6794	4.00113	5.1893	5.3356	5.68134	5.0824	4.61121	4.72682	5.72561	4.58238	4.3757	4.25278	4.68144	4.2062	4.38474	4.50091	4.55026	4.80435	5.06479	4.46809	4.67228	4.01437	5.0985	4.76638	5.38467
7893328	5.11896	4.10189	4.11646	3.64421	4.43655	3.69161	3.76692	3.78294	4.62294	3.60676	4.53091	4.82898	4.20605	4.18185	4.94153	4.993	4.11203	4.39317	4.18338	4.31456	4.23512	3.64667	3.35398	4.34815	4.10612	3.61427	4.92724	3.98343	3.97199	4.54887
7893329	7.90128	7.55091	7.92337	7.59715	7.84222	7.61364	7.7867	8.15215	7.85757	7.84572	7.81121	7.6317	7.8983	7.94352	8.07132	7.74225	8.11285	7.78774	8.08178	7.90922	7.93439	7.63376	7.72831	7.81333	7.88788	7.85234	7.67288	7.68743	7.9451	7.82471
7893330	4.18275	4.27206	3.9049	4.35926	4.28052	3.68299	4.44474	4.354	4.2076	4.02472	4.31203	4.05615	4.17311	4.4661	4.39724	3.53158	4.75368	4.13676	4.01926	4.17011	3.9221	4.51613	4.25868	3.95322	3.56419	4.18588	3.84096	4.22906	4.55529	4.31755
7893331	5.41796	5.05771	4.78591	4.8298	5.95071	5.27028	5.10159	5.90518	5.02471	5.83029	5.12809	4.29862	4.88526	5.46337	5.76067	5.28649	5.22054	4.64308	5.0889	5.49597	5.05836	4.70103	5.47213	4.89984	5.4829	4.66737	4.63585	5.15293	4.91224	4.26691
7893332	7.55405	7.47655	7.21543	6.91824	7.33876	7.46702	7.09751	7.17849	6.8874	7.35373	7.16793	7.26719	7.11976	7.09638	7.27114	7.24879	6.742	6.51102	6.80085	6.78489	6.97631	6.47301	6.8743	6.54963	6.57222	6.81092	6.90224	6.93323	6.34348	6.69989
7893333	8.09868	8.23024	8.17495	8.57413	8.03302	8.55643	8.39865	9.07354	9.05155	8.45678	8.50674	9.14898	8.6864	8.93503	8.53776	9.11167	8.6022	8.79306	8.04358	8.58838	8.62723	9.34435	8.31416	8.82174	8.6725	8.19273	8.72315	8.00163	8.43446	8.47227
7893334	10.1512	9.74908	9.49784	9.63059	9.86835	10.0785	9.88937	9.42453	10.5655	10.182	9.98484	10.0216	10.2049	9.85633	10.6034	10.6776	10.9396	10.4877	10.3522	10.9139	9.82067	10.5506	10.2258	10.452	10.3664	10.486	10.2416	10.4154	9.96589	10.7286
7893335	6.20619	6.06525	7.14825	6.33876	6.73632	7.16806	6.75037	7.56923	7.28216	7.42923	7.16736	6.79997	7.52695	7.14083	7.3876	7.47661	7.70666	6.85353	6.81348	7.01082	7.15244	7.94414	8.01406	7.25061	8.25684	7.30009	7.38649	7.06902	7.64385	7.64402
7893336	10.9147	10.7319	10.8827	10.8466	11.1253	11.0713	11.0476	11.2804	11.2899	10.9055	11.0462	11.0554	11.2517	11.3013	11.3736	11.5772	11.5507	11.339	11.3631	11.5661	11.4922	11.6613	11.5165	11.2804	11.6593	11.3764	11.2114	11.3985	11.5933	11.5404
7893337	9.76189	9.51863	9.79163	9.8149	10.125	10.051	10.2335	10.1331	10.2635	10.0271	10.0777	9.9489	10.0676	10.3413	10.3492	10.6368	10.5788	10.4419	10.4513	10.4915	10.4972	10.5389	10.4476	10.4576	10.4598	10.4964	10.18	10.3445	10.7455	10.403
7893338	9.33395	9.3578	9.35808	9.42725	9.44939	9.35543	9.55379	9.62091	9.7341	9.41881	9.62533	9.47035	9.56423	9.41825	9.7494	9.96199	10.0396	9.72798	9.79553	10.1102	9.92615	9.97898	9.71743	9.86009	9.75715	9.82159	9.54093	9.91765	10.0355	9.92797
7893339	10.7944	11.0279	10.8923	11.1317	11.0384	11.0881	10.9284	10.9064	11.0263	10.8601	11.0257	10.8693	10.8304	10.7926	10.911	10.7807	10.9071	10.9001	10.6848	10.7093	11.0526	11.0234	11.2469	11.0976	11.1027	11.1321	11.0626	10.9853	10.7724	11.0709
7893340	9.7921	9.90015	9.6123	9.80175	10.0532	10.051	9.7944	9.759	9.67783	9.82716	9.43294	9.5864	9.62288	9.84968	10.0066	10.1942	9.64717	9.49079	8.98778	10.0932	9.64729	10.0476	9.54579	9.70617	9.7118	9.35972	9.54573	9.64879	9.89586	9.57193
7893341	8.33871	8.25816	8.68828	8.26032	8.61594	8.5812	8.82481	8.52562	8.95226	8.33022	8.70201	8.56685	8.97613	8.96644	8.85755	9.28611	9.05626	8.89709	8.95221	9.1387	9.07137	9.24362	8.83595	9.01031	9.11253	8.92407	8.73037	8.99138	9.00254	8.91378
7893342	5.75337	4.94196	5.614	5.65598	5.24155	5.53426	5.23651	5.65127	4.95793	5.39033	4.71317	4.74141	5.30846	5.97155	5.62311	5.50081	5.89284	5.47046	5.11541	5.65276	5.29216	5.34106	4.89045	5.07512	5.4741	5.62602	5.22564	5.11703	4.5012	5.09838
7893343	9.44855	8.93403	9.38002	9.22681	9.48558	9.70959	9.45866	9.37104	9.48298	9.56483	9.62083	9.26531	9.2969	9.48642	9.5569	9.47875	9.37442	9.35501	9.20475	9.30013	9.82625	9.47304	9.69149	9.248	9.43098	9.57182	9.21694	9.69686	9.59141	9.51205
7893344	10.2839	10.548	10.1069	10.5092	10.6238	10.6496	10.402	10.0492	10.1423	10.1642	9.8914	10.2336	10.2678	10.3822	10.527	10.5385	10.3735	10.0953	10.1668	10.3858	10.1703	10.3394	10.2555	10.2329	10.2982	10.1665	10.0837	10.0753	10.6352	10.2331
7893345	12.2132	12.1661	12.5161	12.3683	12.268	12.2673	12.2197	12.5173	12.4698	12.3973	12.2854	12.1969	12.3964	12.2821	12.3131	12.3851	12.3153	12.5354	12.3942	12.4626	12.51	12.611	12.3489	12.4978	12.5487	12.2792	12.2937	12.3403	12.3685	12.4562
7893346	10.4113	10.3947	10.1508	10.4139	10.337	10.5541	10.4905	10.6021	10.6324	9.95403	10.2573	10.3681	10.6028	10.612	10.5234	10.4813	10.4734	10.2782	10.485	9.95731	10.5284	10.5257	10.5547	10.5727	10.5007	10.3436	10.4473	10.3901	10.413	10.4398
7893347	2.89348	2.75125	2.94403	2.88315	3.01007	2.88198	2.89223	2.82281	3.11626	2.87521	3.01524	3.10139	2.92906	2.85391	2.82032	2.86285	3.08026	2.96462	2.93225	2.9444	2.74526	3.17676	3.00491	3.0255	2.9159	2.80451	2.81306	2.98625	3.0851	3.18121
7893348	9.12821	9.18085	9.08562	9.14702	9.19999	9.06575	9.11842	8.93784	8.89416	8.82662	8.93827	8.8959	9.04701	9.07695	9.03157	8.96768	9.11724	9.15045	9.5195	9.13326	9.11936	8.95143	9.06038	9.21765	9.12485	9.12313	9.06523	9.17554	9.17406	9.06094
7893349	8.60706	9.03554	9.02899	9.14072	8.73132	8.86752	8.90364	9.1285	9.05867	9.08731	8.86838	9.23179	9.037	9.03213	8.95747	8.73989	8.65205	9.00287	8.31676	8.78496	8.85693	8.82359	8.85713	9.06492	8.91071	8.74006	8.8899	8.80151	8.79472	8.85371
7893350	8.17645	8.22926	8.14832	8.03891	8.98081	8.8665	8.54564	8.53408	8.6529	8.68262	8.44331	8.483	8.57124	8.79794	8.92065	8.81353	8.75145	8.29371	8.31057	8.50784	8.95558	8.19794	8.10755	8.68044	7.54758	7.70482	8.1181	8.65172	8.57422	8.67926
7893351	10.5972	10.2602	10.7409	10.4823	10.7704	10.8382	10.8904	10.8015	10.9531	10.6376	10.6683	10.5079	11.0528	10.9867	11.1071	11.5531	11.1933	11.1421	10.9961	11.3009	11.2289	11.3473	11.1021	10.9666	11.3957	11.0101	10.8988	11.1666	11.3491	11.3222
7893352	5.88201	5.0834	6.02648	5.16924	5.40933	5.25346	5.28605	5.37813	5.61232	5.88825	5.49436	5.27411	5.11207	5.65668	5.7749	5.9788	6.29972	5.70747	5.82125	5.21221	5.81396	5.57584	5.66226	5.94031	5.56231	5.35632	6.11706	5.8414	5.07947	5.67026
7893353	8.83044	8.38097	8.5247	8.35606	8.30196	8.26832	8.35033	8.01857	8.43032	8.24035	8.60588	8.28282	8.19395	8.51156	8.27534	8.4451	8.50917	8.82554	9.09247	8.37953	8.41692	8.17466	8.80605	8.39041	8.71408	8.72705	8.55933	8.62888	8.41269	8.56859
7893354	11.2172	11.0673	11.2132	11.0698	11.2448	11.3216	11.1916	11.265	11.183	11.1202	11.0329	10.9612	11.3018	11.0714	11.3255	11.3494	11.2115	10.911	10.8835	11.2249	11.0746	11.2053	10.9548	10.9508	11.0847	10.9439	10.9086	11.0365	11.1761	11.0328
7893355	5.46148	6.26569	5.73267	5.40065	6.01282	5.71105	5.66281	6.36551	5.08344	5.34181	3.90919	4.48994	5.79622	5.08594	4.92055	5.3001	5.07446	4.79568	6.64892	4.36349	5.71013	6.01505	4.24081	5.517	7.28788	5.38959	5.68696	5.53544	7.28973	4.41337
7893356	9.36118	9.58225	9.34413	9.55824	9.80806	9.58367	9.51028	9.46728	9.73103	9.53967	9.46282	9.69538	9.59548	9.72002	9.70171	9.56092	9.59696	9.27991	9.45307	9.50715	9.49206	9.73516	9.356	9.35151	9.43267	8.9573	9.24872	9.04819	9.31808	9.39967
7893357	12.2465	12.1749	12.3208	12.269	12.2985	12.368	12.3304	12.3096	12.2374	12.1956	12.167	11.9746	12.3059	12.2907	12.3534	12.2599	12.3139	12.2238	12.2799	12.0326	12.0929	12.0135	12.1501	12.0462	12.047	12.2488	12.1214	12.1929	12.1771	12.1901
7893358	6.56437	6.55628	6.7207	5.95583	6.39749	5.90581	6.40204	6.88405	6.9884	7.21143	6.37064	6.38785	6.25014	5.97591	6.71842	7.08786	6.31426	6.57394	5.77459	6.42777	6.2338	6.66694	6.94537	6.26381	6.26992	6.44268	6.12043	5.74551	6.43326	7.74552
7893359	9.23458	9.48195	9.10307	9.13922	9.13361	9.53261	9.01313	8.94692	9.11938	9.32439	9.28033	9.24254	8.96498	9.15686	9.0695	8.87055	8.93265	8.93269	9.11522	8.87255	8.95308	8.64588	8.77171	8.96778	8.66216	8.59534	8.634	8.88141	8.96247	8.55037
7893360	6.07213	6.4276	6.13301	6.20194	6.48788	6.76544	6.13621	6.93395	7.04739	6.99545	6.65284	5.75149	7.01879	6.97782	7.1258	7.47206	7.09018	7.1928	6.45796	6.87629	7.13025	6.38049	6.31784	6.78649	6.32366	6.32511	6.60474	7.1918	7.37254	7.45265
7893361	7.77636	7.74808	7.91206	7.49482	7.82082	8.0097	8.00627	8.0633	7.89222	7.86436	7.83438	7.89323	7.80879	7.76258	7.69178	8.02012	8.28791	7.66059	8.01917	8.14634	8.03393	7.82856	7.92507	7.69226	7.90679	7.69187	7.5811	7.72939	7.99141	7.94004
7893362	11.3337	11.6584	11.3152	11.4397	11.5292	11.4801	11.0765	11.3841	11.1053	11.1866	10.9983	11.3586	11.2465	11.3724	11.4141	11.209	11.187	11.2235	10.9347	11.22	11.225	11.1855	11.3785	11.4051	11.1443	11.0688	11.2296	11.4028	11.3191	11.3228
7893363	10.6213	10.4392	10.5313	10.5545	11.0211	10.9326	10.8605	10.9848	10.9685	10.5915	10.5178	10.6193	10.996	10.7516	11.1664	11.2961	10.9924	10.6505	10.6172	11.1127	10.9648	11.3288	10.9565	10.7287	11.1849	10.8478	10.7176	11.2072	11.1375	11.0214
7893364	11.1233	11.2083	11.1501	11.2348	11.3065	11.6293	11.272	11.2737	11.2892	11.2172	10.8889	11.0587	11.3325	11.1906	11.3526	11.2859	11.3604	11.1832	11.2108	11.0822	11.1397	11.1528	11.2248	10.9362	11.1805	11.1097	10.9374	11.4237	11.3116	11.1465
7893365	6.33065	6.61931	6.61288	6.27224	5.73796	6.59159	6.31234	6.24405	6.52295	6.55881	5.20316	6.50032	6.85744	7.32898	7.72237	7.13314	7.00405	6.31152	6.40165	6.85154	6.10437	5.33318	6.41605	6.42349	5.71402	6.11243	6.17327	7.17721	6.69125	6.49032
7893366	6.40595	5.9684	6.29162	6.40373	6.63222	6.86613	6.75155	7.04894	6.59856	6.9978	6.42466	6.3941	6.61182	6.43665	6.36759	7.12364	6.85198	6.75756	5.80273	5.91056	6.83007	7.00555	7.83031	6.49598	7.83371	8.14259	7.00976	6.7759	7.12511	6.83004
7893367	7.99297	7.91657	8.25617	7.61628	8.55813	8.46684	8.12518	8.68904	8.62886	8.65404	8.4159	8.45855	8.58595	9.04356	9.41921	9.11958	8.84339	8.49048	7.82707	9.19501	8.58327	8.91872	8.58002	8.43888	8.40239	8.38465	8.4048	8.34902	8.58194	9.0097
7893368	2.89148	2.91715	2.95465	2.92542	2.92565	2.91785	2.93535	2.96684	2.96161	2.99891	2.96245	2.94611	2.9526	2.97156	2.95274	2.95828	2.96562	2.98351	2.94534	2.94152	2.96627	2.96158	2.98705	2.9678	2.92775	3.02102	3.02849	3.01108	2.9506	2.9887
7893369	6.93349	6.80173	7.28236	7.14822	7.13674	7.24555	7.22954	7.06082	7.42505	7.32679	7.04531	7.15582	7.54822	6.87877	6.84998	7.53825	7.69316	7.72254	7.46675	7.40665	7.4736	7.74929	8.29561	7.18822	8.11909	8.20023	7.92676	8.08768	7.40924	7.45585
7893370	5.47584	5.48416	5.75248	5.35582	5.48449	5.45025	5.57651	5.71791	5.78778	5.58916	5.40851	5.50424	5.41422	5.66749	5.55858	5.88754	5.68959	5.81393	5.75744	5.71493	5.60219	6.07127	5.54807	5.43898	5.77331	5.8571	5.65052	5.79561	5.77696	5.92289
7893371	11.8287	11.7959	12.2006	12.0338	11.8967	11.992	12.0905	12.1838	12.2544	12.2962	12.1741	11.9826	12.1918	12.0096	12.1162	12.062	12.2485	12.261	12.0733	12.0555	12.4089	12.2171	12.4188	12.1956	12.2362	12.3576	12.4343	12.4804	12.204	12.3808
7893372	3.50065	3.31366	3.13615	4.75598	4.23632	4.05153	5.6108	5.54879	6.76459	4.63604	3.13837	3.74287	5.77853	5.28029	4.95919	5.33446	4.95395	5.3534	4.20382	6.05465	3.09321	4.39921	5.03641	3.93726	4.23089	3.47608	3.09147	3.74287	6.44866	5.70647
7893373	6.02792	6.75175	6.56613	6.48278	6.52906	6.74336	6.94257	5.8412	6.25392	6.04452	6.71904	6.14369	6.46119	6.11924	6.65716	6.6173	7.23101	6.20646	7.13197	6.87997	6.50758	6.47759	6.39443	6.25827	6.36551	6.94663	6.96858	6.51677	7.07764	6.34871
7893374	12.4853	12.1982	12.394	12.3925	12.2957	12.2627	12.3876	12.6102	12.5048	12.2949	12.4588	12.2093	12.2691	12.4002	12.2168	12.3664	12.2028	12.2985	12.1559	12.0986	12.0416	12.0307	12.2623	12.0118	12.4024	12.2657	11.986	12.3207	12.1887	12.338
7893375	2.90732	3.00429	3.08646	2.99879	3.15221	3.10129	2.83959	3.24385	3.04774	3.02955	3.00583	2.97599	2.95157	2.8585	3.07189	2.88278	2.79001	2.97693	2.93554	3.26633	2.98456	2.96294	3.3886	3.03929	3.21939	3.0352	3.01144	2.92306	2.91594	2.86215
7893376	5.24962	4.43358	4.9052	4.41337	4.34145	4.69041	4.03729	4.95481	4.73907	4.49407	5.14602	4.39921	4.60534	4.4827	3.62792	3.9218	5.23475	4.1255	4.27636	4.24461	4.8918	3.92599	4.2291	4.85975	5.49607	4.99373	4.6029	3.84708	4.50989	4.92159
7893377	3.34016	3.29473	2.87245	3.43692	3.05576	3.11263	3.22847	3.43665	3.21225	3.43913	3.48397	3.52571	3.22082	3.23658	3.36157	3.21335	3.08777	2.9935	3.14925	3.36255	3.05959	3.09602	3.43311	3.07535	3.23451	3.15058	3.10215	3.12092	3.33325	3.28812
7893378	3.32071	3.36377	3.45481	3.52046	3.60603	3.24969	3.41266	3.62041	3.51875	3.82571	3.21311	3.2738	3.2893	3.43603	3.98052	3.80914	3.16971	3.6261	3.56447	3.62682	3.49516	4.32861	3.74774	3.43732	3.40212	3.28334	3.88889	4.00287	3.611	4.25088
7893379	3.02501	2.98809	3.13615	2.90383	2.86862	2.93206	2.90262	3.16893	2.99607	2.97619	2.89029	3.08026	2.98739	3.07819	2.88336	2.98304	2.89099	2.95315	3.00049	2.86206	2.99716	3.36883	2.94255	3.08914	3.2174	3.00525	2.96349	3.55249	2.946	3.23233
7893380	7.15159	6.68388	6.34317	6.83522	6.89406	6.81813	6.78947	7.36601	7.08425	6.88067	6.5533	6.39486	6.74597	7.01606	6.98034	7.15695	6.8584	6.81735	6.45491	6.68293	7.06416	6.24611	6.44252	6.53864	5.99186	6.66757	6.20916	6.2556	7.09967	7.23743
7893381	3.78414	3.35928	3.69308	4.06365	3.89323	3.75341	4.19425	3.91514	4.07906	3.78269	3.9008	3.93302	3.76584	4.14446	3.88645	3.63287	3.98274	3.5861	3.93793	4.04456	3.73615	3.61225	3.88006	3.49917	3.69062	4.7152	4.91989	4.03079	4.18346	3.80605
7893382	11.5253	11.7727	11.7624	11.7817	12.0534	11.9438	11.9766	11.7211	11.9626	11.8412	11.6312	11.7961	12.166	12.0638	12.2603	12.0543	11.8922	11.3271	11.7768	11.9336	11.8296	11.9711	12.1366	11.8308	11.9965	11.6744	11.6495	11.8653	12.1386	12.0116
7893383	6.71386	6.35286	6.27643	6.38843	6.8005	6.70539	6.98968	5.80909	6.1543	6.33174	6.63019	6.44763	6.0886	5.87911	6.50348	6.52954	6.40642	6.00682	6.0361	6.6455	5.8398	6.71206	6.24061	6.3425	6.34387	6.58535	6.08037	6.09552	6.4065	6.9837
7893384	6.21165	6.28533	6.66917	6.30796	6.40277	6.53864	5.81326	6.02656	6.80252	6.0073	6.16884	6.03445	5.97784	6.00315	6.411	6.28788	6.18911	6.19285	6.28344	6.14531	6.05951	6.1794	6.10411	6.40997	6.38551	5.84059	6.50578	6.19811	5.84866	6.41284
7893385	12.1518	12.2896	12.0935	12.339	12.4964	12.5388	12.2079	12.2473	12.3838	12.2201	12.1206	12.2441	12.3716	12.3568	12.5771	12.7383	12.1973	11.9129	11.9436	12.2929	12.4321	12.5783	12.2407	12.2348	12.3328	12.0474	11.9352	11.8681	12.5221	12.4329
7893386	13.182	13.2257	13.2568	13.4188	13.2962	13.2676	13.2755	13.2368	13.2198	13.3155	13.3022	13.1923	13.4107	13.3875	13.4146	13.3118	13.2644	13.2837	13.1837	13.265	13.328	13.3496	13.4226	13.3271	13.4297	13.2768	13.3194	13.2097	13.395	13.4286
7893387	3.31222	3.39263	3.35457	3.42906	3.49795	3.41867	3.49926	3.42458	3.63856	3.45401	3.25322	3.78575	3.44751	3.63363	3.63971	3.53719	4.13138	3.62819	3.45835	3.51701	3.3244	3.60858	4.06195	3.42397	3.47871	3.51244	3.64748	3.04054	4.02836	3.70868
7893388	5.10771	4.39282	4.74641	4.5775	4.56087	4.91332	4.7639	4.48173	5.09836	4.52483	4.4289	4.80834	5.29534	5.27329	4.70978	4.42165	5.63213	4.72297	4.57622	4.86848	4.29783	4.46779	4.83587	4.06796	4.53714	4.36819	4.9361	4.29523	4.5074	3.96292
7893389	3.02939	3.30932	3.3299	2.99672	2.97631	3.23192	3.02946	3.24683	3.38061	3.06747	3.09776	3.09828	3.22936	3.05408	2.93515	3.22219	3.08086	3.22724	3.0453	3.07103	2.89252	3.0236	3.12256	3.01451	3.03282	3.02168	3.13512	3.17923	2.94853	3.20315
7893390	9.6801	9.12016	9.88836	9.36611	9.37859	9.50352	9.48015	9.89883	9.85395	9.93507	9.78994	9.34371	9.59243	9.48996	9.49382	9.61047	9.86372	9.92071	9.3842	9.17226	10.048	9.60621	9.64383	9.71189	9.37578	9.58287	9.51366	9.823	9.6056	9.76233
7893391	9.23723	9.03425	9.52098	9.18682	9.46734	9.63607	9.46964	9.60147	9.67148	9.51054	9.46577	9.19756	9.66758	9.69545	9.6066	10.1889	9.83385	9.75284	9.95413	9.78577	9.73051	9.87343	9.82237	9.86851	9.90294	9.87882	9.61018	9.80767	9.84369	10.0621
7893392	6.1012	6.23961	6.79715	6.19492	6.97226	7.19156	6.97403	6.77427	6.94212	6.62927	7.04398	6.77489	7.03133	7.13133	7.14797	7.36648	7.27278	7.12262	6.9693	6.94115	7.23054	6.66047	6.75676	7.19426	6.10672	6.32828	6.79001	7.3644	7.03265	6.95679
7893393	12.2011	12.1811	12.4231	12.3064	12.2085	12.0339	12.1045	11.5873	11.737	11.9684	12.0062	12.0595	12.2516	12.2469	12.0422	12.0014	12.0927	11.9413	12.5655	12.2618	12.2114	12.0572	12.2168	12.2794	12.3198	12.6139	12.4681	12.3978	12.1603	12.2434
7893394	10.0426	10.4569	10.336	10.6	10.3811	10.4715	10.3952	10.5725	10.6567	10.7105	10.5677	10.8271	10.8602	10.6448	10.6805	10.7504	10.6247	10.5941	10.869	10.8156	10.5916	10.8633	10.6045	10.8242	10.8212	10.7097	10.3861	10.4418	10.7462	10.8567
7893395	9.21613	9.63519	9.08936	9.3588	9.12388	9.24837	9.24823	9.07615	9.09387	8.75825	9.10707	8.87706	9.37588	9.09347	9.21887	9.26119	9.23477	9.33611	9.26646	9.58522	9.07673	9.16971	9.20919	9.29403	9.22171	8.94859	9.06919	9.37473	9.20953	9.30108
7893396	6.14747	6.23364	6.44664	6.1852	6.51913	6.62094	7.20615	7.22735	6.87603	6.61466	6.94185	6.71289	7.08986	7.06026	6.66935	6.8702	7.21785	7.2138	6.73981	6.68018	7.47084	6.97548	7.26251	6.6713	7.03627	7.54796	7.21869	7.45552	7.06788	6.8763
7893397	4.7961	5.34382	4.96128	5.09935	5.29312	4.96893	4.70527	5.51453	5.4109	5.09044	4.50948	4.96917	5.8349	5.73985	5.30079	6.00664	5.47168	4.85771	4.04648	4.80306	4.62827	4.47637	5.0068	4.8522	4.20617	4.56532	4.75961	5.56734	4.86871	5.22173
7893398	3.71642	3.70513	4.28509	3.8296	4.00654	3.6113	3.89068	4.04019	3.6423	4.05528	3.91082	4.18158	3.86679	3.80932	3.97694	3.97546	3.92492	4.06316	3.71192	4.17407	3.69015	3.64776	3.97951	4.09659	4.12685	4.17457	3.98862	4.3722	4.16041	3.9779
7893399	10.5357	10.5802	10.4654	10.5185	10.72	10.7334	10.6746	10.7216	10.7288	10.5831	10.5665	10.5003	10.7346	10.78	10.8058	10.7282	10.7014	10.5616	10.4845	10.6933	10.5699	10.624	10.5361	10.6362	10.5786	10.4661	10.3063	10.6683	10.6894	10.6295
7893400	4.30451	4.62015	5.0736	4.07999	4.66066	3.95461	4.36229	5.42775	4.69406	4.13279	3.8623	4.52627	5.40483	4.40126	5.71906	4.77515	4.88299	4.91308	4.40419	5.30579	5.11224	5.27985	4.5573	4.71187	3.98692	4.52062	4.10198	5.0205	4.80458	4.53988
7893401	4.68139	4.91521	4.90452	4.99778	4.77924	5.20717	4.73176	5.84113	5.85931	4.62667	5.51077	5.27417	5.9953	5.79623	6.04772	5.37749	5.25536	5.23001	5.0837	5.11987	5.40287	5.06904	5.21059	5.34401	5.37907	5.12254	4.84626	5.78976	5.6223	5.57418
7893402	10.2616	10.122	10.6089	10.4688	10.6116	10.6624	10.5075	10.5244	10.4781	10.3408	10.2912	10.2761	10.6891	10.6048	10.5855	11.0258	10.6546	10.7164	10.6492	10.9236	10.8995	10.9992	10.9171	10.7087	10.9179	10.9715	10.7247	10.9557	10.9239	11.0174
7893403	7.57304	7.71965	8.73414	7.91611	8.52644	8.17772	8.27424	8.23985	8.69296	8.19872	8.31171	8.27577	8.68345	8.18215	8.83297	8.48466	8.30196	7.97034	8.23573	8.31627	8.68015	7.66076	8.45891	8.18186	7.94401	8.25733	8.39676	8.4159	8.87175	8.55902
7893404	4.80895	4.65367	4.92011	4.03305	4.75357	4.82529	4.69691	4.92738	5.14735	4.54774	4.99154	4.87709	4.42215	5.04843	5.08258	5.16404	5.04082	5.0796	4.8107	5.1105	4.88734	5.39514	5.34954	5.19382	4.88372	4.72599	4.85993	4.76359	4.62051	4.83091
7893405	6.65698	6.74689	6.66951	6.4675	6.47655	6.98114	6.89524	6.23322	6.67361	6.96148	6.90995	6.65686	6.81314	6.50312	6.77635	6.84814	6.62532	6.23574	6.39815	7.16173	6.4141	6.15602	6.52642	6.36956	6.4316	6.70558	6.74445	6.21051	6.21752	6.22089
7893406	2.91642	3.33281	2.98654	3.13954	3.13615	2.93853	2.96292	3.29369	2.99682	2.95345	3.01123	2.95638	3.13615	2.87922	3.05492	3.18778	3.2126	3.24982	3.22645	3.14165	3.40169	3.47814	3.16991	3.35476	3.28046	3.14865	4.12695	3.1957	2.99974	3.01797
7893407	10.8073	10.7106	10.882	10.7421	10.9507	11.116	10.8117	10.7442	10.9957	10.7158	10.794	10.9479	11.1071	11.1148	11.1956	11.4387	11.0984	10.4258	10.9936	11.1066	11.0096	11.2504	10.8285	10.917	11.0539	10.4013	10.3948	10.3956	10.9651	11.0258
7893408	4.22648	4.19122	4.11101	4.26326	4.83124	4.44143	4.56143	4.56676	4.51883	4.35254	5.02818	4.36547	4.54832	4.52214	4.52365	4.46522	4.55605	4.3949	4.73102	4.58265	4.55755	4.57279	4.69578	4.56393	4.52535	4.77331	4.33882	4.9733	5.10447	4.09383
7893409	6.43927	6.49358	6.43283	6.4017	6.43045	6.29562	6.50358	6.36612	6.18592	6.16607	6.30318	6.25978	6.36595	6.36262	6.34403	6.09383	6.33195	6.49213	6.90543	6.57634	6.41495	6.32257	6.36366	6.55215	6.48413	6.36765	6.33881	6.4328	6.46867	6.29344
7893410	7.90255	7.61026	7.49877	7.55552	7.42585	7.32688	7.609	7.58677	7.3627	7.3958	7.50566	7.23579	6.9234	7.63325	6.97247	7.25313	7.09792	7.26509	7.5559	7.37777	7.48516	7.24785	7.53558	7.29075	7.24921	7.51982	7.6563	7.31307	7.21981	7.29532
7893411	5.95252	5.63784	5.94162	5.79774	5.60366	6.36967	5.81416	5.73249	5.44689	5.82547	6.18198	5.7826	5.76688	5.77659	5.70322	6.10793	5.96615	5.60139	5.80572	5.76604	5.78342	5.78031	5.95056	6.05795	6.00619	6.18634	5.8843	6.16079	5.89354	5.96454
7893412	2.94578	2.9446	3.14425	3.07385	3.03781	3.04091	2.95958	3.93611	3.3088	3.14434	3.14357	3.20238	3.25785	3.402	3.33488	3.24874	3.25983	3.24834	3.13583	3.54372	3.26337	3.39923	3.33381	3.31762	3.29295	3.09426	3.28464	3.21504	3.2542	3.24205
7893413	9.30591	9.50806	9.31777	9.35613	9.38347	9.25339	9.26491	9.31951	9.03268	9.02482	9.18224	9.22242	9.27041	9.31927	9.18394	9.37152	9.20714	9.07643	9.30619	9.47863	9.22531	9.35833	9.29284	9.30396	9.37015	9.35835	9.27751	9.26666	9.32041	9.25338
7893414	12.3856	12.2391	12.3188	12.4764	12.2844	12.4249	12.5184	12.5627	12.757	12.5538	12.6243	12.4998	12.6875	12.7559	12.6512	13.0806	12.875	12.9388	12.9084	12.8036	12.8463	12.8561	12.8395	12.6816	12.8116	12.7572	12.6225	12.8373	12.9144	12.9528
7893415	6.88215	7.02949	6.90474	6.55128	6.30352	6.63812	6.9285	7.46572	7.625	7.018	6.7607	6.93443	7.32318	7.55484	7.08609	7.14491	7.20119	6.4463	7.10674	6.78921	7.30712	7.18772	7.07515	7.09034	7.05656	7.63679	7.09459	7.43044	7.45053	7.39401
7893416	7.2976	7.21902	7.18179	6.83986	7.58876	8.21333	7.6153	7.63734	7.78551	7.85997	7.10973	7.157	7.3493	8.20678	8.16366	7.99499	8.01919	7.16001	7.38486	7.98754	7.90403	7.37487	7.02007	7.73581	6.76	7.67266	7.75319	7.90834	8.30208	8.2551
7893417	4.71871	4.18915	3.58202	3.17616	4.57797	4.33535	3.70941	3.64413	4.14087	3.9861	4.2812	3.45775	3.34855	3.30637	3.49748	3.39298	3.13855	2.98767	2.91642	3.13116	3.49344	3.07182	3.10476	2.91835	2.99685	3.15058	3.87154	3.93198	3.57083	3.32357
7893418	8.66269	8.55116	8.85205	8.6816	8.71804	8.7635	8.83793	8.89363	9.18389	8.7478	8.87921	8.90918	9.05964	9.16015	9.36269	9.56591	9.65674	9.22825	9.63086	9.50334	9.46937	9.65731	9.51684	9.33795	9.464	9.27397	9.28136	9.33694	9.72513	9.41051
7893419	12.3846	12.5559	12.3713	12.6975	12.5646	12.5377	12.5744	12.5524	12.6855	12.4557	12.4573	12.6976	12.688	12.7648	12.6741	12.6171	12.5557	12.3878	12.5693	12.4267	12.5735	12.5816	12.5361	12.5455	12.5692	12.6114	12.5812	12.4332	12.5316	12.4508
7893420	9.44224	9.81928	9.27477	9.5263	10.0674	9.88066	9.73098	9.53919	9.80981	9.92896	9.54514	9.72302	10.2817	10.0783	10.2278	9.99734	9.8173	9.2221	9.44058	9.75492	9.67478	9.96141	9.94317	9.71187	9.89948	9.5395	9.70491	9.94532	10.1737	10.4371
7893421	6.94836	6.19546	7.46792	6.63406	7.05032	7.95401	6.66439	7.23521	7.77953	7.16404	7.33962	7.0204	7.89505	7.30779	7.75996	8.11655	7.89266	7.4108	7.28696	7.55323	7.77167	7.66512	7.1484	7.64145	6.81968	7.53853	6.93436	7.98449	7.86336	7.9606
7893422	11.4808	11.6072	11.2163	11.3971	11.2791	11.3206	11.3785	11.5386	11.6566	11.3799	11.262	11.3828	11.3093	11.4337	11.4303	11.3538	11.5265	11.473	11.6832	11.2992	11.392	11.5548	11.3925	11.4303	11.3883	11.4004	11.3277	11.2323	11.3087	11.3565
7893423	3.34332	3.52422	3.57488	3.46212	3.48633	3.5319	3.47278	3.38515	3.31423	4.09967	3.43842	3.83971	3.72518	3.46605	3.28432	3.3705	3.42247	3.65769	3.84628	3.3689	3.46334	4.16994	3.21211	3.24184	3.78423	3.87031	4.12027	3.55006	3.85147	3.5658
7893424	12.2008	12.2131	12.3718	12.1572	12.176	12.1584	12.3059	12.3992	12.4659	12.2491	12.2544	12.3858	12.3992	12.3395	12.3141	12.5634	12.4467	12.3561	12.2503	12.5423	12.4509	12.8668	12.3979	12.4977	12.628	12.5453	12.5294	12.2889	12.4593	12.6252
7893425	2.91422	2.92274	3.14638	3.04158	3.06155	3.06891	2.99921	3.07058	3.30612	3.03323	3.02512	3.19857	3.06271	3.06468	2.98353	2.87698	2.9509	3.10055	3.24515	3.10299	3.02654	2.91532	3.01718	3.12106	2.93136	2.99653	3.21341	3.03307	2.91483	2.91535
7893426	3.39424	3.41342	3.40401	3.40023	3.38854	3.37858	3.41578	3.44231	3.35519	3.4419	3.3689	3.33654	3.41355	3.42421	3.38784	3.29683	3.39518	3.41338	3.4836	3.38386	3.41714	3.33459	3.41974	3.41655	3.39192	3.48091	3.51492	3.45728	3.38948	3.39619
7893427	5.00977	5.2331	5.08514	5.01663	5.10944	4.68668	5.28402	5.13671	5.06933	5.10556	4.83201	5.18457	4.81099	5.26714	5.3493	5.32713	4.88451	4.64394	5.24331	5.14766	4.78123	5.39111	4.86744	5.7247	5.46487	5.16523	4.82785	4.58603	4.78486	5.76457
7893428	8.82381	8.76934	9.04655	9.06735	9.07329	9.09111	9.02271	8.98129	9.21534	8.72617	8.82866	8.93132	8.84799	8.96201	9.08823	9.45604	9.19787	9.12906	8.7906	9.3082	9.18005	9.57543	9.41539	9.15366	9.5869	9.31798	8.9041	9.33154	9.49233	9.26354
7893429	4.89149	4.62103	4.52498	4.93795	4.36077	4.35253	5.11393	4.92739	4.71253	4.64068	4.40424	4.4655	4.67835	4.37204	4.14814	5.105	4.19793	4.98561	4.48381	4.97657	4.84222	4.6391	5.04649	4.41233	5.1686	4.7082	5.0736	4.31733	5.02527	4.65466
7893430	3.68029	4.49127	4.23631	4.24305	4.1635	3.82081	4.03864	4.34476	4.24396	4.50184	4.71913	4.00032	4.42152	4.20581	4.2995	4.15239	4.39338	4.80416	3.66327	4.65259	4.73092	4.02827	3.67059	4.24614	3.90267	4.15145	4.15399	4.53818	4.22114	4.41217
7893431	3.92752	3.58908	4.07902	4.00356	3.59967	4.08685	4.04045	4.3479	3.99175	3.41258	4.26051	3.54934	3.97979	3.68454	3.61896	3.86155	3.90243	4.27811	3.94456	4.07968	4.06911	4.01496	4.46711	3.61706	4.0097	3.77801	3.5281	4.19476	4.58524	3.99021
7893432	8.32703	8.03848	8.17132	8.24672	8.39517	8.11963	8.17174	8.31655	8.29914	7.94715	8.35144	7.64827	8.36903	8.63615	8.65705	8.20554	8.43568	8.16016	8.41094	8.15807	8.57667	8.70989	8.82989	8.30051	8.60729	8.46207	8.50888	8.59657	8.48832	8.39015
7893433	4.54054	5.19168	5.41174	4.71634	4.96792	4.5301	5.32332	5.47551	5.26874	4.9764	5.06333	4.85949	5.28706	5.64175	4.93211	4.85174	4.67096	5.31399	4.9242	4.6841	5.05455	4.6615	5.34585	4.75433	4.94305	4.92961	4.86889	5.27856	5.50604	4.88174
7893434	3.19439	2.96853	2.97138	3.12746	3.0181	3.04899	3.05103	3.49343	3.17144	2.99545	3.04163	3.30641	3.1506	3.18871	3.49379	3.64377	3.1788	3.06639	3.06713	3.14742	3.2614	3.23089	3.04835	2.97072	2.96	3.25734	3.22198	3.85922	3.10654	3.43012
7893435	9.58425	9.34795	9.51057	9.6678	9.99929	9.83232	9.80969	10.0346	10.0315	9.69085	9.68528	9.5972	9.95269	10.0518	10.273	10.567	10.3574	10.2183	10.3506	10.334	10.2117	10.4102	10.2393	10.1108	10.3722	10.2101	9.89126	10.2845	10.3669	10.2038
7893436	7.29998	6.89523	7.76877	6.90711	7.95544	7.86185	7.63659	7.86325	7.72631	7.46525	7.69234	7.59364	7.80657	7.99213	8.19901	8.05265	8.113	7.80619	7.08471	7.57345	7.60552	7.32918	8.07693	7.54584	7.43033	7.61488	7.13211	8.10474	7.63146	7.78072
7893437	3.79334	4.57617	4.31456	4.22053	3.80573	4.90717	3.9105	4.91528	4.44706	4.19696	4.43035	4.37964	4.37676	5.12409	5.17537	4.37883	4.60308	4.1254	4.12489	3.9719	3.94087	4.8976	4.37721	4.80973	4.37864	4.95135	4.36688	4.73245	4.08065	5.45451
7893438	8.82603	9.01283	9.23192	8.97684	9.30311	9.07562	9.20494	9.16354	9.09627	9.18215	9.18997	9.06009	9.10869	8.83508	9.12023	9.15382	9.39766	9.43608	9.32759	9.3969	9.28206	9.7355	9.38583	9.1046	9.4427	9.33636	8.97563	9.41911	9.4241	9.30636
7893439	10.1665	10.3308	10.3983	10.318	10.5035	10.5597	10.3368	10.3991	10.3906	10.5877	10.4931	10.4049	10.5073	10.652	10.5281	10.3384	10.4605	10.4125	10.6165	10.1583	10.2659	10.1348	10.2896	10.2861	10.1083	10.3385	10.5152	10.2639	10.433	10.4899
7893440	4.19126	3.83986	3.88801	4.12073	3.65886	4.0561	3.9647	3.60458	3.99812	3.7491	3.63174	4.21566	3.96068	4.26188	4.12602	3.74076	4.17264	3.84687	4.36872	3.86088	3.94612	4.10301	3.96782	4.08518	3.85983	3.99003	4.31189	3.79318	4.0315	3.74046
7893441	9.94537	10.2174	9.62379	10.1015	10.0093	9.89482	9.85029	10.1174	9.75428	9.72136	10.013	9.93684	10.078	10.2112	9.83368	9.82108	10.0301	9.72594	9.99053	9.75015	9.81837	9.96078	9.77358	9.91797	9.73578	9.53677	9.54645	9.823	9.81346	9.8214
7893442	6.86423	6.81514	7.15034	7.66578	7.26685	7.44921	8.00623	7.32045	7.87516	7.78988	7.09986	7.65222	8.01056	7.93352	7.95964	8.11003	7.89575	7.94979	7.44792	7.49198	8.43645	8.64067	9.07277	8.01176	9.02741	8.75121	8.67359	8.59176	8.81117	8.61061
7893443	7.55449	7.43294	7.56595	7.21443	7.53094	7.66269	7.5587	7.45042	7.33475	7.33924	7.54005	7.10261	7.73353	7.46252	7.52587	7.53888	7.35765	7.40045	8.07223	7.97866	7.25958	7.27784	7.4844	7.50618	7.29591	7.42829	6.77775	7.67707	7.5657	7.44682
7893444	7.80367	7.8539	7.90959	7.94378	8.64824	8.64819	8.33402	8.6033	8.59713	8.21261	8.20887	8.32826	8.64345	8.62509	8.67648	8.89355	8.82691	8.7272	8.17631	8.67992	8.77306	8.47969	8.48019	8.51991	8.08387	8.18598	8.30225	8.92696	8.91994	8.89377
7893445	6.19392	6.72781	6.44419	5.2728	6.27922	6.1069	6.25818	7.02553	6.50459	6.90143	6.28956	6.20548	7.08583	6.76127	7.15774	6.72781	7.14978	6.49839	6.27758	7.06507	6.84322	6.15701	6.11512	6.28095	6.35264	6.37966	5.3534	6.66888	6.69565	7.20431
7893446	5.58708	5.26613	5.85485	5.50281	5.57417	5.59428	5.64239	5.48202	5.59159	5.98132	5.49231	5.21793	5.65824	5.97032	5.78931	5.43812	5.88278	5.73313	5.6892	5.94267	5.67172	5.46082	5.87018	5.27625	5.6301	5.78634	5.91802	5.63496	5.53922	5.60342
7893447	11.0121	11.1519	11.0393	11.1088	11.0295	10.8391	11.0819	10.8	10.9245	10.887	11.1502	11.0983	10.8066	10.9765	10.8188	10.969	11.3677	11.3491	11.9642	11.2527	11.3715	10.9946	11.1956	11.3416	11.2147	10.7131	10.917	11.2286	11.4792	11.3166
7893448	9.71714	9.49462	10.1843	9.7762	10.0475	9.86858	9.94983	9.70049	10.1218	9.25353	9.46125	9.7093	10.0099	9.60209	9.99807	9.97205	10.0868	9.84938	10.1846	9.94674	9.87096	10.128	9.96088	9.67783	10.371	9.90749	9.69074	10.0262	9.91776	9.81826
7893449	8.86703	8.51415	9.32258	8.92967	9.33477	9.25076	9.11807	9.27194	9.35981	9.36696	9.22039	9.10704	9.3597	9.40448	9.64658	9.33393	9.38004	9.14396	9.21196	9.0504	9.44654	9.18601	9.59851	9.13693	9.28131	9.27001	9.41848	9.74656	9.59983	9.48977
7893450	3.73391	3.82549	3.61906	3.92081	3.97454	3.86797	4.01825	3.76638	4.64054	3.83877	3.68292	4.07955	3.87957	4.16883	4.13272	4.61606	4.14182	3.79741	3.85498	3.90804	3.74337	3.93232	4.22845	3.83572	4.05544	4.85831	4.20584	3.77782	3.91585	4.82345
7893451	5.19045	4.9402	5.16005	4.99457	5.26822	5.46413	4.68341	5.09868	5.27817	5.93021	5.33695	5.29603	5.84727	5.24112	5.42285	5.01857	5.20505	5.04499	5.57836	4.65619	5.41393	4.69408	5.40275	4.69672	5.22976	5.83426	4.92677	5.68544	5.0102	5.17792
7893452	4.51552	4.33442	5.15627	4.29018	4.50333	4.28171	4.13511	5.79136	6.44204	5.39639	5.6817	4.55606	5.88736	5.12414	7.15153	6.28476	5.69201	5.65512	4.21313	6.38165	5.5028	5.98518	4.12264	5.1563	4.89807	5.5277	4.85168	5.02898	4.70803	6.05556
7893453	8.94107	8.74537	9.39294	8.98519	9.16583	9.37181	8.99064	9.00729	9.45881	9.00701	9.31337	8.91026	9.33466	9.5137	9.43103	9.16646	9.31261	8.69836	9.1957	9.31538	9.40979	9.06012	9.21848	9.29369	9.12509	9.20592	8.89683	9.59525	9.34699	9.38233
7893454	10.3382	10.339	10.393	10.5316	10.2774	10.1559	10.511	10.4358	10.0463	9.96562	10.2738	10.2811	10.2922	10.3321	10.0582	10.0106	10.3244	10.4568	10.728	10.533	10.4535	10.1237	10.1456	10.2691	10.4619	9.92149	10.1562	10.1472	10.4736	10.298
7893455	10.0289	9.96216	10.4106	10.2964	10.6779	10.7734	10.3365	10.0662	10.473	10.2574	9.99762	10.2105	10.4543	10.447	10.808	11.0057	10.6569	10.1819	9.62969	10.7402	10.5895	11.1145	10.7447	10.5613	10.9039	10.4056	10.3542	10.5938	10.8405	10.9456
7893456	4.75103	4.22423	4.99465	4.77748	5.10116	4.94264	4.84192	6.13309	4.61684	5.56055	5.26966	4.58645	4.92323	5.38014	4.70201	4.82803	5.30962	5.38781	4.5002	5.70663	5.08287	5.36696	4.61669	4.40783	5.05431	5.34475	5.42113	4.34173	4.22982	5.63762
7893457	3.26451	3.23164	3.49052	3.61623	3.44862	3.20423	3.4642	4.13145	3.58548	3.14872	3.38745	3.36464	4.01431	3.81366	3.82838	3.40237	4.11922	3.62214	3.6937	3.90205	3.46054	3.54813	3.4269	3.44238	3.72401	3.89207	3.92449	3.64175	3.17131	3.43582
7893458	9.89656	10.2665	10.3039	10.3658	10.1981	10.3276	10.2957	10.2911	10.5833	10.3748	10.2631	10.516	10.5061	10.5276	10.6425	10.5242	10.3665	10.3648	10.1954	10.281	10.4494	10.6193	10.6796	10.4501	10.4751	10.5634	10.3472	10.0985	10.3674	10.6232
7893459	4.30899	5.02578	5.31454	5.03862	5.44675	6.14315	5.54231	5.36719	6.4758	4.97863	4.5294	5.62725	5.56661	5.97005	6.08773	6.5542	6.03465	5.42974	6.15372	4.86506	5.95843	6.70491	6.32152	5.80753	6.2986	6.31544	6.18686	5.43732	5.90979	6.1005
7893460	10.8493	11.1684	10.7591	11.146	11.1119	11.0886	10.6904	11.0111	11.0486	10.9696	11.0055	11.2415	11.173	11.2855	11.1767	11.1635	10.8082	10.7337	11.038	10.9577	11.3758	11.3606	11.2421	11.2287	11.2964	11.0991	11.2643	11.2478	11.4826	11.3361
7893461	7.53771	8.12045	8.36272	7.80225	8.05927	8.21067	7.79185	7.89332	8.39102	8.50998	8.26143	8.31725	8.3706	8.57119	8.35733	8.5546	8.58671	8.35377	8.38172	8.28854	7.97454	8.74375	8.29395	8.56517	8.34388	7.98191	8.32561	8.2505	8.34004	8.41145
7893462	5.35377	4.7125	5.50083	5.71449	5.88357	6.00205	5.94369	6.53632	6.90822	5.75051	5.24705	5.83467	7.07129	6.53033	6.93351	6.91936	7.20513	7.13578	5.76411	7.256	7.34141	7.70748	7.42748	6.73428	7.33157	7.05032	6.10868	6.94905	7.2362	7.1951
7893463	5.44941	5.78475	5.87527	5.79697	5.78111	5.73132	5.81275	5.85389	5.94147	5.823	5.65686	5.69977	5.66578	5.68419	5.85363	5.57931	5.59037	5.77896	5.65984	5.25627	5.75768	5.45351	5.2499	5.85832	5.6484	5.69488	5.81012	5.91248	5.32237	5.74975
7893464	6.62236	6.5781	6.81066	6.64808	6.9155	6.67728	6.87977	6.72246	6.82305	6.7187	6.70655	6.61568	6.90348	6.87852	7.00634	7.09844	7.16831	6.97915	6.78206	7.04683	6.80952	7.14106	7.52145	6.72356	7.01545	6.96809	6.79098	7.01032	6.9719	6.9653
7893465	5.87764	5.75347	6.13268	4.56753	6.08694	5.75743	5.66147	5.543	5.03641	5.86542	6.39976	5.42523	5.52343	5.71013	6.12413	5.74514	5.94497	5.86826	5.97639	5.96386	6.19725	5.51734	5.51408	5.97971	5.75065	5.69686	5.38981	5.21566	6.01802	5.7672
7893466	12.3896	12.3654	12.4647	12.3795	12.3937	12.3913	12.3812	12.4544	12.4092	12.3293	12.3174	12.3813	12.3533	12.4489	12.2939	12.2555	12.3944	12.3213	12.3194	12.1562	12.3515	12.1739	12.2366	12.3462	12.267	12.286	12.3338	12.3287	12.198	12.2269
7893467	8.40354	8.50631	8.68274	8.60379	8.39495	8.21805	8.33899	8.09692	7.99847	8.16144	8.41854	8.10616	8.26258	8.56308	7.90318	7.59108	8.18248	8.43724	8.30688	8.07026	8.02189	8.22691	8.34411	8.51266	8.67959	8.71864	8.12778	8.47462	8.33935	8.69195
7893468	6.58736	5.15949	6.80786	6.01667	6.76186	6.71946	6.42843	7.06724	6.70162	6.51102	6.67869	5.91117	7.04938	6.91458	7.39787	6.88011	7.28833	6.71266	6.82856	6.94414	6.57371	6.71469	6.99296	6.54818	6.8538	7.39424	7.12641	6.5493	6.58951	7.14454
7893469	12.5538	12.5433	12.6758	12.4379	12.5824	12.489	12.4747	12.3504	11.9387	12.442	12.3359	12.2988	12.4678	12.5338	12.249	12.5039	12.3598	12.2077	12.2884	12.3944	12.4847	12.4888	12.5427	12.349	12.4774	12.6262	12.6617	12.3768	12.4157	12.6969
7893470	5.58524	5.87564	6.45217	5.95341	6.17549	6.01187	6.36811	6.53112	6.61406	5.91388	6.32347	5.56868	6.57389	6.5646	6.76544	6.38519	7.06697	7.06851	6.56062	6.2249	5.62394	5.90133	6.36821	6.5628	6.01835	6.07887	6.44618	6.69368	6.17007	6.04137
7893471	4.93035	5.23519	5.5552	6.46353	6.34396	6.28416	6.18657	6.34038	6.70369	5.96477	5.89024	6.04707	7.05245	6.6319	6.95126	6.81444	6.80933	6.96702	5.5984	6.6563	7.02243	7.73272	8.06382	6.9566	8.35782	7.86678	7.37865	7.54428	7.27313	7.68168
7893472	8.99344	9.0908	9.26026	8.83132	9.77925	9.95344	9.43153	9.6772	9.85221	9.57849	8.92849	9.32547	9.64284	9.83864	10.5687	10.1765	10.2682	9.28596	9.31118	10.3019	9.84531	9.2357	9.11712	9.50756	9.08918	8.81413	8.41463	10.0617	10.1549	9.88092
7893473	6.60665	7.28176	6.89924	7.27991	7.05768	7.21435	7.2868	6.67517	7.03099	7.44058	7.26733	7.72445	7.08422	7.26594	7.35287	7.03382	7.34113	7.0096	8.17537	7.45022	7.11835	6.96535	7.12051	7.3138	7.64384	6.62807	6.93237	7.44441	7.61694	6.26192
7893474	6.34155	6.0079	6.59197	6.39741	6.65136	6.97842	6.71803	6.60842	7.10681	6.6214	6.54846	6.69431	6.65862	6.7983	7.38715	7.34688	7.01473	6.87593	6.53382	6.7852	6.75201	6.81986	6.3461	6.46492	6.59319	6.43323	6.15181	6.7888	6.70677	6.67305
7893475	6.01263	6.35702	7.10514	6.5739	6.48918	6.68159	6.6444	6.58209	6.42605	6.44187	6.50302	6.13552	6.8919	6.71603	6.5433	6.95584	6.63819	6.50215	6.83418	6.75198	6.81141	6.43678	7.22091	6.30217	7.19339	7.2157	6.95614	6.57094	6.23104	6.78062
7893476	10.091	10.2476	10.0422	10.2394	10.1739	10.2947	10.1901	10.3138	10.0741	10.2253	10.0591	10.2804	10.081	10.0447	10.0359	10.2563	10.2269	10.1268	10.0337	10.0815	9.78021	10.0827	10.0118	9.95194	10.0629	10.0872	9.96566	9.94276	9.81251	10.1267
7893477	8.98355	9.20172	9.24252	9.41219	9.19734	8.73711	9.10742	9.38156	9.42746	9.41371	9.23802	9.77401	9.54229	9.5729	9.80333	9.50388	8.96292	9.1733	9.01505	9.39072	9.31513	9.671	8.66426	9.567	9.34395	9.32883	9.28674	8.48522	9.22074	9.29015
7893478	6.70923	6.45673	7.01425	6.36046	6.91019	6.7673	6.99637	6.82123	7.23663	7.17693	7.01744	6.35198	7.48711	7.43422	7.14394	7.16055	7.16161	6.70519	7.47053	7.02176	7.03861	7.37204	7.0846	7.16747	7.46974	7.04764	6.40843	7.08955	7.21456	7.44318
7893479	3.44114	3.32723	3.42601	3.30125	3.30136	3.55586	3.54146	3.37451	3.44866	3.65834	3.40968	3.22383	3.36004	3.42026	3.39376	3.35587	3.64956	3.40046	3.32515	3.51032	3.27984	3.49176	3.52811	3.55347	3.37714	3.89435	4.03784	3.9919	3.72481	3.6134
7893480	7.96341	8.23804	7.63834	7.76157	7.494	7.91505	7.82108	7.80028	8.02803	7.67979	7.84774	8.26654	7.92323	7.98942	7.92832	8.19804	7.93597	8.07638	8.37273	8.38436	8.24483	8.27963	8.34525	8.09452	8.38304	7.69984	7.38102	7.9445	8.06582	8.34684
7893481	8.35336	8.80723	8.1847	8.46675	8.57677	8.31855	8.45063	8.54957	8.21845	8.1921	8.2899	8.60289	8.22341	8.45361	8.43723	8.09309	8.20936	8.19962	8.36936	8.09462	8.22685	8.15231	8.28531	8.25213	7.99741	8.28059	8.21839	8.23557	8.22034	8.16134
7893482	7.88727	7.61429	8.43769	7.79905	8.15352	8.52156	8.12015	8.45258	8.87067	8.21067	8.27945	8.57284	8.56931	8.59449	8.24998	8.56324	8.49931	8.92485	7.55914	8.45869	8.47249	8.9737	8.8127	8.328	8.69298	8.79314	8.28857	8.59196	8.41259	8.18972
7893483	7.93065	7.92715	8.28011	7.46869	7.68636	7.86574	7.75113	7.52317	7.26674	7.88728	7.61435	7.88776	7.47947	7.49549	7.55343	7.75334	7.54892	7.27489	7.27691	7.83231	7.59769	7.53763	7.64811	7.68776	7.79993	7.72225	7.71258	7.84899	7.71214	7.48559
7893484	5.86082	5.95866	7.11065	6.37528	7.19281	7.72884	6.28401	6.76724	7.30896	7.34194	6.83735	6.55832	7.12174	7.10787	7.364	7.58623	7.23843	6.83861	7.12588	6.92179	7.46843	6.99294	6.73832	7.63155	6.75219	6.63403	7.11725	7.30517	7.98224	8.34371
7893485	10.3146	10.4979	10.1941	10.4714	10.747	10.7229	10.5312	10.5591	10.5747	9.99213	10.195	10.2278	10.5776	10.4409	10.6918	10.7626	10.5208	10.3493	10.3847	10.1442	10.5344	10.3547	10.2943	10.4589	10.4133	10.3602	10.2075	10.1655	10.6128	10.3361
7893486	13.334	13.327	12.9982	13.1007	13.4976	13.4743	13.4473	13.2921	13.4733	13.2552	13.1209	13.1967	13.1434	13.2158	13.4498	13.2606	13.4157	13.4299	13.2294	13.3008	13.3663	13.4169	13.44	13.3589	13.3094	13.4252	13.3886	13.4466	13.4336	13.3794
7893487	6.23552	5.95916	6.87648	6.03954	6.17866	6.47186	6.45867	6.69245	6.97551	6.39215	6.60243	6.58603	6.7619	6.58397	7.33993	7.20254	6.98648	6.79931	6.13773	6.38947	7.06949	6.7824	6.71716	6.49553	5.68667	6.14903	6.20279	6.3702	6.8554	7.12028
7893488	5.23968	5.59515	4.78989	4.91126	5.28591	5.55393	5.7175	5.62706	5.65758	6.17268	5.31275	5.52758	5.27025	5.52755	6.08046	6.16205	6.08271	5.84269	6.20674	5.63955	5.27317	5.83694	6.17464	5.32494	6.40814	6.48066	6.44381	5.9885	5.94695	6.00434
7893489	2.99557	2.93998	3.05068	2.95294	2.87242	2.83751	3.00543	3.10332	3.06683	2.97544	2.89392	2.93276	2.91856	3.01131	2.86374	2.93577	2.88449	2.90392	3.01798	2.88999	2.90167	2.84932	2.98732	2.97509	2.87255	2.95152	3.02462	3.08159	2.83947	2.9315
7893490	4.57386	4.17582	4.09095	4.14229	4.7637	4.62345	4.39703	4.84003	4.97198	4.04023	4.53833	4.80821	4.51124	4.11763	4.53465	5.02423	4.79783	4.28642	4.52637	4.37999	4.43232	3.9239	4.68623	4.66563	3.85097	3.98346	4.8136	4.52673	4.38563	4.26109
7893491	10.0084	9.99228	10.2084	10.1938	10.5023	10.5391	10.4512	10.4589	10.6118	10.0978	10.2636	10.1358	10.4465	10.4429	10.6797	10.9814	10.7658	10.3474	10.5252	10.8968	10.9294	10.9922	10.7987	10.6201	10.9911	10.5138	10.0293	10.528	10.9489	10.7631
7893492	4.52781	3.33281	4.10645	3.54026	3.63885	3.7382	4.36349	4.36349	4.36818	4.84522	3.57657	4.53143	4.3323	4.19974	3.94169	5.33446	4.63604	4.43358	3.35925	4.61486	4.80776	4.78305	4.64825	5.32452	4.80396	5.64935	3.94068	3.45976	5.95205	6.09097
7893493	7.43696	6.585	7.5007	6.71843	7.79071	7.64208	7.6085	7.91831	7.85456	7.33103	7.35307	7.50704	7.77549	7.70416	8.61198	7.95662	7.86264	7.27967	7.29774	8.02411	7.75823	7.65352	7.64146	6.96018	7.33342	7.51769	6.78546	7.27393	7.88838	8.01617
7893494	10.7596	11.046	10.9609	11.1034	11.0981	11.0944	10.9833	11.0032	10.9179	10.8259	10.7818	10.6909	11.0145	10.9806	10.9718	11.0174	10.8197	10.5832	10.6147	10.5994	10.6019	10.6447	10.7045	10.5111	10.7079	10.5543	10.5505	10.7733	10.8355	10.7113
7893495	4.36454	4.39786	4.3934	4.24233	4.45192	5.25466	4.78268	5.35098	4.75448	5.29098	4.85203	4.36056	4.81473	4.42613	4.99762	5.66322	4.50996	4.67628	4.36337	4.8522	4.93124	4.92607	4.55186	4.58263	4.54187	4.5208	5.1624	5.36518	5.26539	4.72561
7893496	5.54198	5.81076	6.10676	5.88563	6.33297	6.541	6.10709	6.62677	6.49382	6.8449	6.56711	6.04384	6.19522	6.49585	7.03001	7.51355	6.90104	5.7239	5.66357	6.2572	5.89284	6.68806	6.63204	6.35536	5.78002	5.10728	5.34878	6.47972	6.95513	6.63414
7893497	9.13025	9.27925	9.58929	9.63342	9.70719	9.71823	9.63416	9.62175	9.77272	9.4965	9.36599	9.51332	9.8588	9.45573	9.84946	9.56662	9.48723	9.4471	9.13955	9.42989	9.80028	9.9794	10.1045	9.64446	10.0379	9.88099	9.67254	9.91297	9.9999	9.90248
7893498	13.0176	12.9537	12.9141	13.004	13.1778	13.0906	13.2152	13.3721	13.2498	13.2326	13.264	13.151	13.2488	13.2846	13.2884	13.5768	13.4169	13.5366	13.4149	13.3982	13.4417	13.3844	13.5048	13.3995	13.4612	13.4812	13.3795	13.4158	13.4422	13.5408
7893499	3.39996	3.26059	3.39685	3.50921	3.30123	3.29548	3.26409	3.19665	3.67589	3.3302	3.77472	3.36436	3.31954	3.20421	3.23578	3.23293	3.21622	3.285	3.30179	3.418	3.39794	3.25827	3.20665	3.36864	3.23689	3.11294	3.74047	3.75645	3.66287	3.40058
7893500	7.38657	8.05096	8.21481	8.28525	8.13983	8.08129	8.07426	6.91065	8.57617	8.00974	8.31787	8.67651	8.32329	7.91816	8.17216	8.34445	7.85695	8.56846	8.02363	8.29049	8.19837	8.4063	8.50315	8.74896	8.44654	8.08623	8.43227	8.31787	8.43238	8.04022
7893501	5.59067	5.02473	6.54531	6.81141	6.69615	6.05037	6.19312	7.42049	6.74232	6.85221	6.41784	5.51909	7.25358	6.69043	6.53208	7.05911	7.3087	6.82592	6.20005	5.43115	6.47208	6.80279	7.05064	6.3634	6.96161	7.37288	7.04958	6.91672	6.63153	6.84698
7893502	3.11436	3.11821	3.26976	3.28201	3.44157	3.09718	3.1699	3.18785	3.11213	3.33761	3.29762	3.14897	3.32489	3.29109	3.31042	3.52603	3.21726	3.06892	3.22839	3.21638	3.32713	3.43354	3.60626	3.28693	3.24944	3.62553	3.1917	3.36856	3.08262	3.07073
7893503	8.23115	7.85449	8.58049	8.18287	8.22253	8.49197	8.24405	8.1123	8.65865	8.59739	8.13384	7.93646	8.553	8.92581	8.79725	8.77168	8.86523	8.6387	8.72478	8.95132	8.86777	8.71047	8.82555	8.47057	8.74854	8.729	8.75751	8.67746	8.9816	9.02775
7893504	10.3766	10.3173	10.0643	10.3301	10.0872	10.2867	10.3831	10.3795	10.5355	10.2921	10.4915	10.2526	10.4189	10.424	10.3058	10.2528	10.598	10.4373	10.5815	10.2602	10.393	10.3747	10.2634	10.4029	10.4463	10.395	10.5572	10.4283	10.3969	10.3873
7893505	3.24458	3.2197	3.28669	3.94775	3.55896	3.28498	3.1151	3.61364	3.64038	3.38153	3.03946	3.13806	3.35086	3.2228	3.18784	3.30816	3.4509	3.20394	3.31183	3.72327	3.34886	3.35902	3.98763	3.54904	3.29073	4.08107	3.31884	3.20005	3.64358	3.16905
7893506	7.06624	7.21331	7.87488	7.39472	7.42561	7.4718	7.6258	7.85457	7.99327	7.64827	7.24392	8.16584	7.72879	8.55911	8.12386	8.08791	8.21524	7.26572	7.35573	7.64782	7.6088	7.71681	7.83716	7.47229	7.9317	7.80236	7.70559	7.99731	7.66851	7.77466
7893507	13.6007	13.5049	13.5782	13.6446	13.7295	13.677	13.6852	13.7258	13.6417	13.617	13.615	13.6431	13.7114	13.7316	13.6842	13.8718	13.751	13.6713	13.7493	13.725	13.7439	13.7293	13.8014	13.6969	13.7612	13.7782	13.7414	13.783	13.8521	13.8065
7893508	3.71375	3.25084	3.86057	3.65889	3.50409	4.45847	4.21534	4.67407	4.11206	4.70405	3.64705	4.3104	4.6156	3.67519	5.13006	4.84557	4.58406	3.78411	4.10712	4.41198	3.96512	3.68291	4.82433	4.29333	5.15475	4.00829	4.25882	3.75683	4.70466	3.63581
7893509	4.028	3.71408	3.74989	3.52497	3.44622	3.40163	3.75371	3.95021	3.85452	3.6348	4.15056	3.85683	3.98632	3.98258	3.74715	3.83484	3.788	3.58442	4.10818	4.28646	3.80026	3.81684	3.81358	3.66867	3.94463	3.05488	3.63904	4.35581	3.4404	3.73053
7893510	4.50479	4.20198	4.31359	4.32199	4.30978	4.45918	4.75965	5.29332	4.70216	4.42533	4.21463	4.82041	4.96405	4.48183	5.11619	4.74014	4.68581	4.69428	4.40817	4.33795	4.43595	4.45771	4.52951	5.20896	4.52236	4.89764	5.00159	4.64066	4.88372	4.71277
7893511	10.2179	9.97278	10.2926	10.0376	10.3384	10.4418	10.268	9.65176	10.4694	10.1221	10.0142	10.1468	10.3749	10.3698	10.7357	11.0322	10.7209	10.3434	10.4659	10.8755	10.5629	11.0577	10.4445	10.4908	10.8268	10.4732	10.2291	10.3468	10.6219	10.745
7893512	4.51365	4.21968	4.07783	4.22555	4.60784	4.12519	4.42603	4.37236	5.06145	5.07597	4.25321	4.944	4.72625	5.47046	5.67745	4.4626	5.52893	3.97964	4.06602	5.09727	4.55327	3.17937	4.40938	3.63899	4.54555	4.73535	4.21873	4.49989	4.05346	3.4384
7893513	7.57243	7.82383	7.64112	7.57971	7.9827	7.7042	7.84824	7.62998	7.56353	7.51498	7.63864	7.45028	7.64613	7.66784	7.68557	7.76133	8.06323	7.80358	8.07148	7.56217	8.06474	7.79605	8.08121	7.59106	7.6053	7.7671	7.40711	7.60085	8.05692	7.69615
7893514	4.65603	5.21675	5.43721	5.52065	5.64276	5.40232	5.90325	6.00597	5.98878	5.79928	5.19998	4.91519	5.77803	5.69367	6.52213	6.46836	5.7752	6.21713	5.04943	5.91363	5.39502	6.64961	6.52836	5.51165	6.13037	6.27192	5.28652	6.13117	6.59786	6.12434
7893515	8.81047	8.81942	9.06766	8.89064	8.77589	8.74661	8.60885	8.82324	8.87733	8.66384	8.7719	8.5929	8.59345	8.50982	8.64326	8.8587	8.98882	8.79205	9.13567	9.00013	8.84544	9.12783	8.90085	8.93749	9.10173	8.64297	8.75258	8.72404	8.66197	8.95062
7893516	12.5883	12.5012	12.4446	12.4313	12.3952	12.6331	12.5664	12.3167	12.4573	12.3355	12.3974	12.3407	12.5587	12.4831	12.5139	12.5425	12.5224	12.1512	12.4071	12.2918	12.3151	12.2333	12.4039	12.2544	12.1585	12.214	12.2294	12.3374	12.4522	12.3694
7893517	7.67001	7.89493	7.69007	7.39362	7.82245	7.55074	7.75423	7.73741	7.53233	7.89454	7.83762	7.95459	7.49775	7.93105	7.79	7.61598	7.56939	7.52692	7.72924	7.58793	7.70096	7.58695	7.63528	7.83418	7.22701	7.79493	7.81858	7.83645	7.86947	7.74531
7893518	9.07354	9.26212	9.31653	9.3712	9.1536	9.39964	9.34816	9.50449	8.95274	9.39459	9.53152	9.67542	9.5462	9.45335	9.44008	9.52148	9.24792	9.32098	9.14198	9.25658	9.05361	9.58156	9.53804	9.4339	9.68118	9.394	9.63527	8.92228	9.49555	9.58786
7893519	3.41276	3.49395	4.06469	3.89586	4.10356	3.8092	4.20981	3.95202	3.99796	3.51682	3.54543	3.85969	3.99865	4.03511	3.88104	3.70296	4.43925	3.97798	3.9512	3.54747	3.89001	4.26164	4.75883	3.71028	4.53482	5.0673	4.59117	4.93854	4.44741	4.0635
7893520	4.15024	4.35292	4.20174	3.66731	4.1321	4.11911	4.28692	4.40912	4.93241	4.81038	4.80084	5.06813	4.4473	4.33183	4.65175	4.37366	4.61787	4.19028	3.6367	4.36104	4.07081	4.86038	4.68017	4.2936	3.89536	4.4512	4.14256	4.18859	4.12451	3.99657
7893521	3.0323	2.9932	2.99287	3.04783	3.21307	2.95777	3.2348	3.04849	3.10171	3.13722	2.96327	3.51194	3.30184	3.48492	3.73796	2.92907	3.35479	3.45227	3.14333	3.72318	3.21562	3.35666	3.30013	3.13248	3.19124	3.47104	3.288	3.63611	3.05646	3.32305
7893522	4.23309	4.3192	4.64494	5.49724	4.81661	4.78786	4.37184	5.338	5.44748	5.13964	4.75948	4.84535	5.1147	5.24475	5.50238	5.1746	5.40751	4.49066	4.49016	6.15647	4.69319	5.77778	5.26429	5.1314	4.88382	4.62663	6.14643	4.62869	5.50213	4.52962
7893523	8.44942	8.26135	8.61882	8.21805	8.74363	8.70798	8.48031	8.7574	8.56125	8.24436	8.76717	8.30818	8.76867	8.14329	8.74597	8.69821	8.61717	8.52887	8.23071	8.41009	8.7602	8.76856	8.96864	8.37141	8.62643	8.16113	8.48668	8.46482	8.54852	8.67234
7893524	8.1647	8.30576	8.92968	9.23273	9.49682	9.06489	9.47859	9.58431	9.95347	9.4375	9.48682	9.0738	9.72199	8.79112	9.31463	9.54642	9.69225	10.064	9.88762	9.63488	9.72857	10.0388	10.4755	9.2613	10.1729	10.41	9.95063	10.1601	10.0882	9.88596
7893525	7.50346	7.14986	7.3205	7.33818	7.08857	7.3006	7.75442	7.57295	7.45529	8.06592	7.44133	7.63422	7.13685	6.93205	7.51999	7.93841	7.63422	7.74632	7.48611	7.54433	7.46844	7.29126	7.8922	7.14435	7.9509	7.51755	7.37417	7.701	7.45424	7.40657
7893526	4.29149	4.22066	3.71871	4.37986	4.30096	4.02335	4.00717	4.85848	5.17855	4.19135	4.07793	3.98357	4.47405	3.31282	4.29126	4.88054	3.93277	4.35964	3.67302	4.62156	4.37275	5.76149	4.32853	4.41273	5.46898	4.56805	4.84698	4.85451	4.24731	4.3237
7893527	6.4579	6.62387	6.81057	6.66523	6.91711	7.36328	6.76844	6.6711	7.7509	6.18783	7.01561	6.6544	7.20056	7.1126	7.20221	7.68822	6.83451	6.79848	6.72663	6.91632	6.929	7.3512	7.11453	6.845	6.8033	7.14734	6.89607	6.90865	7.31373	7.19697
7893528	8.53858	8.74248	7.86419	8.68522	8.32703	8.40827	8.05998	8.30059	8.19378	8.63566	7.76245	8.18637	8.01068	8.1019	8.16391	8.10137	7.99587	7.93271	8.0954	7.79334	7.74282	7.77633	7.45232	7.91788	7.74462	7.55486	7.25457	7.80177	8.3144	7.91429
7893529	5.11794	5.26038	5.99947	6.90906	6.44386	6.59855	6.36649	6.8655	7.00584	6.50639	6.50635	6.72673	6.64352	6.17321	6.67225	7.22401	6.87334	7.48412	6.72953	7.23215	6.30576	7.78017	7.82356	6.87782	7.5713	7.6575	7.2739	7.32068	6.6669	7.44793
7893530	12.6394	12.5457	12.6696	12.6109	12.6483	12.793	12.703	12.4999	12.6174	12.5457	12.6066	12.4891	12.8285	12.7352	12.6376	12.6102	12.7186	12.3817	12.5851	12.4685	12.4427	12.3569	12.5396	12.4791	12.3287	12.3796	12.5816	12.5907	12.4779	12.6148
7893531	8.70297	8.73226	8.58149	8.873	8.45286	8.62675	8.981	9.09712	8.76491	8.78605	9.14796	8.74219	8.91948	9.21798	8.6538	8.69317	9.02184	8.91507	8.92307	8.85461	9.10278	8.75951	9.12028	8.92694	8.6108	9.09161	9.24615	9.1726	8.98028	9.27239
7893532	2.84887	2.72059	2.77802	3.25801	2.72146	2.89633	3.47814	2.80667	3.53782	3.73055	2.97035	3.07819	4.00014	2.81982	3.08843	3.12518	2.8382	2.86479	2.88726	2.98654	3.43814	3.31366	2.85784	3.02762	3.61344	2.87129	3.43106	3.1957	2.76361	3.11529
7893533	7.64767	7.57697	7.76531	7.86909	8.02437	7.79115	8.0173	7.72157	7.71866	7.76484	7.88825	7.68569	8.10518	8.04264	7.99435	8.40873	8.11645	8.18494	8.18543	7.65391	8.10436	8.11702	8.29515	8.07798	7.99994	8.56091	8.43614	8.28029	8.19789	8.42495
7893534	10.1434	10.4425	10.3749	10.3458	10.2261	10.3995	10.1334	10.1459	10.1306	10.0701	9.9655	10.0612	10.2518	10.3238	10.4173	10.2109	10.063	9.96255	9.83106	10.0236	10.199	10.1687	10.1488	10.1046	10.223	9.83718	9.64836	9.93545	10.2402	10.0641
7893535	6.55715	6.60692	6.72018	5.95296	6.81956	6.99138	6.1795	6.56566	6.5814	6.72887	6.04192	6.65413	6.72008	6.92563	6.75478	6.72367	6.73374	6.62216	6.16557	6.42684	6.25578	6.17976	6.07369	6.78734	6.44073	6.47387	7.06509	6.7496	6.6213	6.56944
7893536	11.2066	11.0651	11.4893	11.1841	11.3473	11.0945	11.0601	10.9252	10.9647	10.9547	10.8698	10.9102	11.0957	11.0391	11.0182	11.2793	11.1059	11.1638	11.2112	11.3127	11.202	11.3188	11.3391	11.2494	11.3611	11.427	11.3865	11.3578	11.3199	11.5051
7893537	5.44621	4.57514	5.42179	5.02808	5.00521	5.07161	4.99971	4.98118	5.28009	5.34225	5.34895	4.92978	4.71451	5.00585	5.00556	5.48401	4.75955	5.18747	5.31245	5.01199	5.30332	5.01041	4.75652	5.0474	4.48535	4.49276	5.67431	5.13132	4.79293	5.04676
7893538	7.87689	7.35197	7.51712	6.81476	7.70695	8.12166	7.72944	8.74885	8.40998	8.20735	7.67636	7.79299	8.16342	8.3558	8.53315	8.20874	8.25124	8.43208	7.45171	8.11285	7.93564	7.67112	7.53811	7.66122	7.5512	7.42043	7.26389	7.74518	7.98792	7.8237
7893539	11.1114	11.2436	11.2151	11.143	10.6522	10.858	10.9953	11.144	11.0295	10.872	11.1452	11.0058	11.02	10.9111	10.7065	11.018	10.9309	11.091	10.6676	10.7947	10.7736	10.9795	10.5597	10.9551	10.7517	10.9559	11.1669	10.7912	10.6279	10.8903
7893540	12.3446	12.2584	12.3208	12.3858	12.6068	12.3809	12.54	12.4533	12.7237	12.5316	12.6359	12.5294	12.6649	12.7364	12.7413	12.8506	12.8638	12.7672	12.8102	12.8194	12.8515	12.8707	12.8439	12.69	12.8096	12.7902	12.7322	12.7441	12.8751	12.8852
7893541	3.14488	3.34654	3.29166	3.09934	3.40926	3.33972	3.4689	3.19527	3.33535	3.30658	3.18039	3.01639	3.01421	3.39459	3.27138	3.19936	3.26076	3.41048	3.49348	3.29917	3.48344	4.35062	3.4606	3.13246	3.5699	3.48915	3.32337	4.15831	3.57233	3.52855
7893542	8.2297	8.42834	8.46285	8.18348	8.8184	8.73837	8.68795	8.5108	8.71694	8.48667	8.34593	8.32684	8.81996	8.58403	8.89624	8.85507	9.04279	8.43189	8.53219	8.7717	8.42243	8.70351	8.21024	8.58157	8.52736	8.68379	8.27425	8.79561	8.97438	8.91798
7893543	11.5084	11.5682	11.4954	11.7565	11.4676	11.7508	11.5196	11.7631	11.9033	11.4848	11.4488	11.613	11.6771	11.5473	11.8084	11.8059	11.6651	11.6149	11.4214	11.6557	11.6323	12.0285	11.4401	11.8316	11.7316	11.4151	11.4886	11.4142	11.6439	11.6463
7893544	8.54499	8.52307	8.3418	8.34553	8.42712	8.35683	8.17996	8.2209	8.14705	8.36582	8.58651	8.44283	8.62382	8.41934	8.32494	8.52349	8.37015	8.44287	8.40725	8.23614	8.42131	8.31767	8.15018	8.22145	8.31451	8.43048	8.27729	8.52133	8.21903	8.48362
7893545	9.80008	9.88721	9.6885	9.72934	9.8821	9.8553	9.72763	9.61433	9.60969	9.6042	9.58587	9.87092	9.6052	9.56536	9.68846	9.80448	9.93183	9.88992	9.79306	9.94657	9.92532	9.96831	9.75975	9.8961	9.8917	9.55545	9.65865	9.7111	9.90243	9.69617
7893546	8.1332	8.21275	8.35799	8.4647	8.64019	8.55654	8.54755	8.30687	8.05827	8.38586	8.2653	8.16165	8.34877	8.37845	8.48902	8.86296	8.53319	8.29734	8.50446	8.56223	8.5822	8.81777	8.56952	8.42113	8.6459	8.70797	8.27526	8.70391	8.78069	8.8692
7893547	12.161	12.5858	12.4297	12.5442	12.5501	12.5757	12.4962	12.3614	12.3873	12.4294	12.0524	12.5269	12.501	12.6353	12.6221	12.4087	12.4707	12.359	12.2524	12.3013	12.4803	12.2182	12.4366	12.2351	12.3286	12.399	12.1376	12.4481	12.4203	12.3987
7893548	5.57296	5.58181	5.93724	5.29164	4.49011	5.62708	6.24306	5.8253	6.22113	6.17091	5.57264	6.02253	6.05958	6.38505	6.14354	6.47303	5.89144	5.704	5.67084	5.84195	6.10214	6.36357	6.58261	5.43151	6.1402	6.77261	6.13231	6.25923	5.64406	6.11122
7893549	8.16096	9.0303	8.48938	8.88154	8.26675	8.49	8.15213	8.69272	8.69122	8.73304	8.45033	9.15518	8.59591	8.67861	8.70726	8.19668	8.17398	8.20733	7.92362	8.32122	8.5273	8.60452	8.50004	8.70203	8.46373	8.0124	8.28036	8.1804	8.56806	8.70465
7893550	11.1333	11.1696	11.1776	11.1948	11.2427	11.3365	11.3492	11.0245	11.2913	11.3448	11.1703	11.3136	11.5024	11.2926	11.3842	11.4652	11.345	11.2615	11.3747	11.2322	11.1091	11.291	11.3101	11.2517	11.1589	11.3314	11.3151	11.2095	11.3223	11.4822
7893551	11.9848	11.9805	12.0946	12.0916	12.2508	12.316	12.1001	12.0386	12.0031	11.9733	11.8837	11.882	12.2445	12.139	12.2688	12.1522	11.9796	11.7883	11.9504	11.8935	12.098	11.9578	12.1604	11.9487	12.0196	11.9171	11.9083	11.9758	12.1684	12.1097
7893552	6.33893	7.13562	6.8716	6.6928	6.67359	6.76685	6.93106	7.04359	6.86434	6.86291	6.56436	6.81813	7.31071	6.68276	7.06695	7.0456	6.79693	6.63033	6.06995	7.114	6.81951	8.34912	7.11793	7.22327	7.38714	7.23283	6.98476	7.0996	7.2185	7.26078
7893553	5.972	5.85032	5.53821	5.93987	6.01126	6.11709	5.68692	6.63757	6.4605	6.13725	6.12059	6.03174	6.15009	5.98462	6.80059	6.07608	6.03661	5.95345	5.08693	6.00043	6.39437	6.50231	5.02659	6.17118	5.1612	5.58321	5.36875	5.87832	5.62168	6.2723
7893554	11.4164	11.2102	11.1112	11.2691	11.407	11.3824	11.3264	11.4602	11.3928	11.2854	11.2452	11.1402	11.3752	11.4384	11.4007	11.6109	11.365	11.2073	11.018	11.3997	11.4436	11.5073	11.2973	11.4612	11.3726	11.3833	11.2326	11.2374	11.3134	11.4683
7893555	8.6376	7.83132	8.33029	8.30127	7.98593	8.4817	8.32546	8.6907	8.46927	8.58652	8.41322	8.38066	8.45525	8.52772	8.59243	8.29555	8.53237	8.4227	8.42863	8.65399	8.4719	8.10725	8.32527	7.99367	8.07661	8.2918	7.7903	8.39425	8.76858	8.38974
7893556	7.53097	7.38427	8.03267	6.91807	7.8771	8.03134	7.46706	7.93278	7.80647	7.40724	7.35503	7.51694	7.68826	7.72087	7.9115	8.3431	8.02538	7.33337	7.2026	8.01452	8.16332	7.16068	7.41336	7.71681	7.40971	7.48394	6.79421	7.77107	7.85233	7.97932
7893557	7.67957	7.47659	7.74147	7.62519	7.54443	7.52808	7.84434	7.69049	7.55741	7.71519	7.67633	7.552	7.99109	8.17826	7.61178	7.54054	7.73745	7.6938	7.9813	7.61331	7.81732	7.50284	7.6569	7.49588	7.73339	8.05451	7.78276	8.13707	7.46525	7.88832
7893558	10.9997	10.2379	10.3797	10.3729	10.0389	9.83802	10.3897	10.6928	10.5326	10.3172	10.9092	10.2052	10.2925	10.4538	9.86912	10.1078	10.4261	10.7221	10.4665	10.199	10.3648	10.1016	9.56755	10.1785	9.99784	10.1312	10.2484	10.0191	9.84185	9.85883
7893559	13.6559	13.6861	13.6952	13.8068	13.7905	13.7295	13.7545	13.7173	13.7614	13.797	13.7844	13.6954	13.7424	13.8462	13.8223	13.649	13.7284	13.6682	13.6575	13.687	13.7479	13.6953	13.7608	13.7279	13.7055	13.6073	13.6771	13.7066	13.7742	13.7195
7893560	8.40557	8.20243	8.10382	8.39009	8.25158	8.19012	8.20166	7.97581	8.20255	8.13418	7.62555	8.08388	8.2434	8.20841	8.35689	8.24598	8.50869	8.2443	8.5766	8.38693	8.3909	7.7329	8.0312	8.18935	8.0567	7.84994	8.04823	8.46957	8.60581	8.29725
7893561	10.5718	10.6132	10.6741	10.6117	10.708	10.8863	10.7195	10.8213	10.7787	10.6871	10.6506	10.7057	10.9499	10.8194	10.8111	10.8677	10.7514	10.5997	10.6911	10.5884	10.6718	10.7962	10.9017	10.6687	10.5596	10.7495	10.7422	10.9683	10.921	10.9116
7893562	6.09321	5.94597	6.53389	6.19648	6.98182	6.87585	6.31022	6.84815	7.40187	7.13483	6.41149	6.83935	7.11939	7.2217	6.95713	6.99735	7.16987	6.3894	5.66819	6.86123	7.03343	6.85625	7.18872	6.7648	6.07996	6.60609	7.037	7.71553	6.74547	7.3928
7893563	4.4337	4.23506	4.14904	3.78159	3.71997	4.03396	3.87619	4.8348	4.29224	4.30394	4.17099	3.96242	3.99823	4.43906	4.20379	4.67616	4.16689	3.45841	4.20083	4.11137	4.23561	3.98676	3.56331	4.00228	4.03423	4.46231	4.34205	4.30502	4.17082	4.24878
7893564	13.6141	13.721	13.6919	13.7007	13.7841	13.7442	13.6822	13.5305	13.6435	13.6978	13.6141	13.708	13.7588	13.7558	13.7842	13.6867	13.8061	13.5908	13.7114	13.6901	13.682	13.7292	13.8656	13.7326	13.7516	13.6745	13.6899	13.8271	13.8805	13.728
7893565	5.86808	5.16221	6.1692	5.60233	6.25448	6.31231	6.49019	7.03924	6.95264	6.31131	6.46941	5.87548	6.67757	6.79132	7.04289	7.21765	7.51545	6.38182	5.75159	6.71698	6.82651	7.14425	6.38188	6.68261	6.70509	6.11989	6.18889	6.07747	6.09699	6.90449
7893566	3.53628	4.06869	4.11704	3.47727	4.05109	3.94126	4.25972	4.28702	3.89287	3.28568	3.9889	3.94207	3.90266	3.80858	4.00955	3.88425	4.10486	3.89395	3.69726	4.10066	3.87729	4.54027	4.26299	4.5328	3.67575	4.09142	3.57336	3.90401	3.62788	3.62868
7893567	8.13513	7.91388	7.94996	7.38026	7.85321	8.56277	7.9045	8.03213	8.15549	7.56454	8.01947	7.697	7.93388	8.2563	8.44879	8.42397	7.98176	7.41223	7.94801	7.97839	7.73104	7.41136	6.52191	7.5741	7.53225	7.1371	7.72161	7.52682	7.69477	7.60159
7893568	7.35456	7.17439	7.29786	7.22796	7.42742	7.21666	7.55987	7.81097	7.37762	7.53815	7.25572	7.26492	7.24237	7.34071	7.5668	7.0694	7.52275	7.11422	7.55564	7.36979	6.87373	7.0777	6.89531	7.09124	6.93624	6.80104	6.58517	7.03318	7.17891	6.96099
7893569	3.37129	3.37033	3.98657	3.31632	3.43038	3.68364	3.78929	4.0446	3.6999	3.36396	3.38396	4.04723	3.42604	3.71913	3.63316	3.94371	3.45117	3.76337	3.42144	4.04035	3.7659	3.93979	3.33347	3.24184	3.69998	4.03085	3.38636	4.27812	3.62027	3.62923
7893570	7.71036	7.61889	6.18437	7.30197	7.47087	7.87345	7.10787	7.831	7.6245	7.02669	6.75485	7.74641	7.60956	7.93193	7.65034	7.63833	7.20492	7.637	7.63663	8.38025	8.12413	8.14585	7.24288	7.66748	8.02975	6.87631	6.88729	5.8407	7.68066	7.50965
7893571	11.7854	12.1132	11.9696	12.0466	12.349	12.0767	12.1876	11.9425	12.1612	11.9209	11.7129	12.0035	12.2611	12.1789	12.3262	11.951	12.0981	11.6974	12.1457	11.979	11.9625	11.9254	12.2696	11.9013	12.0786	12.0078	11.9937	12.2058	12.3694	12.0836
7893572	9.50615	9.51711	9.75763	9.46155	9.55543	9.67617	9.52941	9.59971	9.64247	9.39148	9.45406	9.39898	9.60674	9.63843	9.6686	9.66716	9.52507	9.39297	8.75851	9.51822	9.33967	9.51146	9.42758	9.38676	9.37513	9.38903	9.0868	9.40145	9.509	9.46782
7893573	12.4676	12.5205	12.4745	12.7137	12.7375	12.6813	12.6429	12.583	12.6497	12.5499	12.6572	12.5465	12.6561	12.7283	12.8293	12.8507	12.6531	12.3618	12.3517	12.6732	12.7844	12.9035	12.7152	12.7545	12.836	12.3872	12.326	12.5213	12.9153	12.7106
7893574	11.0038	10.7523	11.0874	10.9511	10.8335	10.88	11.1146	10.9538	11.169	10.9565	10.9481	10.6524	10.8972	10.9174	11.051	10.7497	11.1256	11.0972	10.8734	10.6935	10.9312	10.9581	10.8177	10.8389	10.7114	10.9895	10.9786	10.8048	10.5672	10.9182
7893575	6.07113	5.88364	6.63684	6.04216	6.26757	5.97539	6.55683	6.73608	6.98408	6.69257	6.7528	6.40908	6.99838	6.22289	7.26783	7.04599	7.22396	6.67597	5.80637	6.66559	6.61727	6.34826	6.86013	6.62848	6.29042	6.41246	6.83733	7.07405	6.97991	7.34496
7893576	4.47877	3.93726	4.96246	4.94807	5.40501	5.47337	5.33555	5.77876	5.76527	5.00979	5.25062	4.8424	5.61276	5.87519	6.14411	6.05588	5.66635	5.76562	4.16293	4.28295	5.97299	4.67346	5.81041	5.09999	4.51037	4.90377	5.67663	5.76137	5.78748	6.27982
7893577	5.07848	5.01388	5.74343	5.34365	5.21587	5.47844	5.7538	6.46544	6.14102	4.9338	5.33067	5.54187	6.07845	6.45545	6.22743	5.62127	6.45805	5.8565	5.39732	5.78648	5.64363	6.39003	5.53534	5.69673	5.46656	6.05934	5.64072	5.5908	5.55528	6.14927
7893578	4.18893	4.14474	4.06224	4.68693	4.42857	4.28119	4.11115	4.21912	4.02099	4.52206	3.91374	3.71927	4.42379	4.48135	4.10771	4.52979	4.38247	4.1593	4.07179	4.2159	4.26212	4.09036	4.16392	4.04026	3.99829	4.01752	3.98823	4.14381	4.03956	4.87092
7893579	3.89806	3.66315	3.42872	3.55933	3.60924	3.886	4.0492	3.28666	3.38286	3.89593	3.62535	3.54482	3.62754	3.55864	3.74409	3.73837	4.38416	3.98747	3.61119	3.64926	4.16518	3.66612	3.70591	3.9108	3.2479	3.51371	3.58823	3.43587	3.47354	3.68597
7893580	4.79315	4.73657	5.34954	4.57527	4.94586	5.02109	5.10194	5.66908	5.48299	4.93516	6.07634	5.10337	5.68039	5.44758	4.94653	5.37049	6.0869	5.42635	5.15337	5.00803	5.1262	5.15972	4.17075	5.28887	4.5823	5.21794	5.52784	5.06888	5.80514	5.25833
7893581	6.1076	6.02304	6.91654	6.39245	6.97628	7.26586	6.63713	6.98467	7.42539	6.66535	6.83626	7.24669	7.59106	7.50981	7.6999	7.29424	7.63966	6.26773	5.49241	7.40239	6.72315	7.49052	7.22733	6.90511	7.00974	6.82262	6.53419	6.9866	7.19284	7.24672
7893582	12.2568	12.3761	12.5268	12.5129	12.3558	12.4502	12.5779	12.4989	12.5605	12.459	12.2909	12.4829	12.5247	12.5045	12.4899	12.4457	12.6133	12.5567	12.5119	12.386	12.5518	12.5271	12.5975	12.5326	12.5336	12.6493	12.6279	12.6855	12.5025	12.572
7893583	7.41024	6.4972	7.71076	7.15116	8.2695	7.56933	8.00169	7.83277	8.24332	7.98877	7.90259	7.52379	8.56797	8.45813	8.54475	8.12898	8.55093	7.56264	7.7192	8.55862	8.11094	8.30687	8.41804	7.9756	7.90232	7.70811	7.80746	8.04945	8.51416	8.2185
7893584	3.67537	3.56816	3.75285	3.61678	3.66004	3.91587	3.61193	3.75719	4.00205	4.34612	3.97295	4.09454	3.85107	3.49757	4.07769	3.82349	3.81744	4.11465	4.14263	4.02367	3.67957	4.0586	3.90492	4.25449	3.84011	3.61844	3.66168	3.58195	3.94892	3.63977
7893585	9.05258	8.72443	8.85607	8.66178	8.96984	9.29862	9.08886	9.03615	9.51582	9.11353	8.81204	9.03802	9.18038	9.27292	9.4051	9.73619	9.6067	9.55757	9.42291	9.65124	9.57024	9.74392	9.466	9.391	9.84106	9.29224	9.17359	9.32162	9.58044	9.40131
7893586	5.65493	5.72263	5.97098	6.25966	5.6439	6.09098	5.77377	6.44931	6.21672	5.9578	5.5588	5.56816	5.91304	5.59596	5.6896	5.12364	5.5311	6.22701	5.92383	6.07488	6.05913	5.6522	5.27226	5.86387	5.84158	5.20395	5.21919	6.11865	5.32125	5.57199
7893587	7.01648	7.16175	7.00244	7.214	6.97754	7.22306	7.01394	7.02672	7.25917	6.84088	7.12081	7.11056	6.65651	7.21763	6.99035	7.27441	6.94792	6.57428	7.27533	6.8021	6.97714	6.72067	6.81788	7.11435	6.73415	6.86275	6.83554	6.81489	6.99746	7.23716
7893588	6.61578	6.34776	6.47354	6.17521	6.45587	6.81381	6.05537	7.4278	7.11148	6.94817	6.83402	6.33234	6.85707	7.58734	7.41998	7.37181	7.41267	6.98073	6.76644	7.09899	7.1399	6.89801	7.1764	6.79297	6.78091	6.98529	6.40793	6.80066	6.92038	6.95909
7893589	5.48557	5.61422	5.59474	5.58112	5.86707	5.75798	5.66772	5.92065	5.52903	5.4982	6.24163	5.49215	5.79707	5.71414	5.64065	5.22579	5.87835	5.70604	5.79706	6.16588	5.57073	5.75626	5.64756	5.68522	6.24993	5.63369	5.60093	5.6539	5.1151	5.4214
7893590	8.10136	8.3179	8.40439	7.90489	8.12102	8.5181	8.52175	8.52685	8.62045	8.1417	8.63623	8.56859	8.53467	8.54582	8.45304	8.65114	8.80221	8.27883	7.94854	8.41844	8.49546	8.09206	7.6733	8.43695	7.51163	7.76345	8.37134	8.78736	8.30773	8.69059
7893591	11.0962	11.0154	11.2495	11.0156	11.3538	11.4265	11.3793	11.4395	11.6309	11.3265	11.2698	11.13	11.364	11.207	11.5397	11.4797	11.6503	11.498	11.5319	11.6083	11.6151	11.6339	11.6407	11.4784	11.5605	11.3451	11.1503	11.4657	11.728	11.4845
7893592	11.9249	12.1065	11.8718	11.809	11.7398	11.862	11.9468	12.1471	11.9971	12.2313	11.9931	12.0338	12.007	11.8434	11.9014	12.0244	11.9257	12.1407	11.8832	12.199	11.8484	11.8997	11.7172	12.0198	12.0265	11.7651	11.7061	11.3952	11.7197	11.9074
7893593	10.5083	10.5854	10.7005	10.8846	10.7791	10.9497	10.9583	10.9163	11.1651	10.5133	10.7963	10.9941	11.0123	11.0456	11.0837	11.0658	10.9557	10.6666	10.76	10.5544	10.9495	11.174	10.9934	10.9421	10.9204	10.7916	10.6312	10.5133	11.0204	10.8496
7893594	7.96232	8.09624	7.75605	8.45196	8.17312	8.12207	8.23797	8.19661	8.31287	7.98741	8.10824	7.73294	8.13013	8.71639	7.96754	8.30153	8.18597	8.30929	7.48474	7.84807	7.84663	8.23917	7.72468	8.46681	7.74198	8.45704	8.14775	8.01007	7.83011	8.13637
7893595	5.8714	5.22622	5.87011	5.66215	6.06873	5.70817	4.91554	6.42665	6.76459	6.19222	5.74639	5.10705	6.28883	6.75265	6.88843	7.09151	6.96858	6.68462	5.24798	6.8962	5.82996	6.74728	6.34527	6.11377	5.17019	6.71606	6.41045	6.08625	5.62778	6.41538
7893596	5.24222	5.28433	5.68197	5.30842	5.49816	5.4712	5.85754	6.10702	5.78994	5.81959	5.60984	5.85046	5.92852	5.62726	6.09694	5.72946	5.88116	5.62029	5.84894	5.30352	5.96653	5.92267	5.85941	5.67768	6.13779	5.98832	5.98877	6.47257	6.19745	5.67684
7893597	3.20872	3.24486	3.24522	3.3437	3.19114	3.3808	3.03254	3.37679	3.15864	3.41511	3.29226	3.28289	3.45668	3.31842	3.26052	3.45367	3.52765	3.42628	3.00961	3.22014	3.27402	3.30165	3.37385	3.23332	3.35825	3.14841	3.25821	3.41088	3.20631	3.30032
7893598	9.94295	9.63258	10.1235	9.75059	10.0441	10.0343	10.0765	10.3137	10.0914	9.61822	10.0387	9.91263	10.2799	10.2163	10.1096	10.4305	10.4868	10.4105	10.2788	10.4618	10.3552	10.4039	10.4204	10.1454	10.6232	10.1404	10.063	10.2686	10.3943	10.4752
7893599	7.95839	7.64664	7.89572	8.17227	8.01014	7.85499	8.27016	8.01804	7.93833	7.84565	8.11364	7.91053	8.22916	8.0995	8.23114	8.49566	8.21445	8.18746	8.55862	8.42969	8.55837	8.38351	8.18108	8.38875	8.34245	8.29272	8.17338	7.97937	8.56804	8.40878
7893600	8.52669	8.26936	8.10929	8.40037	8.41759	8.40593	8.72777	8.26466	8.39621	7.57523	8.17925	8.28864	7.96171	8.526	8.74889	8.38471	8.49785	8.52914	8.04499	7.93022	7.82685	8.18849	8.4949	7.93283	7.90819	8.01477	7.91984	8.57135	7.79724	8.5889
7893601	7.50738	7.26466	7.65585	7.49016	8.15553	7.74218	7.87655	7.1815	8.30437	8.07515	7.76812	7.67672	7.89689	8.09981	8.2133	8.43597	8.248	7.90396	8.21501	8.19744	8.08915	8.13897	8.01003	7.95042	8.30738	7.91623	7.4544	7.96517	8.03573	8.08825
7893602	10.4562	10.4539	10.3929	10.5285	10.3087	10.4974	10.5102	10.5151	10.5394	10.5899	10.4307	10.5363	10.3436	10.5285	10.4569	10.4316	10.4544	10.4469	10.5699	10.2925	10.4632	10.3892	10.4598	10.5145	10.3817	10.4965	10.3928	10.269	10.5079	10.4367
7893603	11.6407	11.8996	11.185	11.5384	11.5721	11.7128	11.5086	11.2442	11.1589	11.4186	11.5241	11.3614	11.3501	11.6468	11.4295	11.4507	11.5588	11.4615	11.6305	11.2835	11.4763	11.5239	11.699	11.763	11.6095	11.4027	11.7878	11.8495	11.8423	11.6136
7893604	4.19496	4.1751	4.58999	4.23429	4.38017	4.34589	5.16823	5.06184	4.15272	4.56064	4.24732	4.73207	4.69742	4.8963	4.45672	4.5921	4.54638	4.15378	3.94387	4.64787	4.264	3.82342	4.08955	4.13312	3.66254	4.34484	4.36699	4.33621	4.35002	4.2799
7893605	11.4863	11.3609	11.4351	11.3926	11.6928	11.7912	11.5938	11.8943	11.9161	11.383	11.6007	11.6637	11.8831	11.8413	12.0907	12.1472	12.0036	11.9826	12.1297	12.1504	12.1258	12.2421	11.9701	12.0116	12.0867	11.9552	11.6449	12.1556	12.1861	12.087
7893606	6.18939	5.82178	6.33655	5.94158	5.96652	6.51134	6.33317	6.93238	6.67514	6.62797	6.25402	6.22417	6.33426	7.04052	7.14198	6.62762	6.79233	5.78697	6.13841	6.72051	5.85365	6.60896	6.29106	6.30867	6.60793	6.6215	5.13798	6.69101	6.42913	6.67876
7893607	5.2521	4.93848	4.76191	5.19802	4.68213	4.9252	5.04983	5.73542	4.84791	5.16641	5.35594	5.04282	4.92955	5.01138	5.09443	5.38142	5.70876	4.81275	5.36062	5.30369	5.19083	5.0698	5.01093	4.82043	5.26339	4.50595	4.65288	4.90535	5.65514	5.14555
7893608	5.32251	6.00735	6.48691	6.23383	6.32427	6.43006	6.39451	7.0758	7.11803	7.13393	6.97822	6.57672	6.73076	6.68924	6.9137	6.95495	6.87045	6.7431	6.36794	6.59023	6.50996	7.21319	7.29482	7.01089	6.7839	7.06728	7.16441	6.54317	6.78058	7.03863
7893609	12.2749	12.2402	12.006	12.0184	11.9578	11.9598	11.992	12.2179	12.1441	12.0872	12.1696	12.1666	11.9566	11.9117	11.8537	11.9787	11.8759	11.9118	11.8369	12.1059	11.7928	11.8035	11.5647	11.9303	11.7057	11.5006	11.6193	11.5802	11.6496	11.6463
7893610	5.53374	6.06045	5.85078	5.72244	6.06407	5.67968	5.68994	5.72587	5.74509	5.13785	6.00015	5.41914	5.55062	5.29373	5.71815	5.55577	5.60898	5.6324	5.5511	6.10653	6.01492	6.2559	6.30438	5.5744	6.23366	5.61674	5.40373	5.35408	6.17674	5.64873
7893611	5.70748	5.55756	5.51856	5.54406	5.62421	5.63232	5.43257	5.73145	6.1074	4.99332	5.55911	6.10426	5.14792	5.50003	5.7563	5.70159	5.77336	5.79214	5.91461	5.3788	5.48032	6.09598	5.3231	5.78522	6.29724	5.08183	5.79458	6.38544	4.72835	5.60049
7893612	3.20005	3.24761	3.12268	3.22666	3.1879	3.23204	3.46753	3.16847	3.29811	3.15065	3.34864	3.48459	3.7555	3.2133	3.42918	3.52328	3.75617	3.27819	3.15391	3.15373	3.55365	3.45554	3.53099	3.08395	3.44781	3.70924	3.18715	3.72283	3.47208	3.26847
7893613	8.17989	8.16403	8.55939	8.03973	8.18364	8.12279	8.08061	8.24824	8.11583	8.22626	8.11545	8.10538	8.1724	8.17002	8.16837	8.27688	8.16608	8.09746	7.89642	8.1837	8.1852	8.16483	8.25295	8.1266	8.09041	8.17164	8.2954	8.19711	8.18889	8.19983
7893614	3.79507	3.45404	3.75091	4.04571	4.20926	3.73755	4.28451	4.11549	4.29251	3.41898	3.98705	3.78909	4.20324	4.37133	4.32233	4.10425	4.08087	4.6493	3.9904	4.15121	4.64461	4.00679	4.48136	4.0142	4.49843	4.15194	4.2642	3.86747	4.06299	4.66195
7893615	6.69174	6.41102	6.9884	6.22678	6.47144	6.0986	6.15675	6.2389	5.3035	7.46245	6.71293	5.89969	6.51237	6.62386	6.31426	6.76328	6.33213	5.86489	6.57293	6.01282	6.695	6.36948	6.56437	6.57798	5.56483	7.28249	4.73138	6.15342	6.90905	6.78018
7893616	7.92029	8.15643	8.12864	8.27755	8.3867	8.4524	8.44047	8.10911	8.01278	8.16437	8.4528	7.90168	8.17587	8.50762	8.09763	8.58477	8.09973	8.21113	8.48315	8.38457	8.32717	8.37958	8.32887	8.3319	8.28739	8.50696	7.86738	8.36735	8.74921	8.27591
7893617	6.5275	4.95919	6.42721	4.35274	5.58942	4.91024	4.8918	4.16025	2.99682	5.04309	3.97065	5.39958	5.20232	5.6784	6.3992	5.68213	4.85997	4.79568	4.6016	4.24461	4.15164	4.81154	4.78049	3.56577	4.58619	6.09791	6.33511	5.1664	4.66232	5.61835
7893618	5.48989	5.2378	5.0677	5.2569	5.3571	5.19102	5.30343	5.52067	5.31606	5.64114	5.52288	5.14051	4.79517	4.91556	5.80088	5.32429	5.21663	5.20187	4.89647	5.35721	5.49701	4.99291	5.16288	5.63358	4.62726	5.4767	5.53827	5.34976	4.74897	5.15928
7893619	8.74943	9.32471	9.33658	9.53736	8.7798	9.32717	9.41961	9.579	9.7963	9.36357	9.55504	9.59517	9.7219	9.71542	9.48544	9.15045	9.58959	9.67288	9.68734	9.53236	9.59208	9.77421	9.70258	9.85409	9.84777	9.47844	9.76937	9.5299	9.72658	9.7842
7893620	2.88005	3.46815	2.8721	2.87464	3.10562	3.30514	3.07609	3.56109	3.26634	3.09321	2.97035	3.01694	3.24324	3.18654	3.12019	4.4428	3.02954	3.17395	3.22645	3.55665	3.29369	3.05492	2.88813	2.8382	3.61344	3.0627	3.13615	2.93014	3.02954	3.18439
7893621	2.9495	3.02514	2.94325	3.08817	3.37235	3.12737	2.83913	3.18301	3.27302	3.07274	3.03279	3.11179	2.99958	3.96657	3.05492	3.10353	2.97416	3.37864	2.8035	3.36927	2.98172	4.10193	3.29559	3.07122	3.17896	2.92794	3.11571	2.91641	2.77563	2.96512
7893622	4.17662	4.32912	5.11997	4.00576	3.55002	3.93934	4.59059	3.66109	4.69041	5.75163	6.00864	5.63404	5.08594	4.39103	6.67963	5.92512	4.3067	3.91585	4.12695	5.20834	6.51605	6.09511	5.54576	4.72228	5.67105	5.4689	4.61707	3.89553	3.45123	5.7353
7893623	3.65684	3.48666	3.98266	3.73906	3.54917	3.26065	3.46957	3.53687	3.72809	4.06209	3.64181	3.8375	3.92878	4.38254	4.04965	3.7654	3.80132	3.28598	3.80553	3.34244	4.17467	4.06389	4.1265	4.07626	3.93052	4.40792	3.80338	4.00285	3.81989	4.58601
7893624	4.99161	5.30302	4.74411	4.77996	4.97493	4.92376	4.9154	5.11809	5.2111	3.80755	4.9812	4.56288	5.11214	4.68957	4.81691	4.8002	4.91525	4.42826	4.76325	4.78405	5.25953	4.27853	4.82633	4.76037	4.08668	5.33588	4.91447	5.47321	5.19238	5.24728
7893625	3.02875	3.05164	3.06483	3.05345	3.04311	3.03706	3.06113	3.12068	3.07	3.10372	3.08138	3.05948	3.05591	3.11262	3.08926	3.07141	3.07387	3.10049	3.07	3.05694	3.07765	3.0726	3.09234	3.08964	3.05682	3.14729	3.13927	3.08884	3.0712	3.08161
7893626	2.97194	2.96525	2.79344	3.06443	3.06755	3.09313	2.98093	3.35079	3.47401	2.95052	3.02071	2.98609	3.44671	2.90744	3.25884	3.25125	2.93342	2.90731	3.09179	3.37523	3.02954	3.88536	3.08384	3.44111	3.63067	4.10249	3.03369	3.30735	3.18054	3.65194
7893627	7.57636	7.52186	7.47831	7.2367	7.83328	7.90975	7.46016	8.01896	7.84797	7.45038	7.25158	7.38148	8.06518	7.75405	7.97227	7.9009	7.99237	7.65796	7.6818	7.70444	7.41857	7.28422	7.31756	7.53643	7.17092	7.22446	6.29324	7.30042	7.42006	7.3007
7893628	8.74227	8.807	9.23437	8.91654	8.734	9.21994	9.07486	9.5473	9.57367	9.13433	8.78407	9.03919	9.25852	9.25145	9.45098	9.36659	9.50307	9.1593	8.53635	9.30101	9.04881	9.84363	8.90073	9.35993	9.36805	9.13958	9.08762	8.97318	9.06021	8.83729
7893629	3.44998	3.64801	3.47096	3.62371	3.7405	3.99333	3.52997	3.68711	3.24253	3.68718	3.69817	3.61927	3.70997	4.11045	3.52804	3.49188	3.46319	3.72256	3.55049	3.95242	3.42949	3.72023	3.53325	3.73092	3.28959	3.78458	3.93248	3.08421	3.30245	3.58515
7893630	6.83599	7.34224	6.95432	7.27986	6.84807	6.9481	7.06937	6.96515	6.51078	7.65154	6.88342	6.87956	7.04802	7.42712	6.75043	7.11065	6.75963	6.42657	6.28002	6.77253	6.83043	7.08303	6.685	6.70885	6.62637	6.78099	7.15154	6.73607	6.84942	7.06343
7893631	6.7926	6.6702	6.99347	6.42962	7.01926	6.54532	6.69387	6.76288	7.03977	7.1352	6.89659	6.44311	6.7916	6.80645	6.95916	7.05385	6.83425	6.78613	7.11352	6.86838	6.77559	6.8076	7.09835	6.15334	7.07246	6.99714	6.70801	7.23275	6.65007	6.98636
7893632	12.6669	12.5866	12.6908	12.6629	12.5764	12.6285	12.7441	12.961	12.9035	12.879	12.8027	12.6193	12.795	12.7335	12.7378	12.6322	12.6664	12.8816	12.9335	12.7262	12.7552	12.8928	12.712	12.8794	12.8152	12.7285	12.7774	12.8034	12.6867	12.7501
7893633	10.0522	10.0364	10.365	10.0415	10.1436	10.0396	10.0374	10.0642	10.0929	10.1464	10.0159	10.0297	10.148	9.97627	10.1106	10.5145	10.2301	10.1225	10.3202	10.2507	10.3442	10.4168	10.3006	10.1486	10.3149	10.408	10.1786	10.2777	10.4815	10.5033
7893634	11.8412	11.7796	11.6809	11.8421	12.0699	11.9904	12.0381	12.1006	12.2256	11.8788	11.9183	11.8607	12.1588	12.2197	12.3507	12.6414	12.4838	12.2959	12.4723	12.4944	12.3419	12.4507	12.3593	12.366	12.5452	12.3239	12.0661	12.2148	12.5012	12.4454
7893635	4.59541	4.91001	5.17157	4.40807	5.43765	5.21588	5.12743	5.76852	5.66605	5.06109	5.53959	4.9095	5.26162	5.6281	6.07321	5.33117	5.51479	5.92756	5.08564	5.34097	5.14052	5.32965	4.75761	5.78708	5.17468	5.01257	5.76855	5.11325	5.41767	4.70952
7893636	3.06993	3.21182	3.27321	3.47506	3.45219	3.19414	3.33641	3.84356	3.39325	3.4706	3.36272	3.09327	3.86253	3.00364	3.25154	3.66895	3.28941	4.11244	3.47444	3.4971	3.20696	3.33814	3.92106	3.49079	3.90432	3.80754	3.73696	3.49394	3.35132	3.55022
7893637	7.91871	7.13366	7.53996	7.5528	7.64915	7.88408	7.58041	8.07404	8.14033	7.98346	8.25902	7.64736	7.89421	7.53979	7.89082	8.16138	8.4813	8.58596	7.83262	8.04235	7.96221	7.99207	7.8088	7.67526	7.75941	8.07302	7.75754	7.74056	8.03251	8.04065
7893638	4.0608	4.33422	4.10175	3.91052	3.79944	3.6234	4.17126	3.71903	3.79831	3.99037	3.65725	3.85135	3.59122	3.71598	3.62244	3.52352	3.82678	3.85373	4.03461	3.83806	3.84955	3.70153	3.98499	3.70156	3.91475	3.58399	4.05484	4.33018	3.99364	3.92499
7893639	11.5817	11.6704	11.7562	11.5864	11.5887	11.6695	11.464	11.5348	11.2823	11.2146	11.3548	11.208	11.3882	11.4787	11.4074	11.2947	11.3486	11.2667	11.08	11.1194	11.3031	10.8699	11.2362	11.1206	11.0038	11.3188	11.1943	11.3395	11.1908	11.2211
7893640	9.69064	9.80166	9.50578	9.62548	9.42606	9.41504	9.75088	9.6816	9.49381	9.57475	9.46556	9.30274	9.38379	9.49893	9.41791	9.50203	9.54726	9.52652	9.41616	9.15226	9.49878	9.31586	9.33629	9.35532	9.18972	8.93206	9.34323	9.5453	9.30454	9.38332
7893641	9.6968	9.71779	10.0266	10.0139	9.79169	9.77112	9.87538	10.215	10.2499	10.1557	10.2563	9.88609	10.2338	10.1516	9.9194	10.0713	9.82022	10.1883	9.99807	10.0569	10.1556	10.3636	9.86793	10.1201	10.1443	9.82079	10.0984	9.49892	10.0038	10.0455
7893642	12.0649	11.9624	12.2122	12.2231	12.0173	12.077	12.0719	12.362	12.2399	12.3607	12.3382	12.0777	12.2536	12.2541	12.1122	11.8577	11.8456	12.1578	12.0113	11.9828	12.1753	12.0498	12.0894	12.114	12.1514	12.0503	12.2873	11.9927	11.9613	12.0734
7893643	3.68922	3.74631	3.63708	3.675	3.68914	3.63786	3.72976	3.70615	3.60027	3.70813	3.67653	3.62039	3.67167	3.71547	3.64494	3.55576	3.68121	3.68339	3.81496	3.70218	3.69288	3.61337	3.72502	3.73136	3.65601	3.73533	3.7319	3.7465	3.68365	3.67538
7893644	9.12539	8.72755	8.74773	8.95411	9.61865	9.50078	9.28858	9.53186	9.69509	9.4049	9.2582	9.22966	9.71537	9.53545	9.75896	9.70836	9.62982	9.15045	8.79851	9.58948	9.55212	9.432	9.45393	9.39828	8.68453	8.96334	9.26492	9.38472	9.73328	9.81723
7893645	5.64095	4.87573	6.17434	5.31026	5.58272	6.05056	5.4744	6.24886	6.42846	5.45515	5.46975	6.43006	6.58052	6.32762	6.63304	6.54374	7.32138	5.90461	5.32413	6.9444	6.47033	6.97355	6.55585	5.95296	6.96856	5.69891	6.09078	6.44337	6.65226	6.05953
7893646	9.67785	9.60111	9.81662	9.76844	10.0173	9.9536	10.0804	9.80856	10.0658	9.73018	9.80501	9.76586	10.0148	10.0019	10.1799	10.2278	10.2383	10.1564	10.2861	10.1721	10.2492	10.4223	10.033	10.2029	10.3073	10.2173	9.65329	10.0035	10.2658	9.82399
7893647	13.3233	13.2603	13.1883	13.3256	13.0227	13.2118	13.2645	13.3765	13.4478	13.2497	13.4073	13.3861	13.2318	13.2322	13.1302	13.1344	13.1772	13.3999	13.196	13.0475	13.2015	13.1493	13.0971	13.1974	13.0833	13.105	13.1349	12.9877	13.0441	13.071
7893648	4.70384	4.91418	5.21657	5.12739	4.46378	5.13239	5.2368	5.80231	5.84153	5.1537	5.25069	4.99605	5.20645	5.42721	5.78125	5.41262	5.53907	5.10206	4.65171	5.21191	4.92881	5.67872	5.17506	4.7104	5.49645	5.11432	5.84875	4.18709	4.90089	5.54384
7893649	10.0406	10.2331	10.2287	10.3803	9.98877	9.8437	9.89862	9.63449	10.0776	9.76069	10.117	9.86284	10.067	10.4073	9.94693	9.85402	9.86687	9.80233	10.5666	10.0493	10.0978	10.0574	10.2014	10.2166	10.434	10.2359	10.4683	10.3245	10.1851	10.2099
7893650	11.1807	11.5097	11.2663	11.4652	11.6861	11.7004	11.4858	11.3877	11.5008	11.4659	11.0101	11.5937	11.5708	11.7346	11.7359	11.4376	11.5076	11.5201	11.4046	11.4227	11.4453	11.298	11.4318	11.2862	11.4095	11.2247	11.0824	11.513	11.5574	11.4523
7893651	9.24687	9.14622	9.20454	9.23792	9.38868	9.29694	9.13187	9.18057	9.31322	9.15723	9.05727	9.18488	9.22506	9.13509	9.32917	9.45732	9.37969	9.18049	9.22379	9.30595	9.28611	9.48812	9.30757	9.2012	9.41665	9.27055	9.16315	9.49015	9.27996	9.44827
7893652	5.52591	6.11931	6.12362	5.83186	5.84826	6.12902	5.50344	5.97768	5.82954	5.68406	5.57423	5.92823	5.62689	5.11477	6.46135	5.22396	5.96218	5.95071	6.05381	6.07098	5.98615	5.54907	5.93798	5.48336	5.8512	6.00084	6.08487	6.49005	5.4427	5.53296
7893653	7.23268	6.38048	7.87345	7.08786	7.17462	6.9705	6.05465	7.90248	8.1582	6.47955	7.42404	7.11725	7.38659	7.72008	6.38326	7.67479	7.12691	7.32104	6.42133	6.05465	7.111	7.53204	7.73359	7.10891	7.78791	6.73516	7.29188	7.81742	7.50437	7.64266
7893654	7.02325	6.67154	7.42255	6.87475	7.40937	7.495	7.37663	8.13177	8.29031	7.67588	7.62532	7.75067	7.74926	8.19835	8.09498	7.92677	7.84332	7.3922	7.16482	8.01538	8.49295	8.03639	8.25226	7.58497	8.2083	7.65572	7.88494	8.12849	7.70564	7.66996
7893655	5.13073	4.92434	5.72405	5.26622	5.52937	5.47679	5.23377	6.00537	5.54766	5.85258	5.51601	5.49015	5.78752	5.86887	5.65304	6.14701	5.33515	5.77822	5.05797	5.29413	5.84792	6.04875	5.66185	5.31805	6.0874	5.37179	5.52178	5.68803	6.01895	5.82868
7893656	3.42096	3.72179	3.11548	3.33433	3.80753	4.00263	3.2766	3.75347	3.62105	3.21532	3.61829	3.2153	3.54945	3.67898	4.49191	4.05797	4.13804	3.4002	3.60139	3.83914	3.72064	3.14617	3.86864	4.18732	4.02595	4.62714	3.89285	3.12924	4.42662	3.50818
7893657	7.38784	7.23599	7.07457	7.27974	7.46285	7.90262	7.52507	7.78484	7.90778	7.63177	6.92006	7.72827	7.61621	8.19502	8.47508	7.90427	8.04965	7.64398	7.27123	7.50075	7.70333	7.26122	7.46857	7.74855	7.2981	7.33914	7.4456	7.68863	7.99241	7.86054
7893658	5.53741	6.06954	6.40351	5.78863	6.80198	6.66612	6.16301	6.67258	6.53273	6.20559	6.21908	6.36234	6.94516	6.98551	7.05696	6.93164	7.09222	6.78724	6.16824	7.06896	6.37652	7.04786	6.87665	6.32362	6.71511	7.18709	6.39986	6.73819	7.00317	6.98369
7893659	4.35661	4.4177	4.48251	4.54861	4.57986	4.31163	4.74264	4.8954	4.4966	4.4929	4.55576	4.69356	4.73465	5.38862	4.39152	4.32157	4.6121	5.37205	3.97424	4.69024	4.59951	4.32869	4.57146	4.82942	4.30998	4.55861	4.36939	5.01242	4.93534	4.32354
7893660	9.43246	9.35382	9.40312	9.34467	9.26859	9.47595	9.19415	9.29687	9.26932	8.97195	9.02505	9.2115	9.15294	9.1059	9.17382	9.49143	9.41349	9.458	9.57647	9.61915	9.43707	9.75787	9.29959	9.46447	9.70369	9.46444	9.2922	9.49425	9.65512	9.61144
7893661	10.7618	10.4617	10.8641	10.6859	11.031	11.005	11.0655	11.0935	11.2023	10.6958	10.7771	10.8353	11.0969	11.1562	11.1863	11.4637	11.3849	11.1692	11.2244	11.3793	11.331	11.4472	11.3504	11.1705	11.3695	11.3042	11.1239	11.2829	11.4194	11.4831
7893662	11.8666	12.0188	12.0077	12.0458	12.0869	12.0964	12.0767	12.3028	12.3306	12.1623	11.9224	12.2518	12.2805	12.2047	12.3769	12.2566	12.352	12.2026	12.3217	12.4163	12.2206	12.4734	12.147	12.3811	12.3734	11.9874	11.9009	12.085	12.2894	12.2518
7893663	5.1957	4.9047	5.4426	5.728	5.41747	5.3743	5.61885	6.21644	5.95148	5.53721	5.29367	4.96726	5.70572	5.38035	5.54429	6.0444	5.71992	5.40287	5.3124	5.85036	6.22668	6.24632	6.19688	5.29836	6.29751	6.50471	6.07236	5.5508	5.58622	5.78172
7893664	9.49411	10.0351	9.71519	9.83636	9.39339	9.76652	9.45934	9.61555	9.78794	9.64683	9.6194	9.65446	9.59463	9.6419	9.59303	9.57158	9.53285	9.49674	9.6199	9.49061	9.56121	9.82284	9.81781	9.80021	9.44567	9.39746	9.21348	9.46579	9.61567	9.57067
7893665	6.18905	5.93345	6.02729	6.02761	5.49291	6.00785	5.8104	5.78042	5.95124	6.05054	6.38462	5.65794	6.00485	5.97257	6.09188	6.03258	5.45963	6.25673	6.6406	5.72964	5.85206	6.22243	6.07953	5.50806	6.29229	6.02458	5.62051	6.15908	5.92299	6.60592
7893666	3.92439	3.43474	3.9407	3.5014	3.92475	4.25987	3.92671	4.43837	4.9654	4.42383	4.34019	4.41064	4.43927	4.82386	4.42129	4.3789	4.42626	4.54343	4.39539	3.7613	3.57226	3.89864	4.07029	3.68503	4.23215	4.59955	3.8807	4.95761	4.73603	4.91368
7893667	5.47285	5.40103	5.49491	4.79724	5.35315	5.10718	5.22873	5.67598	5.40947	5.00454	5.45944	4.48516	4.93926	5.22122	5.22404	5.85077	5.71996	5.51277	5.07349	5.24448	5.2643	5.67542	4.79322	4.91074	4.78977	5.76664	5.14673	5.59738	4.75793	5.6133
7893668	4.06958	4.69966	4.20382	3.88097	3.66918	4.87466	4.62981	5.83818	5.43081	4.84522	5.20232	5.60019	6.41383	4.39103	6.44701	5.65387	4.20608	5.39187	3.59878	5.982	4.56403	4.26899	3.62647	4.79568	4.10476	4.11102	3.18439	3.74287	3.91585	5.9474
7893669	5.63405	4.32257	4.77162	4.26119	4.73802	5.74855	5.12962	5.12259	4.60366	5.52245	5.21868	4.71968	4.8899	5.27053	5.06497	5.64556	5.00295	5.5167	4.52527	4.97783	5.24164	6.09017	6.36094	5.55515	5.35903	5.70131	5.81224	5.29779	5.69457	5.62901
7893670	11.5919	11.327	11.4876	11.3952	11.7748	11.6622	11.6735	11.6137	11.5932	11.4881	11.466	11.4464	11.6498	11.7945	11.8611	12.0424	11.9877	11.8168	11.7579	11.9443	11.8974	11.9825	11.9489	11.6965	11.9471	12.0345	11.786	11.9561	11.9453	12.108
7893671	4.58208	5.06519	5.53322	4.83147	4.82595	5.64976	5.28643	5.92404	5.0986	5.77035	5.51038	5.871	5.96638	5.61665	6.28652	5.9076	6.13831	5.89539	5.35769	5.5274	5.74166	4.7227	5.72826	5.27626	5.37303	5.93627	5.31974	5.27452	4.9089	5.2212
7893672	7.75133	7.44102	7.94311	8.06394	8.13649	7.9109	8.05998	8.80155	8.53994	8.16223	8.4752	7.85259	8.09795	8.34873	8.33941	8.2766	8.09734	8.1746	8.03893	8.65225	8.28757	8.35932	8.32479	7.66179	8.62145	8.30257	8.18719	8.33993	8.34741	8.00974
7893673	5.40701	5.31652	8.72843	5.24541	6.01282	5.50532	6.17661	6.99161	6.56808	6.71503	5.74639	6.31048	7.9435	6.43936	6.26127	6.72815	6.33128	6.16146	5.95796	6.11235	6.33399	5.82558	6.72768	6.18042	5.80706	6.10678	5.99742	5.95601	6.60579	6.69879
7893674	3.90264	3.93368	4.82906	4.06741	4.19553	4.59221	4.12522	4.48513	5.7283	4.80825	3.38035	4.8921	4.3985	4.70503	3.90371	4.63361	4.49519	4.66679	3.93368	4.74143	4.49084	5.30755	5.15673	4.21619	5.11917	4.65424	5.72742	3.77779	5.72448	3.87923
7893675	10.0969	9.78478	9.95655	9.84136	10.1861	10.1212	9.95609	10.1394	10.0919	9.85986	9.93865	9.81089	10.1409	10.1182	10.1648	10.7364	10.2942	10.3274	10.2241	10.442	10.5096	10.3714	10.4078	10.1556	10.5229	10.5565	10.209	10.3166	10.5713	10.4587
7893676	12.4694	12.512	12.7144	12.5693	12.6386	12.6624	12.5689	12.4021	12.4656	12.3022	12.4337	12.3851	12.6822	12.6078	12.6102	12.5735	12.5398	12.4388	12.5167	12.3427	12.6153	12.3938	12.6919	12.5371	12.5109	12.5047	12.5115	12.6121	12.6361	12.6924
7893677	12.8998	12.7012	12.9127	12.8337	13.03	12.9352	12.901	13.019	13.0191	12.818	13.0361	12.803	12.9732	13.0295	13.0474	13.3164	13.1373	13.1069	13.1215	13.004	13.0874	13.0852	13.1038	12.9752	13.0418	13.1786	13.0189	13.2017	13.176	13.2204
7893678	3.44424	3.58421	3.83271	3.64337	3.70491	3.73849	4.12844	3.93267	4.23466	4.11231	3.59255	4.08514	3.41405	3.98205	3.60618	3.52511	3.60814	4.03632	3.84918	3.92743	3.93318	3.59422	4.06788	4.09132	3.63708	3.91941	3.63155	3.89553	4.29564	3.84322
7893679	3.74543	4.01547	3.92468	3.39446	4.23117	3.7665	4.04964	4.31912	3.81796	3.85744	3.97725	3.59648	3.59101	4.71133	3.6889	4.02328	3.92543	3.68588	3.99299	3.57924	4.05808	3.49884	3.93529	3.86972	3.89369	4.0066	4.36435	3.41711	3.58592	4.01366
7893681	2.99974	3.00252	2.94026	2.91834	3.02954	2.98654	3.04794	3.33566	2.80139	3.30205	2.89453	3.21377	3.26969	3.49335	2.99024	2.95638	2.80995	3.28598	3.00537	2.81346	2.99867	2.8685	3.03604	2.86301	2.85147	2.90726	3.04695	3.07819	3.14165	3.05194
7893682	8.64883	8.79401	8.95471	8.84805	8.94776	9.20763	8.82148	9.20255	9.17848	9.24285	8.94707	9.00831	9.2082	9.30911	9.44231	9.30917	9.28182	8.75725	8.61057	8.90954	9.00919	8.96763	9.20684	9.01968	8.94277	8.85977	9.06243	9.11809	8.93173	9.24254
7893683	7.61044	7.21728	7.46926	7.26043	6.97694	7.05403	7.60989	8.0684	7.86029	7.98388	8.08724	6.88392	7.89251	8.02898	7.68516	8.19178	8.02409	7.73893	7.81081	7.89212	7.50679	7.40906	7.84514	7.55945	7.66106	7.78109	7.5969	7.73192	7.68506	8.15864
7893684	9.86291	10.0819	10.1276	10.2112	9.97042	10.0921	9.83708	10.0773	10.1138	9.87406	9.88366	10.0091	10.0544	10.3059	10.2424	10.1334	10.1177	10.1936	10.1238	9.93732	10.0661	10.2041	9.97063	10.1317	10.0136	9.81776	9.99565	10.001	10.1412	10.0412
7893685	9.26199	9.47833	9.37278	9.63245	9.38502	9.50877	9.38898	9.63308	9.92322	9.29734	9.32485	9.44361	9.44354	9.18941	9.52592	9.50509	9.5607	9.42669	9.19266	9.61716	9.36462	10.0457	9.31778	9.66026	9.58924	9.09903	9.06329	9.18151	9.36582	9.28246
7893686	7.49985	7.68237	7.49964	7.71709	7.51748	8.53537	7.87245	8.08976	8.1839	7.57142	7.49887	7.65028	7.77422	8.52055	8.13504	8.28172	7.6943	7.29656	7.50993	7.71932	7.61403	7.46969	7.94425	7.70933	6.51079	7.40537	7.15256	7.94977	8.19912	7.90312
7893687	3.01396	3.04854	3.04844	3.03523	3.05111	3.00281	3.06533	3.0891	3.08018	3.10565	3.08056	3.04698	3.07329	3.12002	3.08465	3.02758	3.08464	3.09164	3.06982	3.03183	3.07365	3.06929	3.09509	3.07906	3.04724	3.16009	3.15444	3.11203	3.06523	3.10922
7893688	4.16319	3.60219	3.45383	4.18367	4.33022	3.80333	3.95381	4.04622	3.89028	4.0573	3.73744	3.48605	3.79803	3.8694	4.42361	3.51269	3.67188	3.62968	4.40947	3.75336	4.11088	4.55365	4.19477	3.81762	4.53264	4.24023	4.48496	3.70985	3.77326	4.6091
7893689	12.4237	12.31	12.3167	12.3498	12.5296	12.5232	12.5598	12.5434	12.6068	12.3487	12.4505	12.3181	12.6377	12.6358	12.665	12.9411	12.8177	12.7254	12.7417	12.8392	12.7806	12.8315	12.8363	12.7198	12.8701	12.784	12.646	12.8508	12.9167	12.9855
7893690	10.6805	10.8133	10.5434	10.6461	10.8455	10.6548	10.7671	10.6645	10.6448	10.4238	10.7362	10.4599	10.6213	10.6521	10.7203	10.3646	10.5209	10.5466	10.1994	10.5302	10.634	10.5549	10.6451	10.478	10.4082	10.5811	10.6236	10.4894	10.4342	10.6198
7893691	3.31426	3.50881	3.22306	3.14476	3.07945	3.28953	3.35768	3.68566	3.64841	3.3794	3.34661	3.14778	3.37533	3.2716	3.37244	3.49488	3.33403	3.34437	3.26476	3.47036	3.22519	3.31709	3.46176	3.22073	3.43101	3.28334	3.25327	3.24255	3.23637	3.01924
7893692	9.83076	9.66347	9.35381	9.59753	9.67098	9.59839	9.16595	9.12741	9.30602	8.90974	9.00655	8.96683	9.20016	9.0323	9.10975	9.33062	9.32681	8.85878	8.52838	9.40068	9.2023	9.40453	9.24469	9.04552	9.35174	9.34967	8.95701	9.13038	9.09645	9.07351
7893693	6.42708	6.70095	6.63553	6.66978	7.50736	7.36345	6.97322	7.15484	7.43735	6.7692	7.46073	7.76929	7.98876	6.81383	7.95181	7.84458	6.96334	6.94548	7.18469	6.97389	7.56234	6.84286	7.19228	7.08996	6.27902	7.00594	7.13896	7.35194	7.44085	7.77564
7893694	3.02954	3.04993	3.39176	2.98364	3.21377	2.93853	3.25351	3.25281	2.99682	2.86752	3.22744	2.95638	2.95638	3.41385	3.08843	3.09628	3.32294	3.13615	3.25556	3.30747	2.99867	3.45123	3.54453	3.41385	3.4995	2.87129	3.43106	3.11529	2.86752	3.28598
7893695	7.57152	7.73578	8.22951	7.55081	7.87216	7.79687	7.59254	8.23868	7.96553	7.59583	7.32994	7.64921	7.85829	8.15286	8.01197	8.41538	8.20365	8.09876	7.99194	8.27812	8.37277	8.64715	8.10853	8.23686	8.20174	7.9179	7.87725	7.92731	8.3195	8.23595
7893696	8.01819	7.84092	7.91356	7.87461	7.91777	7.97477	8.01266	8.02057	7.56373	8.10723	7.85772	7.83939	7.76957	8.167	7.7201	8.02995	8.30262	8.17756	7.97768	8.00594	7.60104	7.66921	7.80394	7.80391	7.82502	7.71497	7.61788	7.69593	8.00722	7.89088
7893697	6.5003	6.47171	6.71741	6.33442	6.7945	6.5959	6.57718	7.25011	7.29199	7.14156	6.93432	6.77543	7.19938	7.1317	7.3089	7.61011	7.53847	7.22601	7.00245	7.23956	6.91557	6.01542	5.96864	6.77833	5.79456	6.29326	6.07092	6.83751	6.8095	6.69808
7893698	6.42133	6.74495	7.10699	6.46179	6.87886	6.86238	6.97269	7.19776	7.64465	6.98987	6.80123	7.24461	7.28075	7.23402	7.31771	7.45821	7.7045	7.35697	7.58749	7.2907	6.97866	6.93381	6.93927	7.24366	6.78936	7.19552	6.96068	6.97786	7.01842	7.40037
7893699	6.66043	6.48859	6.81031	6.2926	7.06045	7.04522	7.00391	7.25197	7.52832	6.83651	6.64771	7.30426	7.13005	7.28537	7.20881	7.70514	7.48982	7.25478	5.78054	6.91375	7.01177	7.11565	6.95678	7.1118	7.45569	6.87392	6.75772	6.90662	7.52951	7.29104
7893700	8.25837	8.42976	8.23715	8.42308	8.12085	8.45397	8.23475	8.60069	8.62208	8.83031	8.57821	8.76528	8.47179	8.69002	8.43895	8.47312	8.36692	8.57845	8.44383	8.29723	8.32478	8.60858	8.49806	8.7367	8.46863	8.55227	8.97063	8.62346	8.50683	8.74414
7893701	10.1914	10.2044	10.4994	10.1945	10.3159	10.2792	10.0269	10.0775	10.2676	9.86038	9.91814	10.1631	10.2419	10.1396	10.3176	10.5376	10.4116	10.1749	10.3737	10.5709	10.4565	10.5854	10.5242	10.4733	10.6775	10.5194	10.4542	10.6205	10.6323	10.6472
7893702	4.00319	3.59996	4.30827	4.02449	4.69442	4.38056	4.26962	4.63697	4.63326	4.9598	4.40671	4.08325	4.32353	5.22091	5.23497	4.62511	6.10036	5.07983	4.47145	4.4857	4.51633	4.25601	4.56094	4.50637	4.51917	5.09755	4.7957	3.98406	4.6323	3.82056
7893703	6.58433	6.1133	6.66677	6.79602	7.20069	6.94553	6.78831	6.3598	7.38418	6.49153	6.62271	6.94835	7.23073	7.00351	7.04937	6.81552	7.37125	7.05344	6.91485	6.6875	7.57229	7.82167	8.19868	6.96475	8.00582	8.2452	7.68406	7.81544	7.68956	7.76949
7893704	6.84493	6.69341	7.40378	6.74188	7.25126	7.29775	7.23346	7.68812	7.64882	6.71197	7.45208	6.96998	7.40512	7.01972	7.46727	7.86414	7.52781	7.54152	7.18074	7.92591	7.68693	7.92998	7.51196	7.62036	7.6987	7.38827	7.18878	7.23459	7.60408	7.21402
7893705	9.65113	9.60847	9.64031	9.69325	9.82044	10.0499	10.1467	10.3225	10.4927	10.0355	10.2184	9.85133	10.0482	10.3199	10.4638	10.9807	10.6659	10.6971	10.3878	10.639	10.7388	10.8838	10.4633	10.5814	10.6105	10.5828	10.0493	10.6303	10.8248	10.7742
7893706	4.62183	5.45378	5.00368	5.12529	5.2585	5.05537	5.43092	4.66002	4.62588	4.87586	5.18272	4.71157	4.86222	5.10934	4.68775	4.60937	4.90771	5.33324	4.99468	5.00177	4.68315	4.99629	4.76918	4.80621	4.80005	4.89666	4.88694	4.7605	4.80049	5.33268
7893707	8.18033	7.27309	7.3823	7.72607	7.66686	7.61799	7.93491	7.6275	7.37245	7.55208	7.88069	7.16387	7.62733	7.51786	7.35027	7.29896	7.58687	7.57373	7.64439	7.53416	7.70654	7.49465	7.4678	7.53954	7.64009	7.88834	7.30453	7.53846	7.57657	7.63029
7893708	9.54527	9.55302	9.56327	9.4929	9.7399	9.60264	9.5976	9.76	9.88079	9.30243	9.60202	9.37045	9.71112	9.70825	9.8323	10.0199	10.017	9.87623	10.0579	9.96066	9.87121	9.95354	9.95469	9.76968	9.98289	9.80255	9.71321	9.81134	9.97935	10.0035
7893709	10.0401	10.2442	9.95433	10.2158	10.1624	10.204	10.2888	10.331	10.174	10.0501	10.3496	10.2326	10.347	10.3534	10.4077	10.173	10.0784	9.96308	10.1248	10.0497	9.90649	10.0965	10.0012	10.1811	10.1423	9.93248	9.96342	10.2082	10.1403	10.1547
7893710	10.5274	10.6004	10.81	10.4827	10.5023	10.419	10.3633	10.3055	10.3599	10.3374	10.2389	10.2051	10.379	10.3125	10.3653	10.6489	10.6008	10.6007	10.9244	10.595	10.7623	10.8553	10.7324	10.6753	10.7997	10.6914	10.6807	10.6996	10.7697	10.7849
7893711	9.56232	9.40521	8.82585	8.95853	9.14404	8.85553	8.99817	8.47151	8.621	8.9	8.98816	8.98064	8.35541	8.70454	8.41803	8.44631	8.62042	8.64211	8.87428	8.57736	8.71077	8.36318	8.72607	8.6775	8.56574	8.67249	8.92503	8.46864	8.82269	8.71728
7893712	5.29092	5.45619	6.34663	5.17147	5.29216	4.90732	4.79454	5.19553	5.49657	5.80161	5.67931	5.21687	6.13188	6.09052	5.68495	5.60355	5.35374	5.4206	6.09589	5.63922	5.7937	5.4597	5.41982	6.03332	5.20125	5.64647	6.2564	6.17026	6.04369	6.0177
7893713	4.71622	4.8065	5.06272	4.60536	5.22032	5.04557	5.18844	5.35717	5.25557	5.12166	5.27675	5.29966	5.52658	5.36615	5.80742	5.10961	5.72847	5.18806	4.84447	5.4054	4.95616	5.295	5.63652	5.35279	6.10807	5.9164	6.11309	6.10969	6.08838	6.42497
7893714	8.6304	8.85815	8.13822	8.66139	8.32308	8.49107	8.52871	8.29553	8.37522	8.2426	8.63112	8.38745	8.16064	8.47414	8.3391	8.53135	8.33432	8.08399	8.46356	8.19115	8.03089	8.28669	8.05784	8.30157	8.33026	8.16822	8.62901	8.22295	8.33516	8.23036
7893715	9.53502	9.71348	9.91588	9.95352	9.76064	9.78878	9.77973	9.91644	10.0874	10.0241	9.99123	10.0482	10.1548	9.85237	10.026	9.96249	9.82463	9.80659	9.84967	10.0009	10.0295	10.1317	10.0154	9.95508	9.97093	9.8582	10.1056	9.64016	9.96511	10.0347
7893716	6.00069	6.06866	6.29372	6.08157	6.06412	6.10231	6.65249	6.50164	6.48439	6.98919	6.55833	5.53294	6.28589	6.84998	6.35245	6.55982	7.14279	6.08419	6.07581	6.35892	6.10047	6.25597	6.17229	6.33882	6.38378	6.61524	7.03936	6.3987	6.74111	6.87564
7893717	7.07727	6.89432	7.91145	7.67426	7.53295	7.81584	7.56736	8.0932	7.86774	7.74079	7.85182	7.28299	7.90633	7.7371	8.04064	8.08886	7.91451	7.86476	7.49196	7.7982	8.09202	8.11181	8.48232	7.53487	7.81632	8.38908	8.48935	8.07645	8.14806	8.03772
7893718	4.29752	4.44318	4.86247	3.94856	4.6833	4.17227	4.33942	4.24669	4.84855	4.56472	4.34859	4.4868	4.39461	4.66776	4.72069	4.30581	4.6306	4.38065	4.12471	4.32902	4.35979	4.06183	4.04638	4.11056	3.8591	3.89217	4.7009	4.87875	4.42329	4.3543
7893719	4.6427	4.37479	4.09507	3.94496	4.75769	4.82065	4.21501	4.94708	4.23243	4.52844	5.03388	4.48797	4.45254	4.16745	5.22161	4.6058	4.74751	4.62215	4.05246	4.68534	4.28893	4.95307	5.1124	4.13682	4.04785	4.09353	4.37201	4.75451	4.35301	4.04991
7893720	8.84748	8.66162	9.28382	8.97653	9.12662	8.98358	9.08839	9.36059	9.20599	9.04005	9.20689	9.1121	9.06365	9.20033	9.25994	9.50062	9.45672	9.637	9.22024	9.42227	9.54098	9.28865	9.35222	9.25685	9.12506	9.16458	9.03475	9.32219	9.30665	9.49948
7893721	6.97455	7.24125	7.02925	7.35626	7.02866	6.89052	6.95678	7.5066	7.22871	7.26624	7.13815	7.4252	7.19459	7.16037	7.00678	6.89293	7.4808	7.40067	6.97157	7.09334	7.17494	7.42055	7.47639	6.98177	7.12036	7.30003	7.38926	7.36805	6.92665	7.17027
7893722	5.74104	5.8929	6.59787	5.09896	5.88889	5.93049	5.86242	6.46151	5.50722	4.84522	5.82696	5.77768	6.12474	6.58469	5.74137	5.65387	6.03417	5.91008	5.5774	5.62227	6.04669	5.9322	5.91758	6.02087	6.0372	6.02025	5.52929	6.38958	6.06391	5.97962
7893723	4.62803	4.65579	4.37101	4.35314	4.40292	4.2546	4.68155	4.65245	4.35315	4.4129	4.65525	4.32836	4.50254	4.53346	4.33246	4.49838	4.57568	4.8349	5.59006	4.19855	4.773	4.16668	4.61806	4.72631	4.40903	4.02038	4.59029	4.46997	4.32988	4.87283
7893724	5.89194	6.38358	5.83433	5.68666	5.92111	5.8118	6.28653	5.94562	6.1232	6.32258	6.14206	6.46058	6.18578	5.72402	5.70102	6.20707	6.55732	6.67548	5.99211	6.5263	6.36793	6.10541	6.0782	6.58493	6.31766	5.89795	6.44229	6.25082	6.2166	6.26583
7893725	12.8796	12.89	12.9239	12.8846	12.9851	12.9334	12.9793	13.036	12.9963	13.0591	12.955	12.8254	13.07	13.0603	13.1435	13.4055	13.2399	13.232	13.2975	13.2441	13.2366	13.3379	13.3484	13.2094	13.3474	13.3126	13.2608	13.3413	13.223	13.409
7893726	8.28095	7.75176	8.58103	8.26785	8.84748	8.68355	8.81058	8.83628	9.09262	8.42576	8.76868	8.69785	8.93477	9.00669	9.06982	9.24078	9.10351	9.09014	8.88264	9.40436	9.09604	9.53178	9.15839	9.01945	9.34305	9.09087	8.96245	9.37036	9.15977	8.96317
7893727	13.4351	13.4613	13.5267	13.4624	13.427	13.4715	13.5172	13.504	13.4669	13.4301	13.3917	13.4248	13.511	13.5136	13.4815	13.5539	13.4665	13.4919	13.5549	13.5809	13.496	13.4914	13.496	13.5375	13.5916	13.4509	13.4261	13.5111	13.6423	13.4557
7893728	8.24773	7.85749	8.2506	7.86086	8.10012	8.12518	7.78458	8.22025	7.80376	7.87191	7.96114	7.91237	8.08454	8.21363	8.10948	8.46481	8.27513	8.3327	7.97784	8.23447	8.64369	8.28053	8.54574	8.36626	8.44835	8.33515	8.32776	8.46367	8.28246	8.53747
7893729	8.94862	8.95502	8.64302	8.77547	8.72389	8.86617	8.72864	9.05852	9.03353	8.90555	9.15784	8.8062	8.96382	8.618	8.79619	9.14881	8.92321	9.13808	8.54439	8.85653	8.91	8.94159	8.53237	8.70902	8.22692	8.90952	9.14743	8.46069	8.74726	8.79215
7893730	5.86742	5.46964	5.86611	5.06936	5.58518	5.86988	5.92772	6.37424	6.09219	5.63386	5.67925	6.06026	6.48526	5.88904	6.32324	6.03422	6.00801	5.765	5.75295	5.66867	5.72123	5.26929	5.59752	5.80452	5.73032	5.24832	4.62969	5.94628	5.40667	5.83319
7893731	11.1085	11.0854	10.9904	11.047	11.0777	11.0089	11.0949	10.7792	10.5992	10.5518	11.0086	10.8089	11.0561	11.0194	10.8395	10.9489	10.9432	11.0003	11.3011	11.1682	11.1322	10.9094	11.0745	11.1016	11.2059	11.2083	11.0876	11.1557	11.2834	11.3734
7893732	11.7851	11.8321	11.9003	12.0124	11.7192	11.6247	11.9893	11.9686	11.8992	11.9161	11.6961	11.7817	11.7679	11.893	11.7125	11.7467	11.9217	11.9569	11.8132	11.9113	11.7167	12.0067	11.8968	11.8704	11.7753	12.074	12.0179	11.8451	11.7583	11.9617
7893733	11.4469	11.406	11.2995	11.4947	11.3511	11.5573	11.4873	11.6523	11.4805	11.5635	11.5517	11.5908	11.6069	11.5367	11.5217	11.5694	11.3888	11.5203	11.4023	11.3221	11.6918	11.8169	11.6178	11.6062	11.5574	11.7041	11.7891	11.4952	11.4819	11.6801
7893734	13.0114	13.0753	13.2354	13.183	13.2475	13.261	13.1263	12.9549	13.0708	13.0693	12.8751	12.9389	13.1644	13.2623	13.1729	13.2277	13.192	12.9858	12.8871	13.1509	13.0842	13.1809	13.2829	13.1787	13.2189	13.257	13.1803	13.3252	13.1494	13.2135
7893735	4.11823	4.40067	4.84615	4.81879	3.8198	4.08454	4.90069	4.59037	4.8784	4.71009	4.67454	4.87866	4.96924	4.37732	5.6103	5.51527	4.87913	4.78089	4.14781	4.74586	4.54688	5.72373	5.52839	5.01708	5.79955	5.29274	4.97084	4.69292	5.17952	5.86797
7893736	5.76908	6.27802	6.37754	6.11694	5.98919	6.78257	6.71685	6.93494	6.89198	7.12566	6.91281	6.73288	6.73524	7.12882	6.92978	6.97554	7.11904	6.81123	6.69399	6.55113	7.43771	6.92067	6.83105	7.3882	6.78093	7.15095	7.14393	7.42058	7.38772	7.49729
7893737	7.75408	7.49105	7.88019	7.86537	7.62462	7.71388	7.67692	7.74324	7.58856	7.88109	7.74348	7.49707	7.7774	7.21638	7.32819	7.60301	7.64626	8.01653	7.21668	7.46879	7.85469	7.65088	8.35181	7.52356	8.26561	8.74202	8.25006	7.78127	7.94077	8.19179
7893738	10.6852	10.6883	10.6792	10.7347	10.6504	10.7088	10.6266	10.8766	10.6187	10.7383	10.7522	10.5677	10.5644	10.6702	10.6397	10.7755	10.6958	10.6408	10.4933	10.4842	10.2903	10.407	10.3548	10.4371	10.1385	10.4329	10.4888	10.4563	10.2749	10.3669
7893739	10.1378	10.197	10.3321	10.3583	10.55	10.5867	10.3012	10.4125	10.5547	9.84356	10.08	10.1059	10.2369	10.248	10.4206	10.5961	10.6235	9.95909	10.3565	10.6159	10.362	10.8195	9.98105	10.4318	10.5311	10.2549	9.74018	10.0093	10.5419	10.2184
7893740	11.1976	11.2636	11.1071	10.8979	10.7592	10.8973	10.8231	10.9127	10.967	10.853	11.0694	10.9789	10.8104	10.8458	10.6731	10.7818	10.782	10.9229	10.9849	10.7038	10.7001	10.7142	10.5557	10.8827	10.7572	10.7029	10.8821	10.4811	10.5528	10.6292
7893741	5.12576	5.3567	6.30112	5.14453	5.2379	5.84282	6.56652	6.32318	6.11019	5.46582	6.57746	6.4969	6.46672	6.35883	6.90904	7.07412	6.09692	6.15145	6.65377	6.21093	6.30053	6.27614	5.86034	6.04724	5.86613	5.89674	5.89993	6.06865	6.19084	6.36689
7893742	3.06106	2.93809	2.94143	3.02299	3.05617	3.06468	3.08307	3.04923	2.94973	2.89612	2.76403	3.15938	3.05942	3.02158	3.22217	2.8509	3.27588	2.96605	3.02325	3.77264	3.0645	3.4663	3.1892	3.01772	3.34593	3.15166	3.08811	3.00491	3.05518	3.02597
7893743	6.05977	5.89019	6.67389	6.0628	6.90282	6.8188	6.47856	6.72552	7.36509	6.51973	6.59968	6.60425	7.04134	7.37876	7.43667	7.78066	6.99187	6.9105	6.35746	7.2403	6.78645	7.63709	7.25413	7.10968	7.87429	7.48081	7.48504	7.33278	7.33235	7.38659
7893744	8.84648	8.97341	8.98506	8.59552	8.86429	8.95849	8.80405	8.75046	8.82536	8.56651	8.9515	8.60432	8.47532	8.952	8.95987	9.03037	8.84939	8.67512	8.6904	8.26699	9.01648	8.44359	8.67557	8.72449	8.04355	8.57156	8.65683	9.00949	8.64399	8.71062
7893745	7.52053	7.15652	8.01137	7.44858	7.65337	7.83197	7.42885	7.87812	7.75713	7.71183	7.50274	7.35672	7.71377	8.11718	7.93828	7.78831	7.81915	7.7613	7.89517	7.62839	8.02403	7.70631	7.86156	7.8785	7.60451	7.87986	8.27097	8.25203	8.01004	7.90711
7893746	4.76163	4.37373	4.3898	4.90252	4.91094	4.51599	4.52135	4.43561	4.89522	4.21436	4.82119	4.0488	4.55568	4.70707	4.95006	4.71671	4.52337	3.90372	4.27848	4.85733	3.9339	4.50509	4.61123	4.8181	4.11774	5.1134	4.56923	3.85108	4.86836	4.96904
7893747	9.31018	9.52043	8.92742	9.19945	9.08948	9.24011	9.22787	9.42862	9.10669	9.00335	8.94917	9.35979	9.13568	9.17818	9.32862	9.20181	9.1458	9.39688	9.38239	8.96834	9.20354	9.16292	8.99152	9.05825	9.06479	8.69568	9.11989	9.34076	9.23335	9.08681
7893748	7.62454	6.91374	6.99084	7.21069	7.2699	6.9481	7.12543	7.37244	7.15215	7.19314	7.23906	7.37104	7.1098	7.09497	6.75751	7.13562	7.43918	7.20362	6.63403	6.97925	6.93166	6.93481	7.16454	6.8025	6.94278	7.18551	7.42085	7.29768	6.98474	6.70864
7893749	4.24196	4.3444	4.03431	3.93192	3.98227	4.33448	3.98016	4.5042	3.9457	4.50522	4.00303	3.93433	3.89533	4.29323	4.23508	4.2072	3.98499	3.57265	4.08958	4.04607	4.16551	3.8772	4.30217	4.35336	3.87866	4.20856	4.0058	3.98543	3.92527	4.09683
7893750	5.84632	6.05773	6.24699	5.34922	5.84171	5.92432	5.63771	5.73527	4.78751	5.75163	6.37488	5.63404	5.50016	5.75776	5.51164	5.82024	5.77545	6.37412	6.15877	5.52643	5.95151	5.35658	5.55441	6.01945	5.26636	6.12423	5.69068	6.07348	6.12181	5.21185
7893751	8.45448	8.11278	8.09598	7.6395	8.37513	8.67292	8.0442	8.90335	8.78772	8.64501	8.39993	8.10761	8.25917	8.75979	8.90317	8.33756	8.76784	8.38783	7.80666	8.60549	8.576	8.16202	7.90885	8.45547	7.5098	8.1218	8.02194	8.50319	8.50035	8.67013
7893752	9.91256	9.65125	9.67991	9.98549	9.93603	9.84056	9.7005	9.46773	9.36161	9.26776	9.467	9.32568	9.19531	9.51015	9.24872	9.41322	9.16007	9.11567	8.83535	8.94672	9.2126	9.22969	9.31059	9.30397	9.0072	9.23742	9.1173	9.2552	9.08813	9.28223
7893753	3.42498	3.31991	3.42873	3.28173	3.44364	3.34582	3.52373	3.26947	3.23025	3.17403	3.46239	3.27979	3.24715	3.51905	3.29319	3.47775	3.54759	3.28636	3.1119	3.34174	3.36574	3.22723	3.40533	3.47059	3.36032	4.60723	3.8743	3.40932	3.47619	3.38749
7893754	4.79337	4.97696	4.59874	4.93523	5.05695	5.02335	4.98328	5.1144	4.73176	5.06101	4.83808	5.43709	5.19377	5.13121	5.3029	4.41972	5.17404	5.46868	4.54647	4.73742	5.02347	4.86188	5.2676	5.11484	5.33347	5.59479	5.82675	5.07255	5.40446	5.30981
7893755	3.8968	4.07387	4.41814	4.18178	4.2437	4.95644	4.6247	5.37822	4.92234	5.33527	4.53761	4.65758	4.37251	5.08061	4.8686	5.10218	4.71557	4.73396	4.3189	5.12778	4.63539	4.52819	3.37786	4.54924	3.7855	4.23932	5.13824	4.51831	5.08991	5.03114
7893756	4.76509	4.26386	5.44178	4.61614	4.58017	4.38569	4.8437	4.93515	4.68901	5.54672	4.94216	4.51164	4.41263	4.38683	4.40192	4.20525	5.01051	5.01047	5.16452	4.33439	4.7856	5.07413	4.68527	4.44461	4.99799	5.26586	4.81843	4.95885	5.18827	4.65334
7893757	7.71156	6.72213	7.05502	7.31507	7.46142	7.34993	7.22545	7.39201	7.48831	7.20865	7.43883	7.54032	7.47897	7.43206	7.65384	6.87445	7.39133	7.36425	7.28413	7.59693	7.14735	7.07252	6.91337	7.37842	6.8162	6.77885	6.6083	6.88364	7.26194	7.02541
7893758	5.6298	4.5759	6.58199	5.73368	5.78327	6.2646	6.35377	7.34557	6.55657	6.26508	5.42621	5.85067	6.69365	6.03144	6.61427	6.08878	6.49501	6.36931	5.88342	6.25413	6.14487	6.56585	7.14896	5.97583	6.54513	6.8085	6.93703	6.80418	6.46615	6.93033
7893759	11.3267	11.2823	11.4902	11.4802	11.311	11.344	11.3171	11.3888	11.3453	11.2383	11.2069	11.2483	11.2785	11.2967	11.1399	11.2013	11.2949	11.1896	11.2426	11.2569	11.1338	11.3393	11.2402	11.2335	11.2159	11.2492	11.4448	11.3146	11.2568	11.3046
7893760	3.9135	3.57676	3.71393	3.70215	3.747	4.03003	3.70126	3.81112	3.41511	3.8417	3.36633	4.24719	3.61253	3.93194	3.4275	4.23407	3.61761	3.4302	3.76842	3.32051	3.32499	3.94222	3.56663	3.62321	4.02863	3.69379	3.51527	3.58098	3.80743	3.42179
7893761	8.49377	7.85064	8.74217	8.36137	8.79107	8.8651	8.77208	8.91295	8.92549	8.63495	8.43125	8.24902	8.93951	8.83332	8.7611	8.86166	8.6119	8.57105	8.25724	8.53633	8.55425	8.45502	8.87602	8.29055	8.34869	8.88383	8.46309	8.95388	8.55175	8.66339
7893762	11.8292	12.0875	12.1528	12.2168	12.3187	12.319	12.2055	12.0884	12.3905	12.2948	11.8575	12.3227	12.419	12.5136	12.5604	12.1946	12.465	12.4521	12.5815	12.286	12.3023	12.2124	12.4517	12.2444	12.3055	12.3449	12.2502	12.4168	12.5014	12.2979
7893763	12.6526	12.8605	12.7806	12.8809	12.7013	12.6659	12.7357	12.7797	12.798	12.669	12.6647	12.8287	12.7678	12.8749	12.8304	12.6807	12.694	12.6815	12.7351	12.5613	12.7595	12.8259	12.8347	12.6683	12.7425	12.8273	12.8297	12.763	12.7514	12.6808
7893764	7.7124	8.11452	7.74986	7.59163	7.74782	7.8566	7.80641	7.93518	8.00218	7.4196	7.59261	7.84634	8.05202	8.22922	7.83186	7.83391	7.95781	8.07261	7.9188	7.87751	7.69694	7.99052	7.85229	7.96483	7.7063	7.96111	8.17999	8.20613	7.8608	8.18108
7893765	8.3563	7.80878	7.42112	7.40748	7.74089	7.70875	7.71746	8.00048	7.94176	7.74914	8.37973	7.36665	8.05801	7.6192	8.11851	7.88576	8.20877	7.89604	7.41572	7.90236	7.24257	7.0675	7.25265	7.38502	6.98029	7.20234	7.02686	7.27615	7.56275	7.738
7893766	8.68159	8.95527	8.71859	8.97848	9.23026	9.35006	9.39053	9.39168	9.53138	8.86083	9.30766	9.508	9.40854	9.17093	9.62431	10.1882	9.75483	9.61183	9.60363	10.1163	9.64872	9.94598	9.31659	9.70125	9.93118	9.64332	8.95546	9.50509	10.2473	9.78273
7893767	6.7769	6.89016	6.75877	6.7536	6.20951	6.5627	6.71559	6.91996	6.61598	6.35703	6.53663	6.34614	6.69805	6.66071	6.00618	6.0642	6.73194	7.4163	6.78076	6.77173	6.71975	6.36422	7.08783	6.65432	6.45304	5.85556	6.94819	6.8091	6.94475	6.74087
7893768	7.66203	7.36231	8.11862	7.44021	8.30128	8.21675	8.07869	8.28337	8.25667	7.99178	7.65061	7.82297	8.20296	8.32515	8.59842	8.39196	8.33344	7.9593	7.84687	8.30172	8.26287	8.46508	8.39565	7.68885	8.14958	8.13178	8.17244	8.33663	8.32557	8.16337
7893769	7.76234	7.85891	7.71127	7.89646	8.3533	8.33699	8.07719	7.83714	8.17806	7.87815	7.70166	8.14282	8.20233	8.01124	8.55705	8.27169	8.18076	7.52622	8.17165	8.01002	8.13912	7.8548	7.75624	8.05185	7.69465	7.67206	7.18877	7.99243	8.52637	8.01629
7893770	4.68044	4.4678	5.44011	5.4229	5.16854	5.09311	4.84806	6.76729	6.79885	6.09879	5.43657	5.40667	6.34075	5.65408	6.72011	5.939	6.33862	6.51118	4.85121	6.2479	5.86168	5.6344	4.88518	5.39905	5.90401	5.18819	5.48622	6.11294	5.67489	4.99008
7893771	8.40495	8.11433	8.43484	7.96484	8.38114	8.58727	8.6977	8.98052	8.82298	8.53501	8.74089	8.31819	8.74921	8.97589	8.83364	9.04712	8.9357	8.90957	8.80322	9.09811	8.8255	8.79296	8.71172	8.66897	8.74744	8.89661	8.59503	8.8168	9.03482	8.72581
7893772	4.03725	5.26494	5.4013	4.24236	4.80776	5.10741	5.00599	4.77356	4.66208	5.47324	4.58455	5.15766	5.57952	4.52647	5.2545	5.29089	4.76019	4.71729	4.81672	5.32649	5.14406	4.15597	4.78602	5.40674	4.87872	5.50638	5.53386	5.41592	4.46027	4.65313
7893773	12.607	12.6455	12.7607	12.7337	12.8759	12.8766	12.7166	12.5601	12.8486	12.7936	12.5479	12.5849	12.8432	12.8512	12.9601	12.9073	12.8606	12.6012	12.6746	12.8344	12.76	12.8652	12.9047	12.8546	12.9684	12.7757	12.7198	12.8879	13.0793	12.9055
7893774	9.94003	10.0811	9.93266	10.0605	9.90523	9.88929	10.0465	9.95513	9.67995	9.60693	9.79447	9.69602	9.82655	9.92184	9.74887	9.61207	9.95138	9.9698	10.0074	10.1283	9.94213	9.87851	9.86984	9.92759	9.94322	10.0532	9.94324	10.0448	9.95172	9.79782
7893775	3.46467	3.3411	3.57696	3.41367	3.55636	3.60437	3.80523	3.77013	3.88921	3.30074	3.37907	3.39222	4.01948	3.50611	3.43643	3.77157	3.52782	3.42182	3.67648	3.68321	3.59239	3.58501	3.52058	3.45513	3.64058	3.39415	3.23354	3.95223	3.67151	3.69032
7893776	3.40309	3.33269	3.60184	3.57436	3.52302	3.47086	3.53188	3.7524	3.36536	3.90338	3.56594	3.4368	3.73091	3.67454	3.62792	3.35504	3.6289	4.06591	3.26716	3.64341	3.5125	3.81675	4.1772	3.77296	3.64011	4.28273	3.40151	3.52534	3.26939	3.4352
7893777	7.66111	7.70878	7.33925	7.40112	7.15779	7.02517	7.57204	7.67185	7.44119	8.45812	7.94201	8.15753	7.35913	7.73923	7.22355	7.49609	7.59416	7.54191	7.66576	8.15293	7.66079	7.60197	7.50819	7.4462	7.32204	7.20869	7.3331	7.59272	7.54038	7.31412
7893778	9.20261	9.50835	9.15322	9.13658	9.24197	9.58603	9.41382	9.42329	9.50342	9.11263	9.23994	9.30186	9.3377	9.22833	9.41221	9.66745	9.27901	9.47017	9.23325	9.28726	9.28587	9.73488	9.15788	9.52245	9.28292	9.30257	9.34975	9.04346	9.29093	9.34722
7893779	8.95287	9.14308	9.11866	9.08303	9.45121	9.54919	9.20182	9.354	9.48742	9.27623	9.07543	9.13319	9.37852	9.43936	9.72132	9.54817	9.34252	9.00198	9.16886	9.02397	9.40027	9.25677	9.3982	9.49737	9.36248	9.04474	9.03178	9.21452	9.51915	9.38704
7893780	4.34097	3.76208	4.03926	3.74009	4.22632	4.31734	4.06699	3.834	4.50651	4.83977	4.65953	3.71476	3.87001	3.90561	4.01226	3.78571	3.94428	3.52538	3.34766	4.38895	3.95787	4.57225	3.86433	3.90963	3.20804	3.68158	4.20905	3.79106	4.41087	3.73909
7893781	9.4863	9.31677	9.60304	9.57772	9.70156	9.76717	9.7769	9.83075	9.82361	9.31067	9.74172	9.66494	9.85121	9.71803	9.95858	10.3051	10.202	9.90794	9.99414	10.3106	9.91564	10.0486	10.1403	9.85133	10.0767	9.96209	9.71763	9.87452	10.0568	10.0639
7893782	9.70334	9.96148	9.92429	10.1362	9.8064	9.76534	9.74615	9.98124	9.94274	9.99158	9.95018	9.94848	9.90899	10.0214	9.89119	9.85299	9.88574	9.90104	9.51797	9.69681	9.8138	10.0916	9.97779	9.92744	9.71414	9.64825	10.0135	9.69336	9.89609	9.97641
7893783	11.5575	11.2879	11.4192	11.4953	11.6058	11.585	11.564	11.6169	11.5733	11.4144	11.6198	11.4633	11.676	11.7075	11.7936	12.0473	11.8389	11.6466	11.7159	11.8697	11.7653	11.79	11.7758	11.7079	11.8908	11.7675	11.5325	11.6135	11.7513	11.883
7893784	9.10277	8.99347	9.539	8.69273	9.60975	9.60021	9.59177	9.83112	9.93434	9.50884	9.46501	9.34688	9.90236	9.85038	10.2545	10.1471	10.2898	9.46327	9.17698	10.1513	9.83325	9.80386	9.69519	9.58117	9.57045	9.5342	9.48229	9.57754	10.0887	10.081
7893785	12.4476	12.1678	12.5121	12.4506	12.6707	12.659	12.6566	12.5909	12.7922	12.4854	12.4578	12.5006	12.7954	12.6124	12.7298	12.757	12.7915	12.6724	12.6926	12.7796	12.7634	12.833	12.7666	12.6381	12.7574	12.7627	12.7089	12.527	12.8112	12.6919
7893786	5.6301	5.41562	6.85464	5.75668	6.28102	6.36333	6.26204	6.51704	7.17539	6.17489	6.62871	6.71916	6.73443	6.62118	7.04065	6.51036	7.02147	6.94425	6.68739	7.2495	7.10724	6.90011	7.01558	6.65731	7.10782	6.52333	6.43549	5.99253	7.08404	7.44879
7893787	5.47603	4.82346	4.93136	4.72094	4.98949	5.22359	4.97771	5.98448	5.7341	5.83053	5.40743	5.58652	5.11653	5.95037	6.30103	5.8482	5.86754	5.04838	4.18883	5.84718	5.28329	5.69872	4.58918	5.3983	4.80572	4.9414	4.93678	5.20061	4.97999	5.27178
7893788	9.99325	10.1226	10.0678	10.2335	10.0546	10.1518	10.0536	10.0546	10.0141	10.0613	9.90654	10.2174	10.278	10.1999	9.90759	9.9213	9.85154	9.72962	9.72645	9.45567	9.50852	9.37598	9.90509	9.68136	9.37432	9.4636	9.65595	10.1534	9.82708	9.71845
7893789	10.338	10.1724	10.4825	10.3097	10.6695	10.6434	10.5393	11.0113	11.0682	10.6767	10.4843	10.7183	10.8442	10.9866	11.1994	11.4567	11.2631	11.153	10.9871	11.4101	11.282	11.3865	10.9949	11.0646	11.3488	11.1615	10.8553	10.8759	11.3302	11.2897
7893790	10.2546	9.17792	10.0283	9.58088	10.6674	10.7765	10.4729	10.1656	10.6075	10.2693	9.93813	10.1173	10.5457	10.7276	10.9555	10.6041	10.7805	10.2725	10.2141	10.5412	10.0943	9.3512	9.69067	9.90102	8.92233	9.28274	9.54295	10.2046	10.1633	10.229
7893791	5.92954	6.60502	5.31094	6.51292	7.48926	7.34603	6.45222	7.16906	7.1957	7.12344	5.76634	6.85363	7.24301	7.29571	8.17316	8.06253	7.44687	6.43908	5.59343	7.34659	7.33649	6.91479	6.58835	7.51413	6.68738	7.09292	6.37748	7.74605	7.68272	7.69836
7893792	10.7664	10.9021	10.7235	10.8247	11.0965	11.0038	10.7078	10.5732	10.7225	10.5504	10.3826	10.5122	10.5332	10.873	10.9608	10.9364	10.7607	10.5436	10.5876	10.6651	10.6874	10.7904	10.5011	10.7276	10.6737	10.4594	10.3618	10.8091	11.0806	10.6607
7893793	6.76977	6.94042	7.02076	7.15269	7.00721	7.003	6.98549	6.77051	6.87961	7.37273	6.73288	6.68239	6.9634	6.99947	6.73713	6.91395	7.04237	6.50547	6.58658	7.16796	6.94106	6.96886	6.86398	7.00916	7.02878	7.17003	7.54717	7.06046	6.86582	7.15711
7893794	7.04453	6.63547	7.11475	6.50609	7.02622	7.60119	7.39592	8.05299	8.00656	7.20141	7.18814	7.16489	7.72572	8.06539	7.62437	7.76753	7.93982	7.91834	6.47288	7.91781	7.67868	7.72609	7.69397	7.41119	7.69259	7.84138	7.73312	7.46312	7.51107	7.39004
7893795	5.89105	5.51649	5.18543	5.38784	5.72259	5.0938	5.08241	6.50753	5.66862	5.43696	5.36523	5.92591	5.68486	5.55614	6.01346	5.81811	5.84155	5.83988	4.92422	5.51501	5.66901	5.00392	4.76362	5.15431	5.35756	5.13667	5.30377	5.29631	4.9923	5.42743
7893796	6.87704	6.912	6.60074	6.26881	6.67507	6.66266	6.59566	6.85106	6.63692	6.10314	5.92236	6.84241	6.58474	6.23914	7.04084	7.08806	6.5564	6.52209	6.38741	7.02512	6.84131	6.8777	7.02823	6.8216	6.74099	6.65232	6.62583	6.12807	6.9814	6.80496
7893797	8.70938	8.5633	8.87765	8.59125	9.01339	8.92239	9.0842	9.16194	9.29721	8.77912	9.21626	8.56576	9.23624	9.20974	9.14053	8.97594	9.3146	8.88565	8.33595	8.71318	9.29811	8.58008	8.64415	9.02489	8.28209	8.49053	8.47906	9.09883	8.82755	9.28601
7893798	4.71642	4.70138	5.10553	4.70135	4.6695	5.26478	4.84172	5.6593	5.27539	4.92883	5.02481	5.10831	5.36093	5.06669	5.10636	5.22623	5.16734	5.44964	4.59691	4.87974	4.73811	5.1209	4.69424	5.35142	5.12989	5.0693	4.42334	4.73255	5.13014	5.32132
7893799	3.63808	4.08771	4.39026	4.12688	4.25284	4.19357	4.67898	5.44829	5.19336	4.43282	4.48435	5.07546	4.61174	4.4981	4.64196	5.53499	5.6043	4.84687	4.48307	4.91783	4.78248	4.37366	4.3735	5.30709	4.62901	4.96163	4.32107	5.07301	3.8842	5.39234
7893800	9.96254	9.92646	10.3484	10.2034	10.5009	10.3695	10.6374	10.5335	10.5515	10.0572	10.282	10.2066	10.5761	10.5829	10.7104	11.1385	10.8586	10.7333	10.6898	10.7453	10.9223	10.9072	10.8272	10.6291	10.9918	10.6807	10.2845	10.6837	10.9849	10.9747
7893801	4.3492	4.21561	4.16284	4.16117	4.42298	4.74559	4.31619	4.22993	5.13972	4.96378	5.31144	4.5572	4.43643	4.36459	4.51648	4.08585	4.67818	4.14841	4.11449	4.72161	4.50586	4.66767	4.49112	4.48419	4.6247	4.06091	4.39257	4.15806	4.57398	4.93493
7893802	11.6025	11.4469	11.6569	11.6247	11.7854	11.7919	11.7803	11.8737	12.017	11.7093	11.8012	11.7803	11.9384	11.9914	12.0402	12.2074	12.182	12.07	12.177	12.1763	12.084	12.2345	12.117	12.0482	12.2234	12.0657	11.9243	12.1738	12.1818	12.1554
7893803	5.26399	4.84953	6.59858	5.58231	5.57558	6.18789	6.03315	7.00537	5.89041	6.33866	6.18928	5.92431	6.89088	5.31044	6.86596	6.51474	6.74427	6.66699	5.62591	6.38687	6.13775	6.37892	6.89018	6.43638	6.51346	6.39612	6.63832	7.13991	6.18484	6.76942
7893804	5.34622	5.10343	5.73653	4.84351	5.38958	5.08963	5.02546	5.61524	6.09369	5.07461	5.39335	5.38789	5.70094	5.88232	6.04038	5.68877	5.44033	4.79706	5.25504	6.09559	5.97897	5.09645	4.99373	5.19804	4.95616	6.32814	5.2418	4.35942	5.60593	6.13694
7893805	7.7692	7.97634	8.11966	7.81784	7.72544	7.95169	7.79904	7.98965	7.70244	8.10398	8.00087	7.84891	7.4004	8.18484	7.76765	7.93185	7.9218	8.1678	7.93215	7.91203	7.79499	7.96196	8.04089	7.75791	8.1206	8.96306	8.65366	7.85476	7.8738	8.36808
7893806	6.37828	6.69903	6.59455	6.63035	6.5757	6.4461	6.13373	6.97495	6.69336	6.78588	6.67492	6.61864	6.70074	6.61866	6.53753	6.52431	6.71177	6.45753	5.93339	6.53438	6.75306	6.82069	6.59118	6.71397	6.81874	6.76102	6.66329	6.668	6.61115	6.67285
7893807	7.72965	7.38039	7.46828	7.62848	7.65187	7.81273	7.41662	7.68525	7.57581	7.85153	7.68176	7.82219	7.13612	7.69143	7.32757	7.6202	7.66188	7.45865	7.53491	7.44433	7.23007	7.03857	7.35314	7.10172	7.31108	7.25807	6.82817	7.32433	7.04129	7.40032
7893808	13.8743	13.8626	13.7213	13.6968	13.6825	13.6882	13.7453	13.8905	13.8247	13.867	13.8409	13.8526	13.6642	13.6252	13.6126	13.6361	13.6683	13.8698	13.6555	13.7953	13.6575	13.651	13.6418	13.6793	13.5889	13.7432	13.7739	13.64	13.5519	13.657
7893809	8.74409	8.62652	8.89677	8.48481	8.76506	8.40147	8.75012	8.68003	8.24445	8.60564	8.63593	8.5624	8.64862	8.49054	8.48527	8.5467	8.65967	8.51986	8.59525	8.64978	8.43657	8.44373	8.74297	8.63052	8.723	8.94518	8.87272	8.79172	8.30024	8.94837
7893810	7.71036	7.93035	8.07183	7.66842	7.06901	7.80908	7.93271	7.762	7.27397	7.67691	7.45067	7.60956	7.08255	8.16893	7.49613	7.01837	7.82189	7.65417	7.86068	8.10032	7.81101	7.91867	7.38889	7.54999	7.46571	7.62694	7.99643	8.16893	7.7853	7.67949
7893811	5.84153	5.57479	6.20658	6.16018	5.97971	6.31577	6.375	5.97177	6.21369	6.31505	6.26227	6.07539	6.17386	6.3519	6.36369	6.96702	6.51282	5.84494	6.56605	6.41966	6.67696	7.10229	7.26723	6.29463	7.25831	7.08222	7.1968	6.81306	7.06701	6.87854
7893812	5.1913	5.44329	5.5438	5.08968	5.59594	5.96626	5.43033	6.93705	6.81195	6.01301	5.50328	5.75443	6.57514	6.56687	6.62503	6.33538	7.10247	5.83307	5.40623	6.56913	5.94966	6.5573	6.19171	5.83363	6.51202	6.38825	5.9025	6.46203	6.56023	6.17602
7893813	6.2005	6.17875	6.05264	6.44621	6.01008	6.15357	5.96949	6.61593	6.24246	5.9374	6.23841	5.67442	6.35763	6.50642	6.11147	6.21688	6.24845	5.93763	6.32142	6.21425	7.02649	5.8513	6.57359	6.78596	6.43004	6.97642	6.61243	6.74581	6.92059	6.87892
7893814	7.59794	6.66366	7.28542	7.20655	7.17462	7.33868	7.80414	7.60215	7.28604	7.67691	7.51492	7.23172	7.65632	8.14382	7.73923	7.9681	7.73359	7.58723	6.5061	7.8584	8.02589	8.35021	8.05402	8.06322	7.50992	7.79897	7.85654	8.09232	5.95205	8.1212
7893815	11.9778	11.9553	11.9933	12.0788	11.8568	12.0769	12.1094	12.414	12.3391	12.0702	12.1935	12.3381	12.2761	12.2595	12.1037	12.2711	12.2331	12.3597	12.0646	12.2184	12.3173	12.4044	12.0184	12.3099	12.3188	12.14	12.2603	11.7551	12.2039	12.1444
7893816	10.0773	10.5343	10.1872	10.5733	10.0817	10.1567	10.1324	10.2254	10.4	10.2533	10.3383	10.5215	10.3303	10.5935	10.1756	10.0212	10.39	10.3389	10.6704	10.1817	10.1288	10.2458	10.3701	10.6124	10.5111	10.3421	10.8453	10.6552	10.445	10.5615
7893817	5.89872	5.42544	6.71862	6.51625	6.40552	6.04602	6.83553	5.9022	6.54896	6.9078	6.32584	6.02348	7.19069	6.09641	6.7061	7.25401	7.04767	7.17226	5.78278	6.5589	7.09878	7.27354	7.41064	6.77816	7.15165	8.20927	7.57834	7.2604	7.40865	6.7557
7893818	7.37448	7.45224	7.51059	7.47535	7.33797	7.36745	7.28755	7.5845	7.15495	7.27738	7.31666	7.36151	7.33747	7.57955	7.44333	7.06622	6.79856	7.72809	7.62577	7.64655	7.72839	6.91073	7.61304	7.54221	7.39299	7.4847	7.61652	7.69745	7.42485	7.50713
7893819	4.43682	4.52615	5.13097	4.08422	3.8062	4.51355	4.50444	4.4785	4.97735	5.02719	4.25942	4.83115	5.17247	5.31283	5.43989	5.21778	4.89199	4.84569	3.6371	4.64774	4.61183	6.04694	5.73426	4.69607	5.18612	5.00326	5.06721	5.19865	4.6215	5.35716
7893820	11.3215	11.1043	11.4172	11.374	11.5127	11.5618	11.5743	11.573	11.7377	11.3103	11.3604	11.4679	11.6547	11.6085	11.7829	12.215	11.8647	11.8192	11.7636	12.0242	11.954	12.0954	11.7979	11.7856	12.0201	11.7135	11.5706	11.7264	12.0313	11.99
7893821	9.98012	10.0452	10.1672	10.0919	9.9875	10.1911	9.94927	10.0402	9.78268	9.81938	9.8451	9.77465	9.9407	10.1361	9.94912	9.99031	9.72582	9.67515	9.65935	9.66723	9.75122	9.74048	9.93223	9.79867	9.81357	9.73935	9.86326	9.89104	9.71488	9.80732
7893822	5.5514	5.27174	6.56406	6.29402	6.00753	5.74459	6.33598	5.56705	5.41193	5.55925	5.34222	5.64902	6.17303	5.23471	5.7349	4.78701	5.4703	5.3043	4.34792	5.53685	5.74569	5.39275	6.32615	5.63064	5.45712	5.94153	5.82127	4.73968	5.03238	5.82756
7893823	5.62532	5.63353	6.41043	6.0906	6.91115	7.35712	6.60511	6.62538	7.21758	6.83971	6.43375	6.34897	7.36955	7.14584	7.15101	7.2745	7.06603	6.62209	6.39024	6.34489	6.96224	6.72732	7.19116	6.71854	6.42621	6.37002	6.91636	7.41219	7.25545	7.15756
7893824	7.6453	7.69409	7.81315	7.82936	7.92572	7.83209	7.98618	8.14752	7.72837	7.61551	8.19552	7.7697	8.00668	8.05505	8.00503	8.46119	8.48655	8.4181	8.01221	8.37245	8.29463	8.36011	8.11809	7.99093	8.3388	8.07957	7.95658	8.16928	8.29685	8.42734
7893825	5.78515	5.33785	7.1796	6.19681	5.99346	6.54433	6.63877	7.08021	6.73009	6.61198	6.44469	6.026	6.61118	7.16593	7.04147	7.14389	6.59066	6.50326	5.4546	6.31639	6.78845	5.95903	6.66971	6.78465	5.86351	6.54388	6.97183	5.61588	6.56593	6.63604
7893826	3.17959	3.47514	3.48494	4	3.29461	3.61493	3.30281	3.85643	3.77378	3.81755	3.75352	3.6846	3.7325	3.69802	3.44863	4.17993	3.67227	4.21209	3.56212	3.85871	3.56793	4.10632	4.10471	3.62804	3.71505	3.5519	3.55069	4.86839	3.3947	3.56572
7893827	9.84458	10.0132	10.0132	9.9981	10.2316	10.5953	10.2553	9.91479	10.5645	10.1918	9.98078	10.0522	10.2128	10.5115	10.494	10.6289	10.515	9.88416	10.1059	10.5312	10.2261	10.4957	10.4521	10.0915	10.2869	10.0961	10.0839	10.4498	10.6713	10.5248
7893828	6.01877	6.24611	6.45137	6.10267	6.25982	6.27971	6.31026	6.73964	6.52197	6.58431	6.61158	6.17632	6.44395	6.3844	6.15929	6.37386	6.44115	6.38421	5.94359	6.30194	5.90374	5.57542	6.57544	5.83332	5.97975	6.6736	6.58728	6.12194	6.69798	5.60894
7893829	3.95045	4.00572	3.93519	3.70243	3.70845	3.9788	3.78069	3.64485	4.18662	3.71644	3.75799	3.71345	3.81194	3.30823	3.36013	4.19959	3.84459	3.40065	3.40433	3.82777	3.72472	3.95166	4.22753	3.95103	3.73437	3.71839	4.24874	3.41627	3.84941	3.83728
7893830	6.1341	6.29781	5.70393	5.96322	6.72786	6.73777	6.78158	5.94558	6.88433	6.29912	6.4047	6.13446	6.52878	6.22911	6.82937	6.87486	6.80356	6.30958	6.19154	6.34594	6.95984	6.50955	6.51594	6.55133	6.89868	5.96552	5.94131	6.70419	7.08176	7.21058
7893831	8.74238	8.36959	8.58372	8.48247	8.7464	8.60828	8.59251	8.97495	9.1169	8.59161	8.68882	8.55853	8.71868	8.43181	8.96693	8.80692	8.94741	9.07632	8.69045	9.0192	8.8796	9.10088	8.77308	8.8384	9.00028	8.75885	8.6356	9.02956	8.83276	8.93812
7893832	6.74229	6.80595	6.49678	6.67427	7.27441	6.79861	6.89385	6.76616	6.85359	6.42144	6.93921	6.58716	7.27063	6.75944	7.13032	7.02887	7.30329	6.77275	7.28705	6.49156	6.47952	6.1217	6.26569	6.72568	6.32481	5.51133	6.20418	6.94322	7.19609	6.82224
7893833	9.48226	9.11458	9.36044	9.27992	10.0472	9.85134	9.92173	9.9041	9.93268	10.0522	9.88633	9.89469	10.1338	10.0074	10.2361	10.0022	10.0794	9.83035	9.85596	10.0106	9.9835	9.33939	9.9226	9.78414	8.86712	9.60654	9.77564	9.99949	10.1334	10.1649
7893834	9.17646	9.10271	9.26181	9.11959	9.37098	9.50836	9.31456	9.43536	9.35589	9.55383	9.10425	9.16125	9.43551	9.54344	9.67939	9.62196	9.14908	8.77867	8.6256	9.46977	9.24207	8.93306	9.02416	9.27409	8.73113	9.00086	8.81898	9.09193	9.18769	9.08203
7893835	8.68413	8.94362	8.8611	8.71741	8.99039	8.70129	8.21197	8.60347	8.63182	8.62579	8.37181	8.33861	8.35633	8.3346	9.04066	9.07317	9.02779	8.90069	8.95439	9.28131	8.54224	9.12414	8.65295	9.04599	9.12424	8.72017	8.4969	8.86889	8.82261	8.80394
7893836	9.5977	9.84786	10.1915	9.93479	9.93037	9.9399	9.80495	9.74614	9.92767	9.50623	9.63691	9.72813	9.80731	9.54739	9.86289	10.0351	9.8563	9.82043	9.68542	10.1429	9.97855	10.1017	9.90814	9.97653	10.1549	9.70304	9.62201	9.9079	9.99949	10.0092
7893837	5.29212	5.82789	5.79661	4.52801	5.17268	4.96808	4.73286	5.1282	5.28141	5.14358	5.12271	4.98136	5.43863	5.13075	4.92671	4.9865	5.1869	5.17615	5.34573	5.68075	5.02482	5.07886	5.84229	5.20207	4.86488	5.40267	4.69957	4.53065	5.05843	5.07541
7893838	11.764	11.7715	11.8714	11.6293	11.9466	11.87	11.8916	11.9582	12.116	11.7985	11.9143	11.8357	12.0274	12.1476	12.1546	12.3807	12.2622	12.213	12.379	12.3225	12.2844	12.3782	12.2822	12.2521	12.4271	12.2564	11.9927	12.2036	12.3638	12.3938
7893839	4.89459	4.22167	4.78928	3.85077	5.06102	5.57667	4.73727	5.15565	5.77212	4.71684	4.51561	4.57909	4.98492	6.12618	6.46781	6.10773	5.87781	5.29779	4.13539	5.98205	5.78155	5.71761	4.82734	4.11011	5.31206	5.08697	4.98386	4.75876	5.23816	4.55884
7893840	8.9241	9.37837	9.23245	9.33987	9.20329	9.35806	9.11543	9.03966	8.82864	8.97401	8.94498	8.95437	9.18566	9.08428	9.15865	9.12316	8.7782	8.76057	8.8389	8.83107	8.87748	8.94308	8.97936	8.68473	9.09778	8.97124	8.8686	9.12563	8.74424	9.08187
7893841	9.29798	8.68622	8.71538	8.33792	9.2939	9.45966	8.82354	8.674	8.78583	8.98286	9.12281	9.02434	8.87962	9.43965	8.91411	9.05854	9.19024	8.60953	9.11007	9.21938	9.08818	8.62411	8.9751	9.13524	8.68472	8.58895	8.96621	9.23579	9.39631	9.23771
7893842	7.55347	7.73484	7.63787	7.61431	8.20208	7.71754	7.82186	7.83329	8.18561	7.67137	7.92692	7.77869	8.2379	8.05223	8.24546	8.06871	8.16326	7.59849	7.69	7.75094	7.86477	7.75261	7.77023	7.73914	7.41372	7.82382	7.56949	7.69517	8.01232	7.57571
7893843	4.44651	4.21988	4.70712	4.27743	4.23946	3.83222	4.48395	5.57352	5.80065	4.39655	5.37513	4.2399	5.06188	5.41248	5.2472	4.6462	5.84498	5.28365	4.97706	5.31495	5.20848	4.8425	4.52362	5.12249	4.84504	5.07121	5.3199	4.854	3.82337	4.68941
7893844	3.43563	3.53656	3.635	3.58778	3.50326	3.70296	3.55473	3.33839	3.60567	3.67871	3.25752	3.44607	3.76145	3.48536	3.97307	3.44928	3.82979	3.67892	3.84381	3.23943	3.60565	3.79063	3.96628	3.84734	4.22425	4.26673	4.04196	3.8207	3.98559	3.82621
7893845	3.95292	3.78839	4.49922	3.90497	4.65074	5.3077	4.85585	5.25693	6.23963	4.79347	4.27171	4.21577	5.28329	5.02383	5.93764	5.28838	5.52038	5.47739	4.66588	5.57121	5.30769	4.92729	4.78581	4.48037	3.66306	5.2924	4.62665	4.522	4.67862	5.82283
7893846	3.16972	3.21807	3.18916	3.26595	3.39014	3.5348	3.47464	3.58726	3.56192	3.50121	3.30775	3.48613	3.75069	3.39713	3.62323	3.70723	3.27742	3.21224	3.22483	3.35628	3.07841	3.5034	3.10297	3.97825	3.29736	3.53039	3.59386	3.62171	3.34191	3.57053
7893847	5.84051	5.13785	6.17227	5.74471	5.86901	5.87888	6.62311	6.24937	6.64724	6.23588	6.48727	5.25576	6.74456	6.91794	6.27376	6.62101	6.91559	6.45394	5.61162	6.19948	5.93638	6.99799	6.4657	5.55136	6.52357	6.91143	6.63755	6.23019	6.95198	6.12364
7893848	7.93676	7.97623	7.33671	7.31364	7.82939	8.07158	7.87199	7.34282	7.88549	7.43708	7.59545	7.58769	8.15614	7.97339	8.28446	8.38534	8.16272	7.57724	7.44086	7.79206	7.95001	7.36959	6.8287	7.23779	7.01827	7.14036	7.64406	8.1799	8.07815	7.7098
7893849	5.80338	5.15074	6.39736	5.40741	5.62384	6.29927	6.02663	5.90833	6.07182	5.74662	5.48382	5.49144	5.99194	6.67293	6.6659	6.30898	6.76807	5.86548	6.35234	6.42177	5.36568	6.01585	5.79686	5.68285	6.36083	6.08486	5.94142	5.76734	5.31912	5.9747
7893850	12.9234	13.0399	13.0196	13.1656	13.1169	13.1316	13.1661	13.0843	13.1476	13.3	13.0138	13.0369	13.1396	13.2825	13.2339	13.2261	13.1631	13.1359	13.0419	13.1752	13.23	13.1808	13.2453	13.2521	13.2359	13.2242	13.1762	13.1244	13.3844	13.2668
7893851	5.07965	4.89137	5.11879	5.37041	5.55567	5.27609	5.64752	5.85827	5.47674	5.56954	4.9146	5.0527	5.58013	5.07658	5.27013	5.7912	5.38579	5.20982	4.48728	5.86594	5.43886	5.79982	5.24427	5.2795	5.51968	5.28765	5.26636	6.44415	5.09456	5.93921
7893853	7.89768	7.97323	8.17208	7.87035	8.06387	7.90502	7.84106	7.60199	7.91975	7.82264	7.6679	7.71725	7.83691	7.7692	8.08853	8.14328	7.85172	7.8275	8.05378	8.115	8.05902	8.2292	7.68608	8.02447	8.11902	7.90469	7.48746	8.04907	8.0995	7.81098
7893854	3.88594	3.59323	3.75899	3.45677	4.0348	3.58886	4.12943	4.55347	3.86639	3.74827	4.28489	3.66819	4.0609	3.80981	3.85115	3.99974	4.30455	3.9479	3.20946	4.04792	3.7083	4.59222	3.94477	3.38398	3.89822	3.5667	4.0459	4.12278	3.39613	3.812
7893855	11.0108	10.5521	10.3705	10.3446	10.2961	10.4042	10.255	10.2358	10.266	10.8066	10.263	10.6344	10.3883	10.1534	10.231	10.3795	10.277	10.1242	10.1966	10.8443	10.1563	10.1997	10.1209	10.1888	10.2787	10.2133	10.1204	10.0618	10.2325	10.2988
7893856	11.8607	11.9572	11.8819	11.9494	11.8977	11.9517	11.889	11.9709	11.9772	11.7636	11.7971	11.9123	12.076	12.0208	11.9643	11.9413	11.9571	11.8678	11.9372	11.7831	11.9971	11.9654	12.1486	11.9213	11.9736	11.9638	12.0131	12.1316	12.0771	12.0303
7893857	9.1176	9.05114	9.05545	8.95407	9.40117	9.33019	9.082	9.55695	9.85303	8.83063	8.99741	8.9782	9.44813	9.49429	9.62926	9.77792	9.20759	9.11762	9.11716	9.82276	9.7255	9.69911	9.42159	8.95035	9.73516	9.20837	9.09196	9.22044	9.62159	9.51131
7893858	3.0944	3.24504	3.40784	3.33433	3.63487	3.34774	3.28751	3.23416	3.17127	3.25963	3.22885	3.17502	3.45515	3.59617	3.40058	3.6151	3.70144	3.4514	3.1152	3.442	3.2614	3.36851	3.46603	3.47072	3.25648	3.63576	3.28162	3.62694	3.72512	3.52326
7893859	5.03997	4.85065	5.12893	4.80582	5.00835	5.15251	5.32421	5.44624	5.01282	5.49898	5.05726	5.50575	5.29197	5.61934	5.22148	5.1388	5.22564	5.37523	5.66689	5.00949	5.44979	5.66316	4.97674	5.20984	5.05282	5.07511	5.2691	5.36769	5.47784	5.63588
7893860	7.16512	6.48509	6.64168	5.96008	6.25796	6.38556	6.02535	6.41301	6.5298	6.43148	6.11838	5.89681	5.95392	5.94021	6.23271	6.6659	6.62386	6.27089	6.55459	5.64561	6.04958	5.88278	5.42697	6.50968	6.22282	6.18858	6.51588	6.23064	6.59105	6.61694
7893861	7.57235	7.6352	7.46285	7.20516	7.80545	7.68101	7.451	7.67645	7.52592	7.36882	7.69108	7.74019	7.48958	7.45835	7.73763	7.79377	8.06315	7.73602	7.78831	7.97378	7.96247	8.07862	7.82912	7.76535	7.90712	7.69503	7.89622	7.93722	7.83296	7.99246
7893862	5.44149	5.60994	6.74102	6.21212	5.05432	6.20059	6.58946	6.07491	7.35316	6.15675	6.07491	5.78755	7.31411	6.62386	6.18307	7.03092	6.71842	5.49704	6.03677	7.25016	7.05606	7.16091	8.0183	7.02669	7.3449	5.00119	6.33511	7.00121	7.13959	7.42404
7893863	3.87799	3.3997	3.70807	3.57637	3.9301	3.38306	3.62053	3.88113	4.01414	3.8773	4.12692	3.73835	4.19549	3.50512	3.66197	3.99288	3.78504	3.89558	3.47151	4.05485	4.12915	3.51947	3.25939	3.55084	3.6976	3.35789	3.4882	3.47195	3.75632	3.33679
7893864	4.42505	4.66467	4.0784	3.91608	4.17654	4.31194	4.19867	4.38633	4.80839	4.50221	4.63609	4.33784	4.44038	4.5108	4.96708	3.85953	4.06538	4.29201	4.96228	4.25632	4.81354	3.8381	4.42906	4.37635	4.05744	3.55385	3.81763	4.89138	4.62619	3.99687
7893865	4.38193	4.502	4.44867	4.37733	4.33094	4.69791	4.6636	4.56516	4.55611	4.12713	4.21782	4.45164	4.90274	4.76197	4.45655	4.88218	4.6937	3.92396	4.50728	4.12598	4.32746	4.048	4.3592	4.15658	4.51778	4.97136	4.37041	4.69595	4.786	4.47351
7893866	12.8059	12.7716	12.9355	12.7741	12.7776	12.6616	12.7322	12.629	12.6214	12.5374	12.5056	12.6182	12.6665	12.7048	12.6993	12.7384	12.6625	12.7239	12.9282	12.7937	12.7757	12.6405	12.7174	12.7094	12.8816	12.8082	12.6199	12.8431	12.8402	12.6454
7893867	7.29582	7.51638	8.11485	7.86567	8.00336	7.86943	7.89055	8.48046	8.13361	8.20377	8.04932	7.48807	8.15896	7.99596	8.0835	7.97103	7.9558	8.24192	7.9435	8.02341	7.76021	8.13306	8.4956	7.61802	8.09275	8.4806	8.12555	8.24326	7.88726	8.02876
7893868	5.3334	5.35643	4.44285	5.16562	5.27591	5.53312	5.83079	5.15847	5.98712	4.96592	5.14938	5.21822	5.33075	5.31614	5.63682	5.02971	5.30664	5.32239	5.16184	4.78891	5.64255	5.64391	5.90604	5.65732	6.09228	6.16372	6.06154	5.50673	6.08514	6.12537
7893869	5.85879	6.26711	6.3454	6.20677	6.46332	6.46076	6.29005	6.06182	6.43789	6.23134	6.09912	6.31283	6.32011	6.13699	6.16707	6.56211	6.25434	6.40176	6.34673	6.33097	6.65197	7.39598	7.2054	6.77585	6.83432	6.91255	6.66061	6.93952	6.74415	6.77669
7893870	9.45306	9.06344	9.45565	9.11988	9.10369	9.27121	8.83263	9.00766	9.09801	9.16442	9.14291	9.14847	8.99103	9.03211	9.24576	9.20159	9.00211	9.2702	9.15407	8.90513	8.88395	8.68187	8.91649	8.95334	8.81301	8.75781	8.99605	8.78696	8.79238	8.87101
7893871	5.63525	5.53698	5.43226	5.47013	5.36738	5.60854	5.50789	5.25609	5.4135	5.29805	5.50442	5.53027	5.64361	5.52541	5.56589	5.43842	5.45699	5.58327	5.70228	5.72005	5.36134	5.33727	5.31766	5.62887	5.74621	5.67254	5.52631	5.61759	5.62628	5.54148
7893872	6.6633	5.64896	6.26934	6.14743	7.16124	7.19319	5.6993	6.3834	7.15985	6.04283	6.39544	6.31475	6.63161	6.48968	6.59314	7.04881	6.33725	7.23103	6.36586	6.25541	6.41897	7.17191	7.78215	5.57475	7.19367	7.47886	7.39564	7.00052	6.87119	6.72254
7893873	6.02259	6.01074	6.04716	6.53082	6.68889	6.82303	7.13669	6.33926	7.30362	5.64191	6.69603	6.61727	5.81464	6.66647	7.83853	6.34837	6.57975	6.78915	6.73025	7.00408	5.09634	7.03852	6.62515	6.46912	7.22102	6.78078	6.03738	6.41971	5.73458	6.35169
7893874	5.64875	4.19289	5.76417	5.57784	6.19646	5.26175	5.14185	5.28481	5.9641	5.70972	6.24719	4.90086	5.3534	5.58758	6.32152	5.40211	5.62027	5.02814	4.9776	5.99966	5.56242	6.3798	6.10304	4.45257	6.58946	5.1387	5.48141	5.86143	6.28402	5.32191
7893875	9.00031	8.95055	9.12836	8.59919	8.80178	8.84246	8.80325	8.73903	8.87166	8.60742	8.73076	8.69052	8.92539	8.81896	8.80061	8.97406	8.98374	8.89995	9.17313	9.14192	8.98824	8.94294	8.86841	9.1085	9.10027	8.86116	8.63675	9.00002	9.1491	9.12282
7893876	7.86974	7.36074	7.92573	7.75266	8.24149	8.28659	7.55552	7.3022	7.8402	7.35725	7.69108	7.67219	7.77053	7.31201	7.51866	8.02571	7.66893	8.19188	8.07508	7.59748	7.95294	8.11744	8.47734	7.81109	8.66304	8.68928	8.19514	8.48674	8.08794	8.06509
7893877	5.07146	4.67086	5.72711	5.35586	5.6855	5.75903	5.6652	5.93639	5.78821	5.65	5.79344	5.66398	5.54813	5.82715	5.75876	6.07128	6.46492	5.83472	5.80198	5.73792	5.70822	5.76183	6.08685	5.69793	6.19916	6.01016	6.02279	6.26797	6.15612	5.69175
7893878	7.45718	7.30062	7.42396	7.39661	6.88876	7.32376	7.5273	7.39353	7.28727	7.48748	7.50568	7.5689	7.32683	7.43629	7.23483	7.72227	7.19375	7.43557	7.97287	7.27409	7.53211	7.6739	7.88229	7.27583	7.68952	8.1031	7.23365	7.53856	7.93736	7.94605
7893879	6.7806	6.84184	7.53939	6.6974	6.97939	7.17738	7.31333	7.51832	7.67912	7.00069	6.99593	6.72456	7.32613	7.39082	7.53009	7.32859	7.62533	7.37777	6.81579	7.18872	7.14304	6.51704	6.80327	6.96972	6.97213	7.40353	7.43307	7.26334	7.36744	7.00418
7893880	11.4621	11.2498	11.5382	11.4967	11.4049	11.3303	11.4344	11.7216	11.709	11.8192	11.7517	11.4415	11.6142	11.6323	11.4437	11.3797	11.3577	11.638	11.5973	11.4339	11.5921	11.6533	11.4322	11.5577	11.5644	11.2996	11.6151	11.3533	11.4602	11.6395
7893881	7.09178	6.98363	7.40762	7.15517	6.6624	7.05196	7.10471	6.65983	6.89916	6.86727	6.83008	6.85434	6.96697	7.01163	7.30617	7.1047	6.73038	6.93103	7.35531	7.07584	7.12885	6.70024	6.37424	6.65164	6.78465	6.84565	6.57582	7.0763	6.77188	7.19602
7893882	6.71659	6.59761	7.043	6.45638	6.71921	6.69054	7.00046	6.95315	6.6331	6.41665	6.71153	6.32143	6.96501	6.82797	6.97172	6.87134	6.96858	6.20936	6.70536	6.92619	6.30271	6.31905	5.82356	6.6041	5.67105	6.52181	6.16066	6.8361	6.11456	6.43597
7893883	11.1066	10.8714	10.9409	11.0665	10.8507	10.7188	10.746	11.0731	10.9442	11.0448	11.2307	10.7188	10.7481	10.8946	10.6502	10.6601	10.7512	11.121	10.8914	10.6058	10.9473	10.7648	10.8154	11.0421	10.8315	10.7408	10.9817	10.9725	10.5713	10.7321
7893884	6.59503	6.36422	6.9314	6.74936	6.97775	6.99217	6.95297	7.19426	6.93069	6.70103	6.47553	6.52033	7.41841	6.79807	6.96007	7.4184	7.35813	7.39416	6.95827	7.11842	7.24322	7.96395	7.85415	7.26428	7.95984	7.64081	7.01272	7.30185	7.50552	7.34593
7893885	3.02954	3.21377	3.50622	2.98364	3.63885	3.01399	2.76864	2.8382	2.86208	3.35925	2.81894	2.95638	2.79441	2.97973	2.8685	2.95638	3.13837	3.74287	2.88726	2.87643	2.87042	2.8929	3.93029	2.76272	3.1957	2.9846	3.23067	2.89453	3.62419	2.84607
7893886	10.0331	10.3361	10.3422	10.3059	10.3694	10.4843	10.3264	10.5209	10.5067	10.4764	10.3869	10.3735	10.5525	10.5066	10.6904	10.4754	10.6337	10.4401	10.4715	10.2691	10.5431	10.1298	10.676	10.1862	10.2423	10.3647	10.2416	10.7199	10.5162	10.5129
7893887	4.20392	3.60814	4.22006	3.76477	4.01589	3.9619	3.83007	4.54214	3.48892	4.13496	4.12514	3.61442	3.92255	3.41806	4.01357	3.3282	4.17196	3.55684	3.90434	3.81491	4.43262	3.81408	3.97319	3.71292	4.13403	4.08514	3.53959	4.50214	3.7376	3.77247
7893888	9.59485	9.87329	9.63418	9.92088	9.52184	9.62886	9.6629	9.66758	9.80173	9.60004	9.68983	9.80652	9.6131	9.60751	9.66903	9.71437	9.59446	9.76693	9.72587	9.37123	9.69631	9.86925	9.30175	9.79582	9.44299	9.50847	9.96807	9.65013	9.70666	9.66116
7893889	9.42788	8.71642	9.57101	9.17307	9.69674	9.50479	9.73079	9.96373	10.0122	9.63054	9.49539	9.59996	9.90462	10.0454	10.2804	10.0346	9.98325	9.7006	9.46278	9.86905	9.77279	9.68605	10.0647	9.41848	9.88206	9.81474	9.49531	9.85041	9.79593	9.98794
7893890	5.23916	4.68471	4.72034	4.80367	4.65748	5.22349	5.14208	4.99305	4.60137	5.44586	4.82973	5.54161	5.35012	4.98984	5.25705	5.12918	5.51089	5.35556	5.61134	4.74677	4.61599	5.52676	5.924	4.79713	5.77	5.59325	5.58454	5.1916	5.57768	4.51438
7893891	3.0734	3.39062	3.35442	3.10217	3.32539	3.17631	3.29752	3.7228	3.66475	3.24461	3.38877	3.39519	3.55868	3.74466	3.5905	3.27822	3.57822	3.80512	2.99606	3.45837	3.41512	3.63819	3.14083	3.35123	3.14425	3.48828	3.2941	3.65353	3.32493	3.27962
7893892	10.0919	10.3946	10.0805	10.3027	10.1815	10.1698	10.0707	10.119	10.0285	10.1117	10.0817	10.3592	10.1486	10.4029	10.2507	10.1313	10.1231	10.2681	10.0515	9.93872	10.0314	9.93103	10.1585	10.0176	9.90597	10.1707	10.1995	10.2837	10.0644	10.2237
7893893	9.40235	9.8243	9.92772	9.58212	10.0153	10.219	10.0484	10.1884	10.309	9.92906	9.83777	9.99654	10.0663	10.1983	10.188	10.5466	10.3789	10.2147	10.2316	10.4588	10.3731	10.7309	10.4212	10.1058	10.2886	10.0197	10.3425	10.3267	10.259	10.2668
7893894	4.46412	4.57807	4.26025	3.97525	4.69607	4.49248	4.38644	5.03034	5.35754	4.51064	4.66612	4.12565	4.52264	4.51189	4.95114	4.8114	4.81293	4.62023	4.92934	4.67336	5.02839	4.27447	4.66231	5.07371	5.14658	4.70057	4.35568	4.44098	5.30324	4.70965
7893895	3.04206	3.5387	3.45512	3.29748	3.3984	3.16566	3.48901	3.29881	3.36478	2.97593	3.47433	3.54256	3.057	3.56304	3.434	3.20557	3.35528	4.01263	3.45041	3.30316	3.44029	3.6886	3.4054	3.32401	3.41895	3.35281	3.76572	3.64061	3.68809	3.68528
7893896	7.85579	7.52746	8.13063	8.15349	8.14557	7.88988	8.2154	8.17508	8.40878	8.1176	8.17281	7.84367	8.25538	8.93628	8.32445	8.19715	8.57614	8.3556	8.07303	7.92902	8.67992	8.81118	8.86465	8.20118	8.80216	9.07603	8.88413	8.6417	8.50722	8.37187
7893897	3.45547	3.3324	3.91293	3.47298	3.5179	3.48209	3.86082	4.43568	4.04624	4.09377	3.84701	4.27206	3.9522	4.34784	4.34417	3.45861	4.42669	3.70422	3.62522	4.08397	3.49596	3.27385	3.34673	3.51165	3.38965	3.67839	3.75702	4.12931	3.49516	4.28161
7893898	5.36293	5.13793	5.57222	5.44012	4.57011	5.34682	5.50959	5.84973	5.6197	5.44397	5.76319	5.52235	5.64123	5.80234	6.13983	5.73305	5.80633	5.48906	5.90913	5.61535	6.06186	5.04178	5.91919	4.73886	5.45918	5.64171	5.76538	5.70644	6.01759	5.49105
7893899	5.7958	6.16744	6.72812	5.63587	6.19853	6.12052	6.16836	6.36892	6.47794	5.95057	6.26568	6.10308	6.17255	6.58896	6.7688	6.26643	6.38558	6.48714	5.8471	6.58531	6.47966	6.96452	6.92442	5.98164	6.07365	6.34003	6.19371	6.43758	7.15679	6.40466
7893900	8.90757	8.91456	8.80849	8.78064	9.13457	8.88359	9.01654	9.16551	9.17598	9.40918	9.17398	9.01614	9.10742	9.01966	9.06533	9.36826	9.24198	9.31795	9.36156	9.69629	9.48892	9.3104	9.23483	8.95979	9.41407	9.17576	8.84059	9.20588	9.1308	9.30936
7893901	10.4252	10.2308	10.3212	10.1274	10.548	10.4105	10.5291	10.5511	10.441	10.2039	10.1959	10.3459	10.5259	10.6681	10.6301	10.6661	10.8455	10.6495	10.4544	10.7622	10.6285	10.7292	10.5429	10.5138	10.6372	10.7221	10.6223	10.852	10.773	10.8752
7893902	4.55294	5.11561	5.38459	4.91644	4.97021	5.30539	5.15501	5.78708	5.12783	5.19595	4.89782	4.78031	6.22163	6.0958	6.12242	5.81648	5.89356	5.20548	5.48216	5.79988	5.03996	5.54798	5.62545	5.2626	5.67845	4.56496	4.48182	5.538	5.25532	5.12574
7893904	13.5712	13.5892	13.5565	13.64	13.65	13.6084	13.5388	13.5213	13.4832	13.59	13.5246	13.5611	13.6698	13.7223	13.6427	13.6146	13.6025	13.4795	13.4305	13.5862	13.6356	13.5953	13.6416	13.596	13.6857	13.6819	13.6023	13.6242	13.6888	13.6292
7893905	9.86444	10.1105	9.6175	10.1269	9.87341	9.67692	9.62647	9.84653	9.47233	9.70808	9.64933	9.70382	9.60185	10.0561	9.60096	9.48835	9.46967	9.60766	9.7142	9.41236	9.58554	9.48771	9.6953	9.72694	9.63042	9.75485	9.72499	9.94798	9.68818	9.59163
7893906	5.7727	6.75855	6.45888	6.61413	6.55422	6.49103	6.84624	6.73547	6.48282	6.15733	6.89243	6.7234	6.80942	6.98482	6.3671	6.65961	6.21651	6.92426	7.09618	6.72167	6.72568	6.3208	6.57216	6.71431	6.6636	6.2599	6.6733	6.42993	6.87688	7.12452
7893907	7.07864	6.69035	6.14277	6.52129	6.94108	6.56082	6.13666	7.11309	6.8323	5.79622	6.69035	6.61117	6.50133	5.71013	6.44701	6.09097	7.06686	6.83861	6.72204	7.37621	6.09097	7.12554	6.32856	5.97971	7.05967	7.5729	6.56691	7.13617	7.21175	7.20688
7893908	7.37234	8.19873	8.35303	8.4722	8.30549	8.48943	8.40497	8.66275	9.27376	8.53214	8.60485	8.87874	9.01034	8.96537	9.13839	9.0714	8.86063	8.8582	9.00821	9.1542	9.02329	9.73636	9.10441	9.27155	9.48347	8.7567	9.00853	8.93783	9.29011	9.15164
7893909	3.68796	3.98302	4.15908	4.04284	3.96065	4.21114	4.33253	3.90105	4.25402	4.53015	3.81385	4.68007	3.90328	4.68007	4.63728	4.63352	4.17015	3.82309	4.39787	4.20537	3.75437	3.59934	5.03442	4.0127	3.80736	3.91239	3.86105	5.04581	4.63211	5.05645
7893910	6.89418	6.70988	7.18185	6.68641	6.58777	6.56448	7.01903	6.78292	6.80673	6.68428	6.61455	6.59635	6.85508	6.63461	7.03182	6.88937	6.92962	6.97396	7.0659	6.88038	7.06527	6.69745	6.48714	6.59974	6.51632	6.72973	7.04861	7.16083	7.09927	6.71311
7893911	5.01632	5.12651	5.16566	4.552	5.42127	5.46568	5.30607	5.96108	6.32701	4.93237	5.33024	5.15028	5.92959	5.84191	5.67223	5.96104	5.62279	5.31978	4.90013	5.60107	5.52715	5.60813	4.37713	5.61638	4.76635	4.85254	4.82235	5.68783	5.90212	5.27016
7893912	4.12285	3.36026	4.45415	3.66243	4.19974	3.77076	4.66464	5.87327	5.982	4.31085	5.24515	5.28552	4.81308	5.74375	5.28032	5.48093	4.8728	4.95965	5.24508	5.64484	4.19754	5.42972	4.86603	5.11997	5.16553	4.00576	3.70475	4.27314	3.78323	4.36818
7893913	8.30577	8.54456	8.41166	8.4657	7.92023	8.32104	8.27476	8.06818	8.30645	8.76148	8.04864	8.4141	8.30619	8.24469	8.42713	8.5056	8.36934	8.67118	8.45985	8.77236	8.17671	8.65324	8.8435	8.56838	8.4451	8.79832	8.62184	8.35513	8.41713	8.05492
7893914	9.78678	9.86718	9.92052	9.66971	9.51916	9.61802	9.64022	9.28116	9.40757	9.97732	9.47758	9.63383	9.49554	9.49321	9.55202	9.6692	9.73248	9.70946	9.81639	10.0846	9.66226	9.97182	9.6376	9.7067	9.96563	9.779	9.7631	9.84518	9.75106	9.93059
7893915	7.30881	7.04162	6.97341	6.69138	6.92073	6.51227	7.27574	7.0017	7.44671	6.99474	6.87504	6.60598	7.13764	7.24575	7.48102	7.08683	7.31055	6.83331	6.85122	6.99665	6.30349	6.32253	6.02316	6.54552	6.01119	6.10349	6.17216	6.51797	6.30321	6.56205
7893916	8.30525	8.07475	7.7832	8.09121	8.078	7.94443	7.99757	7.91401	8.08855	7.86087	7.91127	7.76946	7.92483	7.95871	7.84692	7.87468	8.17175	8.05855	8.59815	8.43742	7.66781	7.96929	7.92771	8.13087	8.10453	7.75034	8.13958	8.01078	8.10947	7.91792
7893917	3.30011	3.42515	3.38199	3.28951	3.16422	3.3693	3.62932	3.48382	3.37624	3.3913	3.18356	3.21695	3.87884	4.01962	4.00714	3.75729	3.46819	3.43636	3.24232	3.82548	3.4386	3.84658	3.55146	3.23024	3.3483	3.31009	3.28745	3.37682	3.03099	3.11529
7893918	3.67427	4.22147	4.28126	3.88812	3.74704	4.06207	3.47265	4.06865	4.62492	4.1723	4.49954	4.03727	3.94688	3.98638	4.28558	4.5291	3.80982	4.79782	4.49087	4.69432	4.77785	4.40033	4.02239	3.98724	4.13691	4.19281	3.69412	3.47612	3.84632	4.28647
7893919	11.2167	11.4246	11.4605	11.5057	11.5211	11.5976	11.3665	11.2992	11.4948	11.5843	11.1566	11.4596	11.4994	11.3741	11.7616	11.6752	11.5054	11.24	11.1765	11.752	11.5342	11.7011	11.5754	11.6078	11.6077	11.2099	11.1612	11.477	11.7869	11.4452
7893920	6.64135	6.82185	7.15832	6.70943	6.84084	6.97001	7.19637	7.44853	7.42087	7.22511	7.33216	7.0777	7.3261	7.499	7.06761	7.51649	7.85051	7.35754	7.09559	7.12302	7.39419	6.69525	7.02353	6.96542	6.65035	7.23112	7.48818	7.02272	7.4661	7.22577
7893921	7.96525	8.546	8.2176	8.05069	8.21385	8.19884	8.16223	7.89184	8.25946	8.1573	7.92998	7.94272	8.45084	8.2015	8.395	8.41133	8.21744	8.17815	7.97167	8.04813	8.08548	8.22804	8.46508	8.18014	8.18423	8.59844	8.28471	8.50544	8.43432	8.46281
7893922	8.64894	8.43109	8.80019	8.64519	8.91001	9.06104	8.91146	9.20559	9.20899	8.78805	8.89011	9.03578	9.11501	9.18802	9.20029	9.5524	9.52463	9.21295	9.33275	9.50241	9.47674	9.53994	9.29572	9.0894	9.3951	9.10905	9.06829	9.3426	9.36323	9.41592
7893923	13.0701	13.1869	13.0097	13.0894	13.1796	13.134	13.0561	12.926	13.1486	13.1183	12.911	12.9405	13.0318	13.1418	13.2023	13.0891	13.0832	12.98	13.0468	13.017	13.0435	13.0474	13.1338	13.074	13.0059	12.9053	12.955	13.1001	13.2127	13.0583
7893924	5.16406	5.17642	5.49607	5.6784	4.13187	5.15263	4.7824	5.3683	5.58652	5.28443	4.75438	4.66633	5.17247	5.31534	6.31426	6.53524	4.16128	6.22807	5.08475	4.72228	5.97591	6.12455	5.67105	4.47865	6.02167	6.15139	4.67498	5.74551	6.69035	5.76354
7893925	6.79038	7.16053	7.41596	6.92944	7.24581	7.11595	7.16671	7.51752	7.29492	7.68973	7.3418	7.01635	7.71842	7.75629	7.56719	7.58546	7.82095	7.82899	7.99913	7.81183	7.84534	7.87397	7.82082	7.67165	7.98468	8.16304	7.61914	7.91394	7.98578	7.66636
7893926	11.5694	11.5362	11.3217	11.5693	11.5316	11.5553	11.4568	11.4791	11.6021	11.5061	11.5175	11.4989	11.4541	11.4628	11.5095	11.4493	11.3806	11.346	11.6347	11.4546	11.3784	11.3491	11.3365	11.4482	11.5076	11.4384	11.2019	11.477	11.5702	11.3017
7893927	4.71842	4.87631	5.24533	4.22642	5.299	4.75882	4.4849	5.01403	5.0245	4.90544	4.88207	5.12753	5.16516	4.60244	4.80227	4.73328	5.05371	4.68509	4.37118	4.76518	5.27765	4.7212	3.83626	5.27351	4.52977	4.49263	5.2327	5.37011	4.86311	4.66861
7893928	10.8811	10.7777	10.7349	10.7545	10.6854	10.8243	10.7218	10.8397	10.7626	10.6439	10.86	10.7449	10.6818	10.6813	10.7955	10.7807	10.8834	10.8552	10.8325	10.8312	10.8796	10.8019	10.7211	10.95	10.7573	10.6585	10.6784	10.786	10.8187	10.7701
7893929	9.50111	9.19303	9.24947	9.02957	9.1542	9.33557	9.06654	9.29613	9.00353	9.02361	9.22471	9.06093	9.01414	9.19657	9.321	9.3703	9.39656	9.12911	9.16109	9.34194	9.32342	9.06125	9.03408	9.13229	9.18122	9.22324	9.23964	9.23002	9.22402	9.41305
7893930	7.08962	6.83557	6.78146	7.32132	7.1236	7.09661	7.18829	6.99591	6.49874	6.25981	7.19756	6.83677	6.98401	7.40542	6.86405	6.99108	7.05063	6.93034	7.7054	6.8757	7.32159	6.28826	6.5995	6.68237	6.57724	6.34638	6.71226	7.19669	7.32711	6.91524
7893931	3.68668	3.73476	3.93263	3.62739	3.69689	3.98739	3.55994	3.57996	3.66972	4.06367	3.55971	3.197	3.6215	3.44919	3.33703	3.38304	3.70228	3.87611	3.56391	3.77592	3.60326	3.84446	3.57779	4.05136	3.46478	4.02214	4.01615	4.1552	3.69246	3.67212
7893932	6.97445	7.02967	6.75685	7.28558	7.1772	6.80428	7.01682	7.39176	6.88353	6.7859	6.93436	6.85999	7.20509	6.89183	7.17067	7.04339	7.42098	7.56728	7.48143	7.29364	7.66017	6.97902	7.53812	7.18058	7.40184	7.0205	7.30313	6.89771	7.68572	6.98917
7893933	9.58027	10.375	9.98057	9.76518	9.95113	9.62597	9.8257	9.67114	9.65707	9.82963	9.44367	10.0727	9.94431	9.72797	9.82756	9.48814	9.68135	9.45364	9.53463	9.71781	9.79913	9.74333	9.83237	9.94785	9.33473	9.80459	9.94767	9.86429	9.95513	9.807
7893934	6.26858	6.54115	6.33654	6.62243	6.35197	6.80088	6.21479	6.41625	6.06595	6.56183	6.31932	5.95655	6.5799	6.43666	6.56577	6.80123	6.38596	6.07671	6.99579	6.34739	6.46905	6.43125	6.14616	6.65574	6.62168	6.64073	6.17143	6.52195	6.2554	6.81809
7893935	3.20705	3.34535	3.39496	3.37141	3.16014	3.05303	3.25351	3.21261	3.49836	3.45037	3.47251	3.28482	3.2084	3.30843	3.34535	3.29895	3.25983	3.27386	3.25556	3.54022	3.14	3.27504	3.43824	3.26732	3.32641	3.73855	3.54026	3.16133	3.35963	3.43219
7893936	6.83221	5.89924	6.32552	6.3244	6.15401	6.20515	6.30946	6.14098	6.2253	6.68163	5.97744	6.33497	6.94226	6.30586	6.288	6.22029	6.46481	6.51928	6.46845	6.51973	6.46529	6.54279	6.83873	6.37977	6.45835	6.54479	6.18489	6.56778	6.31595	6.63172
7893937	10.8475	10.6542	10.7569	10.8213	11.142	11.056	11.0203	11.2476	11.3286	10.8316	10.9101	10.8422	11.15	11.2779	11.3966	11.7805	11.4673	11.4715	11.3032	11.4913	11.532	11.7462	11.4915	11.3503	11.5199	11.4355	11.1576	11.4138	11.5969	11.5839
7893938	8.50508	7.80081	8.3331	8.48255	8.4944	8.57962	8.61529	8.54823	8.70913	8.22164	8.20208	8.276	8.6332	8.62304	8.85599	8.9714	8.89475	8.60154	8.94839	8.8016	8.55881	8.34654	8.65506	8.44123	8.61231	8.337	8.36262	8.40179	8.87521	8.92695
7893939	8.07724	8.04476	8.38871	7.87349	8.08904	8.10035	8.02724	8.15993	7.89082	8.11697	7.9781	8.05828	8	8.16633	8.02801	8.21403	8.07065	8.01561	7.85539	8.13116	8.12065	8.10095	8.13044	8.12104	8.06965	8.31207	8.31169	8.1009	8.17259	8.33246
7893940	3.61864	3.25343	3.3133	3.513	3.66072	3.35027	3.31991	3.28536	3.27584	3.6957	3.02437	3.32221	3.26734	3.51857	4.0305	3.40985	3.39106	3.32706	3.0567	3.74859	3.39361	3.69701	3.44815	3.52234	3.49537	3.16651	3.64307	3.18182	3.47711	3.40031
7893941	9.81916	9.96859	9.59838	9.73244	9.55661	9.59927	9.62916	9.47837	9.18775	9.40576	9.463	9.38605	9.59517	9.52979	9.35463	9.59568	9.2335	9.3614	9.58126	9.25036	9.5244	9.25965	9.5151	9.58737	9.35306	9.3904	9.56727	9.43053	9.63811	9.5843
7893942	3.88224	3.5503	4.58677	4.30886	5.28104	4.1564	4.20774	5.28622	5.33423	4.82734	4.82584	4.86816	5.67548	5.21535	5.4068	5.56274	5.39935	5.7379	4.31263	5.62571	4.10978	5.75625	5.41604	5.14805	5.3173	6.04323	4.7191	5.68563	4.55546	5.0992
7893943	4.7019	4.36364	4.70173	4.71557	4.74313	4.78346	4.81726	4.91081	5.01855	4.47917	4.44793	4.56505	5.21373	5.21351	5.81571	5.24265	5.56158	4.63582	5.01817	4.7791	4.76616	4.83416	4.27031	4.85968	4.78095	4.59824	3.96195	4.82761	4.7915	5.30013
7893944	2.79889	3.00668	2.82737	2.93783	2.96106	2.98891	2.82155	3.01493	2.89969	3.04602	2.81894	2.95153	2.79632	2.79177	2.92507	2.92468	2.75499	2.97026	2.87552	2.79267	2.69654	2.80916	2.75003	2.71132	2.74323	3.06218	3.24899	2.8231	2.89453	2.95708
7893945	4.21153	4.47361	4.50672	4.33987	4.79811	5.28658	4.72109	5.10306	5.62047	4.18903	4.41717	5.23416	4.95726	4.72488	4.72829	5.23942	5.01979	5.28247	5.02826	4.90287	5.88354	6.38228	6.42375	5.49893	6.04634	6.05488	6.43399	4.63293	5.7949	5.63369
7893946	9.69023	9.82822	9.60306	9.66152	9.53982	9.54785	9.3901	9.63775	9.57355	9.26706	9.22977	9.46747	9.58632	9.50957	9.81715	9.49162	9.66735	9.49558	9.51065	9.26096	9.14449	9.11291	9.41332	9.40105	9.16551	9.35053	9.41292	9.53548	9.37608	9.39839
7893947	6.66916	6.25464	6.63143	6.86903	6.81492	6.89535	6.43445	6.94007	6.48667	6.74764	6.99373	6.71023	7.17617	6.35264	6.80346	6.44379	7.07655	6.42372	6.76734	6.46627	7.08227	7.45071	7.45698	7.03362	7.27072	7.22105	7.28103	7.1336	7.36351	6.86744
7893948	10.4799	10.5217	10.3552	10.438	10.404	10.6026	10.4873	10.1229	10.6435	10.1061	10.3039	10.5538	10.518	10.62	10.6584	10.585	10.4741	10.3255	10.4062	10.1253	10.2157	10.5093	10.3229	10.4703	10.3754	10.1437	10.212	10.2303	10.3538	10.2116
7893949	10.2302	10.0042	10.3592	10.1078	10.5363	10.4602	10.4312	10.516	10.6927	10.3374	10.15	10.2168	10.5669	10.4524	10.8046	11.1694	10.8583	10.5051	10.5212	10.8791	10.7788	11.0427	10.5648	10.5872	10.7899	10.5244	10.2107	10.5843	10.8659	10.7068
7893950	6.11235	5.99543	6.32972	6.17564	6.65257	6.33137	5.9905	6.29392	6.333	6.30331	6.65611	5.44584	6.31323	6.10549	6.90643	6.92789	6.48157	5.63918	6.13674	5.85155	6.23146	5.32353	5.47762	6.47153	5.58831	4.81756	5.843	5.70014	5.92218	6.33824
7893951	4.6581	4.8496	5.24265	4.87957	4.55276	5.31304	4.89803	5.29008	5.00363	4.72866	4.38584	4.64449	5.54574	5.68817	5.49856	5.70537	5.52838	5.0915	3.73736	4.93751	4.73225	5.69919	5.49573	4.47908	4.60994	5.3466	4.74708	4.93374	5.11817	5.90564
7893952	8.79406	8.84406	8.73018	8.91208	8.53664	9.1222	8.77906	9.13299	9.20927	9.052	8.86677	9.25065	9.05458	8.97899	9.03116	9.18498	8.90309	9.02983	8.84732	9.16403	8.95656	9.61415	8.91102	9.33669	9.27908	8.78713	8.71145	8.72376	9.01191	8.8997
7893953	6.52304	6.3136	6.46225	6.35438	6.38486	6.37485	6.50762	6.22236	6.42872	6.01759	6.35674	6.32729	6.3845	6.40444	6.21234	6.23855	6.41377	6.42315	6.44668	6.4666	6.3532	6.25948	6.34284	6.47996	6.46023	6.48175	6.43095	6.236	6.53166	6.5352
7893954	7.91563	7.50426	7.52929	7.47399	7.83934	7.81647	8.12277	7.65287	7.80917	7.63128	7.73907	7.58302	7.82111	8.5562	8.46135	8.36483	8.07443	7.91058	7.82141	8.12789	7.81928	8.15232	8.17067	8.04243	7.95751	8.17997	8.06586	8.14485	8.18507	8.23599
7893955	6.63388	6.60276	6.87531	6.46699	6.83919	6.53978	6.73113	6.96527	6.72286	6.87926	6.7684	6.59971	6.96334	6.61677	7.0238	6.46262	6.96188	6.82674	6.37839	6.50466	6.65603	6.36406	6.56577	6.82346	6.76554	6.2808	6.71478	7.27901	7.03059	7.4323
7893956	13.0028	13.0179	13.0968	13.1388	13.2135	13.1157	13.1496	12.987	13.0588	12.9933	12.9139	12.959	13.216	13.1923	13.233	13.2806	13.2148	13.1235	13.1284	13.2343	13.1419	13.2807	13.286	13.2065	13.2986	13.1335	13.1619	13.3415	13.3114	13.2476
7893957	7.23515	7.03541	6.65667	6.50869	7.24779	7.36222	7.25207	6.93355	6.90119	6.80969	6.56881	6.85921	7.00133	6.48327	7.49636	7.0814	6.94622	6.568	6.46741	7.28174	7.22533	7.00137	7.19048	6.57559	7.09502	6.29571	6.55892	6.68914	6.93677	7.17629
7893958	8.3913	8.25349	8.54178	8.53542	8.81914	9.00177	8.78195	8.95737	8.93366	9.04142	8.58393	8.59594	9.11309	8.8125	9.38517	9.17679	9.13544	8.83854	8.75488	8.97905	9.11631	8.45364	8.80344	9.19387	8.32307	8.41573	8.57213	8.72797	9.2364	9.23913
7893959	8.32808	7.68651	8.50582	8.26069	8.56783	8.22465	8.80757	8.20246	8.42375	8.20393	8.42487	8.18637	8.49519	8.13871	8.45971	8.59942	8.63288	8.80424	9.26468	8.48557	8.95265	8.02939	8.19427	8.72395	8.61521	8.19706	7.92798	8.3348	8.82316	8.73189
7893960	8.13422	8.11935	8.06869	8.26792	8.02747	7.73624	7.79151	8.05258	7.80524	7.77493	7.92989	7.73166	7.72685	7.7682	8.24447	8.11793	8.2552	8.1225	8.02727	8.31864	8.02743	8.69373	8.27276	8.19324	8.42805	8.27931	8.12668	8.31683	8.40212	8.29099
7893961	8.33236	8.57471	8.23257	8.01727	8.27661	8.21205	8.31741	8.01058	7.89175	8.04812	8.177	8.09856	8.09619	7.97597	8.00166	8.20692	8.06138	8.33156	8.35198	8.43228	7.85736	8.30591	8.37913	8.29966	8.48461	8.35745	8.15433	7.92326	8.12197	8.13495
7893962	6.44448	5.98242	5.28682	6.3462	6.02238	5.53563	5.1301	5.65034	5.63929	5.93164	5.96954	5.83772	5.2299	5.58378	5.82172	5.62894	5.45106	5.73748	5.81649	5.81808	5.6624	5.92421	5.51854	5.79708	6.02099	5.55105	5.8918	5.69424	6.41027	6.32413
7893963	4.16669	5.16211	4.41109	4.9506	4.33562	5.50195	5.06082	5.40736	5.17046	4.43366	4.46377	4.74137	5.01082	4.89385	5.10456	5.62174	4.69448	4.64716	3.9439	5.69966	4.84613	5.67965	5.974	4.84532	4.60572	5.62661	5.44686	5.32896	5.28018	4.9652
7893964	3.18084	3.27355	3.38817	3.34171	3.19772	3.17662	3.41086	3.54225	3.43354	3.63094	2.95085	3.20274	3.33407	3.45016	3.38976	3.32133	4.30597	3.2116	3.19282	3.26266	3.48637	3.2888	3.6211	3.25588	4.19124	3.98509	3.21993	3.75598	3.43512	3.85493
7893965	3.76539	3.902	3.64828	3.94932	3.93388	4.88146	4.1603	4.35097	4.597	5.13109	4.09269	4.38176	4.06553	4.07119	5.04123	4.97908	3.99895	4.02301	3.83975	3.89671	4.56935	5.98895	5.85104	4.63856	5.55093	5.54201	5.12841	3.85018	5.24527	4.38336
7893966	9.92957	9.98916	10.2107	10.012	10.1555	10.0961	10.0159	10.0351	9.94997	10.179	10.0036	10.2931	10.287	10.2911	10.2061	10.0078	10.211	9.9195	10.2549	9.93743	9.73381	9.74463	9.98689	9.75265	9.9183	9.83976	9.86109	10.0401	9.93902	9.858
7893967	6.91089	7.42131	7.29648	6.99914	6.90332	7.2023	6.82232	7.07514	7.12873	6.55305	7.30769	6.93686	7.17899	7.18494	7.00312	7.08526	6.64686	7.21837	6.88992	7.1517	7.06153	6.97427	7.46082	6.83204	7.37092	7.07001	6.96731	7.3294	7.48044	7.34172
7893968	8.443	7.47447	8.34488	7.8669	8.35362	8.67688	8.47168	8.52545	8.6043	8.47013	8.70431	8.11733	8.57063	8.45754	8.44204	8.43951	8.73894	8.52276	8.31798	8.25404	8.98861	8.09966	8.8988	8.20766	8.19492	8.82889	8.43715	9.23449	8.51452	8.51797
7893969	3.54691	3.19191	3.13327	3.26162	3.19147	3.27704	3.08716	3.66219	3.66152	3.64004	3.39725	3.43105	3.34113	3.84985	3.54646	3.33619	3.62259	3.77914	3.78212	3.52175	3.24837	3.43533	3.73844	3.63766	3.45901	3.59581	3.46502	3.33223	3.32493	3.52855
7893970	5.6579	5.98384	5.96145	5.19689	5.45755	5.85925	5.75812	6.04657	6.26143	6.25734	6.11683	6.07209	6.06467	5.98207	5.83473	6.22013	5.43275	6.55795	5.94565	6.18206	5.52056	5.91871	6.21746	5.7174	6.34258	6.43228	6.17963	5.93022	6.2011	5.74185
7893971	4.83248	4.46269	4.62521	5.11742	4.57435	5.12763	4.52008	4.58484	5.58609	4.74225	4.98879	5.38198	4.62495	4.59502	4.65355	4.32167	4.77931	5.38647	4.68571	4.77132	4.689	5.20902	4.39586	4.79274	4.8944	4.84676	4.12564	4.51378	4.7502	4.68741
7893972	11.2733	11.1691	11.4703	11.3016	11.581	11.5147	11.518	11.568	11.6282	11.3127	11.3461	11.3245	11.563	11.7684	11.7462	12.1757	11.957	11.7591	11.591	11.9284	11.9055	11.9522	11.9622	11.6816	12.0077	11.966	11.6842	11.9268	11.9928	11.9847
7893973	11.3073	11.3471	11.202	11.3035	11.4126	11.2565	11.3847	11.3997	11.2597	11.5077	11.2744	11.1293	11.4377	11.5936	11.4274	11.2416	11.3389	11.2119	11.2737	11.2775	11.358	11.2556	11.2919	11.2472	11.1165	11.2141	11.2004	11.3756	11.4722	11.2063
7893974	3.71407	3.81106	3.35481	4.04559	3.90497	3.77374	4.90374	3.50792	4.30566	3.71842	4.08917	3.93539	4.57887	3.89584	4.51455	4.29907	3.99038	3.72075	3.85688	3.70296	4.21981	4.31076	3.77823	4.51413	4.50862	4.89475	4.04611	4.272	4.20315	3.95873
7893975	3.1077	3.27195	3.20077	3.21175	3.36253	3.2744	3.16665	3.33867	3.1829	3.14882	3.11068	3.04549	3.09719	3.36702	3.32624	3.14524	3.40205	3.04531	3.41254	3.16078	3.58387	3.1121	3.58215	3.0434	3.23808	3.4613	3.43718	3.48326	3.34368	3.215
7893976	5.95153	6.41523	5.19607	5.39418	5.48829	5.70942	5.47556	5.50978	5.5183	5.33093	5.60888	5.51949	5.01695	5.64427	5.10064	5.45776	5.07771	5.46805	5.29199	5.53001	5.83199	5.2481	5.61048	5.22012	5.18192	5.10503	4.98338	5.78615	5.47136	5.83317
7893977	3.09144	2.90591	3.15881	3.09198	2.89147	3.01642	3.05504	3.25169	3.07112	3.05863	2.95158	3.13501	2.99741	3.10732	3.26367	2.99399	3.11897	3.09732	3.23793	3.05296	3.26076	3.08283	3.08151	3.20111	3.08168	3.32531	3.11571	3.15013	3.08604	3.11607
7893978	5.38065	5.30995	5.59605	5.37595	5.52945	5.87948	5.66502	6.17763	5.97592	6.05358	5.56447	5.61909	5.98042	5.80243	6.19117	5.92532	5.92197	6.02509	5.88257	6.32151	5.66298	5.92727	5.57356	5.88794	4.82196	5.75807	5.8667	6.31272	6.52447	6.45762
7893979	11.454	11.7679	11.3696	11.5374	11.5139	11.2763	11.4911	11.2336	11.0918	11.1484	11.2396	10.9957	11.3917	11.4658	11.3305	11.0735	11.0502	11.1322	10.9892	10.8914	11.1705	11.0189	11.4269	11.1176	11.1227	11.3063	11.4748	11.4705	11.3926	11.2475
7893980	4.93485	4.90251	5.0952	4.7522	4.53289	5.25009	4.74607	5.68904	5.51152	5.33049	4.84719	5.11982	5.4564	5.09708	5.54852	5.46005	4.84663	4.71783	5.19955	5.44635	5.6853	5.08395	5.02083	4.83644	4.88471	4.82885	4.77581	5.1001	4.74144	5.18298
7893981	10.161	10.5338	10.333	10.4705	10.3445	10.3229	10.1127	10.187	10.2341	10.0307	10.2716	10.2008	10.2406	10.1938	10.2347	10.2318	10.0006	10.1002	10.1397	10.2176	10.1448	10.2754	9.90655	10.2767	10.2213	10.111	10.1394	10.1225	10.267	10.0654
7893982	4.04697	3.74897	4.5571	3.79194	4.35357	4.74025	4.04517	5.96903	4.04517	4.07545	4.52072	4.47721	4.79842	4.39718	5.11479	4.22637	5.03295	4.9657	4.40227	5.03819	3.90186	5.85995	5.59668	5.19389	4.32912	4.32456	5.39731	4.53499	3.81663	4.30946
7893983	5.14847	5.41367	6.41891	5.11445	5.63618	6.1334	5.78891	6.64953	6.1204	6.07264	5.43413	5.69977	6.19968	6.31383	6.49012	6.55158	6.59671	6.21036	6.16169	5.64623	6.0089	5.45659	4.54522	5.82153	5.39809	5.63295	5.79201	5.68527	5.36814	5.95905
7893984	4.52511	4.5915	4.30238	4.33152	4.52871	4.7843	4.67879	4.85693	5.00614	4.75667	4.8519	4.73228	5.01642	5.09842	4.66449	5.07227	5.12378	5.14917	4.69567	4.63983	4.92964	3.95121	5.07494	4.90039	4.4135	4.28819	5.2387	5.01406	5.0526	4.42082
7893985	5.77573	4.59334	6.22157	5.35817	6.26118	5.90064	6.23793	6.89291	6.5723	5.66894	7.08837	6.55432	5.95423	6.82747	6.59949	6.50337	6.19006	6.76828	6.42815	6.52113	6.56396	6.42006	6.52601	6.19703	6.31601	6.55866	5.39601	5.91541	6.74963	6.29013
7893986	6.57855	6.80275	6.819	7.3532	7.00259	6.54264	7.05838	6.31534	7.23269	7.547	6.76049	7.03701	7.60528	7.05605	6.77896	7.36054	7.62896	7.79423	7.37386	7.18771	7.01893	8.03399	8.27515	7.14843	7.98993	7.92958	7.95528	8.00968	7.40419	7.46204
7893987	6.2432	5.55731	6.22648	5.6035	5.94401	6.20212	5.5639	6.2882	5.81839	6.27566	6.09828	5.37172	5.4211	6.1013	6.20878	5.58609	6.43392	6.11396	5.61636	6.03538	5.89423	5.82566	5.91571	5.62231	5.84496	6.15672	4.67126	6.02694	5.88163	5.84914
7893988	2.86018	2.87134	2.88918	2.87678	2.86882	2.88968	2.88888	2.94477	2.93388	2.94427	2.91519	2.90821	2.90784	2.92158	2.92106	2.90477	2.92057	2.90665	2.91643	2.88596	2.90839	2.91002	2.9471	2.92833	2.90222	2.99068	2.98161	2.94753	2.90905	2.91206
7893989	7.69283	6.67971	7.81802	6.849	7.12357	7.44295	7.63981	7.79004	7.6881	7.66963	7.2448	7.30896	7.56577	7.63674	8.12984	7.83417	8.04679	7.65356	7.2356	7.5297	7.42251	7.25277	7.71741	7.26052	7.43194	7.42785	7.24926	7.49879	7.56008	7.19349
7893990	6.01946	6.22659	6.69966	5.7197	5.81115	5.36264	6.13555	6.88906	6.25762	6.10533	6.0497	5.63882	6.2668	6.65423	6.58515	5.91913	6.34715	6.02169	5.87381	6.46165	6.25237	5.69462	5.99341	5.95446	5.96549	6.20735	6.28269	5.50772	6.27897	5.30752
7893991	9.92383	9.94034	9.97322	9.89138	9.97779	10.0617	10.1129	10.0202	10.3494	9.89749	9.95786	10.0198	10.1851	10.1089	10.3564	10.2665	10.2481	9.81731	9.83615	10.1594	10.0932	9.89063	9.80164	10.0673	9.78395	9.68778	9.62792	9.88821	9.98291	9.95063
7893992	6.25116	6.13141	5.95168	5.85788	6.66488	6.63023	6.51239	7.25127	7.01041	6.41493	6.4512	5.81257	6.8616	6.87554	7.37941	6.72638	7.03425	7.00106	7.18742	6.75536	6.54765	6.6597	6.71156	6.48337	7.47757	6.88653	6.40371	6.07022	6.96424	7.02581
7893993	11.5165	11.5957	11.5993	11.4922	11.6371	11.4639	11.3856	11.1786	11.2511	11.254	11.2395	11.3114	11.3932	11.3218	11.2515	11.5139	11.2975	11.2106	11.4019	11.5023	11.571	11.4864	11.536	11.3798	11.6021	11.5298	11.524	11.5121	11.5144	11.5929
7893994	3.76074	3.38575	3.29144	3.30435	3.61737	3.50481	3.6436	3.80437	3.59014	3.61393	3.33706	3.81348	4.21256	3.86459	4.02927	3.80827	3.97159	3.9015	3.82741	3.78169	4.09892	3.53431	3.76065	3.94575	3.46374	3.62227	3.57095	3.51159	3.96229	3.76759
7893995	5.48824	5.51901	5.26754	5.6209	5.22511	5.14852	5.11764	5.34276	5.27343	5.21503	5.67112	5.28823	5.27769	5.60296	5.32242	5.00735	5.86922	5.7073	5.49358	5.18601	5.66521	5.09929	5.38276	5.2249	5.27661	5.57753	5.25449	5.21746	5.53448	6.07965
7893996	3.59888	3.89885	3.87883	3.96143	4.22548	3.9189	3.7884	4.01399	3.80931	3.82571	3.41732	3.89544	3.69877	3.52824	3.19541	3.60518	3.23064	3.34262	3.76338	3.67778	3.96339	3.98744	3.62689	3.94904	3.45668	4.33229	4.27062	3.87472	3.52152	3.53896
7893997	7.98814	7.62744	7.32095	7.72381	7.57528	8.01114	7.79467	8.00799	7.83666	7.26987	7.6334	7.59839	7.67029	7.81433	7.36876	7.6933	7.89413	7.70458	7.15115	7.74575	7.90105	7.34417	7.6181	7.88754	7.33648	7.19027	7.49634	7.84444	7.63382	7.74544
7893998	8.04549	7.26642	8.30482	7.94181	8.18317	8.42665	7.98454	8.23784	8.15825	7.9019	8.10175	7.81533	8.38869	8.31456	8.24367	8.60753	8.27238	8.17469	8.26632	8.43183	8.62601	8.18095	8.06487	8.24343	8.07335	8.25616	7.93234	8.2529	8.51443	8.37909
7893999	4.63928	4.70871	3.67953	4.32744	4.92875	4.25147	4.65711	5.22047	4.36861	4.2242	4.11406	4.28669	4.14735	4.92292	4.47041	3.94923	5.05119	4.44831	4.29589	4.31483	4.31652	3.45123	3.83852	4.33997	3.87082	4.17005	4.06096	4.7199	4.02035	3.9795
7894000	12.735	12.6897	12.7914	12.7058	12.7554	12.7555	12.8627	12.8573	12.875	12.695	12.7804	12.7408	12.8551	12.8907	12.8606	13.0328	13.0471	13.1259	13.2308	12.9856	12.9978	13.0422	13.0109	13.0963	13.1681	13.0183	12.9575	12.9735	13.1365	12.9459
7894001	5.64607	5.83295	5.87655	6.0936	5.86073	6.48541	6.60913	6.08622	7.01257	6.5431	5.67607	6.02113	6.49035	6.3022	6.63582	6.86428	6.94235	6.70287	6.05593	6.62722	6.58736	6.91602	7.18546	6.30027	7.0815	7.00336	6.7548	6.69853	6.51696	6.97269
7894002	6.07067	6.21688	5.51798	6.47701	6.22867	6.05972	6.2466	5.99964	6.12473	6.18486	5.92281	6.08984	6.45656	6.30446	6.43111	6.4435	6.10334	5.86139	6.24612	6.19777	6.46596	5.72897	5.19477	5.45583	5.72918	5.51004	6.0175	6.16767	5.54168	6.51283
7894003	3.09567	3.20485	2.97293	2.98193	3.15196	3.22855	3.15336	3.17266	3.32145	2.99232	3.11934	3.09263	3.1623	3.43114	3.33293	3.00607	3.0206	3.10042	3.11102	3.22051	3.16499	3.10359	3.34286	3.22692	3.16572	3.111	3.38385	3.70917	3.14808	3.79031
7894004	3.67775	3.3459	3.53811	3.42495	3.5198	3.49936	3.77909	3.80221	3.44889	3.74436	3.60032	3.49265	3.35842	3.48736	3.7147	3.70256	3.36535	3.95963	3.38748	3.56125	3.56403	3.78906	3.55629	3.49062	3.49166	3.76651	3.44524	3.46614	3.26352	3.74613
7894005	9.47525	9.65081	9.77084	9.55398	9.55485	9.42003	9.44953	9.40777	9.51704	9.42949	9.22964	9.50536	9.35376	9.32617	9.44464	9.39584	9.55888	9.51295	9.89637	9.77934	9.67754	9.75608	9.52106	9.69869	9.96418	9.43395	9.38748	9.70741	9.69535	9.53894
7894006	3.67314	3.73943	4.9312	3.84392	4.43362	4.39902	3.87557	3.97329	4.99719	4.30265	3.88569	3.58636	4.56441	4.65472	4.31545	4.45679	3.73446	3.69921	4.51114	4.73721	5.44723	4.6666	4.88102	4.13556	4.30078	3.89851	4.6287	3.58366	5.20858	3.92171
7894007	11.5405	11.5453	11.463	11.4126	11.6649	11.6483	11.6633	11.729	11.891	11.5916	11.6307	11.5059	11.7311	11.749	11.9465	12.2422	12.0462	11.922	12.136	12.1048	12.1418	12.1661	12.1529	11.938	12.0914	11.9722	11.802	11.8984	12.1682	12.1958
7894008	7.05041	6.77174	6.47382	6.09545	7.10901	6.61203	6.98993	7.33062	7.82521	7.13415	6.27968	7.12249	7.01616	7.02458	7.75101	8.31004	7.8995	7.35773	7.56826	7.94965	8.0264	8.03643	6.9462	7.67814	7.80212	6.51275	7.16114	7.10597	7.99882	7.38985
7894009	6.59879	6.22541	6.85232	6.88882	6.96029	6.81708	6.98972	7.05568	7.2279	6.97243	6.9837	6.65687	6.97688	7.2181	7.89557	7.66497	7.44666	6.84301	6.91665	7.30619	7.5138	8.1177	7.06216	7.39011	7.42988	7.20201	6.9904	7.23438	7.47231	7.44823
7894010	4.57202	5.49654	5.53378	5.4415	5.6027	6.29467	6.2408	6.28637	6.18361	5.72601	5.57357	6.28178	6.48267	5.57348	6.70979	6.51504	5.99006	5.44767	5.2889	6.22231	6.04398	6.77502	5.70103	6.11371	6.43513	5.84937	5.53713	5.63361	6.07753	6.48341
7894011	8.48685	7.82517	8.20965	8.11521	8.012	7.83373	8.14036	7.70665	8.87522	8.6661	8.5038	8.38176	8.42881	7.96924	8.73227	8.99091	8.71364	8.43209	8.30231	9.09154	8.0367	8.60624	8.22915	8.57075	8.33504	8.33911	8.33536	7.65525	7.97307	8.41209
7894012	11.5635	12.1139	11.9808	12.0786	12.1447	12.1838	12.1205	11.8752	12.0828	12.0281	11.5257	12.24	12.1552	12.263	12.336	12.0352	12.1179	11.9263	12.1004	12.0585	12.0314	11.9761	12.0617	11.9996	12.033	11.9666	11.8101	12.0767	12.1222	12.0227
7894013	3.77295	4.82276	4.73767	5.11542	4.77436	4.88929	4.09462	4.39795	4.72054	4.44126	4.57714	4.66987	4.95323	4.3402	4.61209	4.75761	5.09532	4.75622	4.94569	3.90166	4.69069	4.88458	4.89765	4.56118	5.23761	5.14205	5.48326	4.8853	5.23859	5.20662
7894014	4.09031	3.67612	4.19789	3.85484	4.41748	4.1875	3.6618	5.5789	4.40298	4.60754	4.10861	4.26124	4.70984	5.14959	4.95108	4.95789	5.31383	4.46762	4.6923	4.32191	4.03787	4.78014	4.19252	3.77627	4.4297	4.46768	4.65445	4.82323	4.21307	4.67398
7894015	8.21284	8.10179	8.27172	8.03919	8.30533	8.23562	8.4046	8.07906	8.18852	7.91282	8.13127	8.08394	8.3381	8.33139	8.23369	8.34441	8.22755	8.53519	8.61482	8.36424	8.54395	8.28636	8.506	8.15718	8.28297	8.41344	8.07879	8.46422	8.54248	8.32816
7894016	8.12612	7.08917	8.1655	7.61819	7.89603	8.25229	8.29988	8.74198	8.55102	8.26594	8.24445	8.39988	8.4944	8.74935	8.82602	8.76423	8.61279	8.36209	7.61459	8.83751	8.11403	7.65459	7.49069	8.06291	7.25899	7.1275	6.95249	7.36689	8.11704	8.27822
7894017	7.34864	7.44321	7.48405	7.44782	7.54734	7.85401	7.63866	7.7566	8.24317	7.58871	7.73087	7.70681	8.03561	7.99817	7.69911	7.7018	7.94585	7.33102	7.15613	7.91175	7.88811	7.21625	7.67689	7.84129	7.26517	7.30434	7.25607	7.98588	8.09591	8.04957
7894018	6.7376	6.09002	6.59701	6.4512	6.32046	6.55198	5.89104	6.15587	5.52808	5.92026	7.00094	5.76061	6.20609	6.15673	5.50911	5.41684	5.94482	5.86259	5.83179	5.66348	6.13802	6.04257	6.14415	5.4993	6.0829	6.33418	6.57468	5.87304	6.11115	6.27088
7894019	12.5135	12.6509	12.4919	12.5353	12.6372	12.6119	12.5213	12.6152	12.5488	12.5259	12.4571	12.3725	12.5854	12.6392	12.5383	12.4517	12.4691	12.573	12.4714	12.4645	12.4427	12.536	12.4586	12.5353	12.3971	12.2711	12.2846	12.4589	12.53	12.3691
7894020	7.83763	6.8909	7.5312	7.44609	7.50893	7.48213	7.87437	7.75271	7.61911	7.35981	7.26859	7.60442	7.8781	7.88729	7.70485	8.17915	7.96169	7.70458	7.35906	7.32583	7.80674	8.18363	8.26805	7.70447	7.90794	8.17643	7.44935	7.81892	7.76821	8.17391
7894021	3.84743	4.16097	5.1548	4.2681	3.98976	4.41294	4.49585	5.28943	6.13227	5.63877	5.27364	5.05052	5.61743	5.47953	6.13787	5.83509	6.09262	5.12096	4.51817	5.30866	5.78971	5.69808	6.21235	5.55088	4.78095	5.20526	4.42184	5.77695	5.70447	5.31099
7894022	4.26926	3.73339	3.95192	4.77772	4.42292	4.08491	5.20613	4.88141	4.59436	5.31871	5.42543	5.90752	5.60692	5.00395	5.87815	5.07087	5.24241	5.99412	5.4266	5.04453	5.61174	6.94047	6.64239	5.17974	7.09433	7.0167	7.05762	6.27445	5.77121	6.47968
7894023	3.04803	3.19062	2.99584	3.26902	2.9852	3.00381	3.18452	3.8096	2.98979	2.77506	3.4117	3.46815	3.12788	2.98172	2.95005	3.23699	3.16597	3.28081	3.2281	3.28409	3.24263	4.29764	3.29779	3.38558	3.77966	3.16098	3.43083	3.08025	3.38748	3.18583
7894024	3.17228	2.98262	3.26142	3.0225	3.08509	3.04546	3.38515	3.27627	3.3936	3.48446	3.48223	3.09798	3.45632	3.6634	3.52701	3.42809	4.01048	3.20321	3.1355	3.58416	3.23218	3.18287	3.51717	3.28895	3.38526	3.56492	3.59511	3.22027	3.32479	3.1999
7894025	6.28026	5.59903	5.59532	6.18099	6.08574	7.23538	5.65975	7.2674	7.291	5.87118	6.63773	6.47327	6.80667	6.93863	7.10866	7.14301	6.9528	6.14728	6.24509	7.19166	6.51015	6.03282	6.21205	6.28341	5.76668	5.1993	5.66171	6.02693	7.05246	6.5411
7894026	9.00444	8.87524	9.25954	9.0372	9.50774	9.07656	9.19351	9.19328	9.40613	9.10469	9.35331	8.9431	9.36266	9.15811	9.5042	9.09176	9.45608	9.49635	9.59079	9.10365	9.83021	9.7398	9.81626	9.31613	9.45805	9.4763	9.4256	9.82244	9.44049	9.58656
7894027	7.98243	7.97154	7.3334	7.32181	7.37254	7.39264	7.55871	7.81358	7.46829	7.90564	7.86145	7.14763	7.44799	7.72728	7.52729	7.48071	7.24021	7.46651	7.7463	7.56331	7.50604	6.89941	7.15166	7.37001	7.28392	6.74051	7.19521	7.19972	7.59513	7.6106
7894028	6.65277	6.16757	6.25258	6.18541	6.04418	6.17549	6.72807	6.20901	6.08691	5.79315	6.60275	6.17107	6.16311	6.5734	6.25332	6.21907	6.6617	6.3657	5.98433	5.90555	6.44992	6.26305	6.78451	6.34584	6.28753	6.83058	6.93348	6.61267	6.05002	7.05726
7894029	11.3	11.2093	11.5747	11.2918	11.3384	11.3647	11.4649	11.1077	11.0099	11.0338	10.8485	11.0284	11.1058	11.3138	11.1433	11.2844	11.1713	10.9444	11.1767	11.4056	11.2296	11.1204	11.0245	10.9871	11.2932	11.0343	10.9803	11.2398	11.2567	11.1462
7894030	5.73918	5.51905	6.01678	5.27194	5.91593	5.9827	5.8195	6.06202	5.79549	5.78823	6.34887	6.0773	6.02263	6.34501	6.545	6.1113	6.16786	5.59387	5.39548	6.01878	5.64777	5.83301	6.41489	5.78225	5.77866	6.27473	6.35922	6.32166	5.3804	6.15931
7894031	8.42821	8.71005	9.21304	8.67706	9.05298	8.68573	8.65362	8.56755	8.75689	8.24422	8.43351	8.55303	8.74357	8.64464	8.89707	8.8377	8.68739	8.70167	9.09782	8.75403	9.03821	8.66946	8.91324	8.51642	8.90227	8.52931	8.33204	9.02289	8.86195	9.01356
7894032	4.36403	3.46712	4.33517	3.96974	4.06607	4.25808	4.57012	4.47082	4.46627	3.92394	4.26346	4.06985	4.1921	4.74356	4.45972	4.48195	4.44897	4.33064	4.16051	4.3071	4.19827	5.08849	4.70091	4.25595	4.21698	4.54712	4.44415	4.28823	4.64907	4.21451
7894033	13.3648	13.5215	13.516	13.4987	13.5047	13.4959	13.5816	13.4274	13.477	13.4214	13.3399	13.4116	13.5095	13.5344	13.6092	13.554	13.4734	13.3313	13.4344	13.5665	13.5068	13.6116	13.4989	13.4911	13.5895	13.5629	13.4786	13.5493	13.555	13.5383
7894034	4.25471	5.31032	4.99212	4.50869	4.5491	4.23218	4.73996	5.19616	5.42347	4.54061	5.25974	4.22972	4.69156	4.98764	4.4062	4.44586	4.83808	4.92642	4.573	4.08674	5.09145	4.81075	5.14494	4.90793	4.95798	4.6462	4.99089	4.69446	4.88778	4.61678
7894035	4.57202	4.43248	5.88862	4.68779	5.31349	5.14512	5.38337	5.96544	6.84659	5.7013	4.93621	5.44233	6.193	5.74183	5.9897	5.89096	6.30758	6.38306	4.61088	6.02098	6.00703	5.33797	5.17623	5.0577	4.95194	5.10645	5.05103	5.09195	5.24056	5.24049
7894036	12.9126	12.8444	12.9384	12.9531	13.1035	13.0644	12.9981	13.1209	12.9722	12.8852	12.8751	12.9342	13.0843	13.0701	13.1548	13.4461	13.1713	13.0819	12.9151	13.1226	13.2612	13.2794	13.2727	13.018	13.2439	13.2891	13.1776	13.296	13.1845	13.3234
7894037	9.7249	9.93391	9.82725	10.0622	10.0621	10.0674	10.2641	10.2283	10.0811	9.87875	10.1954	9.93876	10.2786	10.4458	10.4734	10.9325	10.6196	10.5604	10.4498	10.4415	10.6342	10.6403	10.5505	10.3232	10.5347	10.5418	10.3398	10.508	10.7998	10.8282
7894038	6.91352	6.49562	5.73267	6.55146	6.20702	6.41608	6.19552	5.77714	4.93372	5.95951	6.47685	6.07749	4.9073	5.38534	5.70487	4.74958	5.13252	5.28743	4.26105	4.64109	5.81314	4.99968	6.44774	5.70405	5.83203	6.45781	6.3573	5.67565	5.67675	5.07836
7894039	4.94081	5.52048	5.35684	5.1204	5.33863	5.40447	5.25326	5.23283	5.57579	5.02329	5.30476	5.48008	5.314	5.14337	5.59775	5.25097	5.8252	5.37798	5.36468	4.98391	4.98901	5.88384	5.3033	5.55374	5.94686	5.71454	5.39143	5.58361	5.54633	5.33397
7894040	4.38711	4.34227	4.59472	3.9676	4.55268	4.43834	4.73962	4.16677	4.38864	4.19715	4.68019	3.94983	4.76879	4.82861	4.49716	4.40685	4.58695	4.5871	4.33229	4.06723	4.07826	4.55657	4.85138	4.58762	5.18882	4.19335	3.93357	5.07024	5.03602	4.40959
7894041	10.0824	10.1271	9.77148	10.013	10.0037	9.92985	9.96506	9.9328	10.0262	9.5702	9.95529	9.9717	9.91704	9.73787	9.91433	9.92551	10.0195	9.68053	9.89791	9.59174	9.66354	9.79589	10.0815	9.90663	9.86702	9.89546	9.99888	9.98684	10.0878	9.74017
7894042	8.92892	8.7812	8.81338	9.03218	8.80777	8.96796	8.65599	8.8618	9.00227	8.88748	9.04302	9.1848	9.04027	8.97233	9.04729	9.11612	8.81371	8.85768	8.8815	8.79414	9.05682	8.99328	9.17256	8.74637	8.84433	8.98398	9.1477	9.06913	9.30095	9.08603
7894043	13.0165	13.0931	13.0787	13.0423	13.213	13.1737	13.0959	12.9459	13.0739	13.0204	12.9171	13.0766	13.1154	13.1028	13.218	13.2431	13.0974	12.955	13.0324	13.3005	13.1049	13.3072	13.19	13.2133	13.2748	13.0119	12.9806	13.049	13.208	13.2199
7894044	8.21206	8.33269	8.18043	8.32719	8.11296	8.92217	8.30723	8.92951	9.32395	8.59863	8.37296	9.01293	9.02376	8.92372	9.14523	9.29441	8.99152	8.93568	8.37845	9.51748	8.89491	9.74876	8.4616	9.29828	9.15533	8.98721	8.99525	8.6005	8.85149	9.07817
7894045	5.04082	5.1682	5.84882	5.69872	6.51689	6.1585	5.96038	6.93302	6.89024	6.27966	6.11351	6.16327	6.76527	7.08339	7.27046	7.12659	7.10138	6.05932	5.31542	6.77658	6.76018	6.53305	6.66628	6.09746	6.14634	6.44251	6.88525	6.48024	6.6188	6.74688
7894046	9.11411	8.8262	8.97382	8.88747	8.9117	9.13081	9.04957	9.1143	9.18492	9.1579	8.92044	8.90455	9.37707	9.20322	9.38404	9.63782	9.48205	9.44443	9.20575	9.72209	9.47528	9.57431	9.46825	9.4276	9.53372	9.51448	9.57831	9.52848	9.32346	9.49317
7894047	3.56581	3.46527	3.52959	3.62129	3.49245	3.40191	3.49692	3.61136	3.65802	3.96745	3.33612	4.06873	3.97978	3.23756	4.17385	3.58503	4.06808	4.07333	3.44214	3.44486	3.83891	3.79082	3.73915	3.38599	4.70346	4.37413	3.45638	3.48842	4.42262	4.31663
7894048	9.66068	9.27146	9.53368	9.5642	9.75615	9.83777	9.82723	9.87027	9.66923	9.49208	9.44348	9.51386	9.87761	9.878	9.94829	10.2244	9.97096	9.81688	9.70285	10.127	10.0676	10.0119	9.93675	9.89816	9.96851	9.74616	9.71277	9.78878	10.0457	10.0146
7894049	8.58831	8.69805	8.56631	8.56817	8.64471	8.71408	8.49242	8.38817	8.11312	8.55931	8.50418	8.57544	8.57342	8.76034	8.16603	8.3902	8.46579	8.31243	8.75403	8.42812	8.75904	8.30276	8.44497	8.60462	8.174	8.57595	8.38463	8.82803	8.73193	8.5324
7894050	4.67207	4.19876	4.53646	4.98153	4.89002	4.37027	4.4976	4.93009	4.91837	4.13848	4.74473	4.80972	4.81087	4.67836	4.95142	4.82979	4.79497	4.89644	4.48362	4.34644	4.77451	5.12172	5.37441	4.92244	5.82643	4.7173	5.48101	5.02311	4.88433	4.87235
7894051	13.372	13.4581	13.4351	13.5599	13.555	13.4798	13.4888	13.4794	13.4181	13.5748	13.4716	13.3564	13.5771	13.592	13.5826	13.3648	13.4233	13.4096	13.4702	13.3874	13.5826	13.3896	13.5647	13.4627	13.513	13.4882	13.5486	13.5629	13.6137	13.5494
7894052	7.86164	7.62545	7.89873	7.35753	7.96631	8.02903	8.06759	8.04261	8.21055	8.42855	7.88683	7.59859	8.43813	8.14663	8.32717	8.10772	8.24011	7.98736	7.87678	8.20052	8.14285	7.52875	7.88981	7.67984	6.84245	7.7156	7.76299	7.99325	7.60177	8.2183
7894053	3.33135	3.09509	3.31443	3.25566	3.22957	3.25273	3.26332	3.74319	3.11292	3.21014	3.06607	3.12724	3.82125	3.06943	3.4949	3.22993	3.36394	3.35471	3.21261	3.13237	3.83889	3.72931	3.82026	3.32738	3.82405	3.84813	3.34676	3.99071	3.14438	3.35873
7894054	3.29684	3.89555	3.87541	3.97677	3.73752	3.8093	4.10459	3.91776	4.41912	3.72732	3.67365	4.23701	4.86759	4.2475	4.44865	4.621	4.23465	3.6354	3.89804	4.06913	5.06309	4.47596	4.59528	4.55168	3.92168	4.04833	3.65267	5.11997	4.55168	5.38739
7894055	8.58036	8.5725	8.73503	8.64831	8.85349	9.22525	9.11451	9.00595	9.48056	9.17268	8.57643	9.15715	9.35075	9.08803	9.43071	9.68282	9.67018	8.77752	8.79509	9.60829	9.13546	9.71471	9.02003	9.24239	9.06319	9.02554	8.9854	9.21769	9.22576	9.40763
7894056	9.92426	9.78468	9.91436	9.83686	10.2353	10.1599	9.98355	10.045	9.9662	10.1151	9.81023	9.77374	10.1918	10.3829	10.2717	10.2586	10.2819	9.87248	10.1738	10.2282	10.1986	9.83658	10.1318	9.97334	9.54167	9.99011	10.144	10.2818	10.1498	10.3255
7894057	12.9923	12.9979	12.2036	12.3685	13.0196	12.6915	13.1972	12.9037	12.9495	12.7845	12.4002	12.5343	12.2881	12.2801	12.8548	12.5501	12.8778	12.9598	12.4906	12.7431	13.0427	12.8789	12.9854	12.8393	12.8849	12.9589	12.9216	13.0725	12.9908	12.9988
7894058	11.635	11.6218	11.6986	11.812	11.5808	11.7186	11.6941	11.8309	11.8059	11.5947	11.4653	11.7307	11.6903	11.6807	11.7704	11.8144	11.8565	11.7012	11.6289	11.7906	11.6342	11.9916	11.5831	11.7894	11.7606	11.7459	11.6127	11.593	11.6189	11.748
7894059	5.83925	4.26373	6.18689	4.767	5.00643	5.84005	6.56725	5.8471	6.09659	4.87909	5.37918	5.59483	6.08382	5.60303	6.49693	6.04106	6.40751	5.48539	4.43711	6.26402	5.4821	6.48737	6.43677	5.1718	6.92099	6.51766	5.38981	5.21448	5.91421	6.51311
7894060	7.31708	7.5084	7.5722	7.04581	7.03404	7.34034	6.83317	7.82028	7.39607	7.68398	7.15163	7.55057	7.54785	7.25548	7.3285	6.73663	7.23312	7.34541	7.206	7.49102	7.09602	6.84401	6.84161	7.01389	7.59646	7.13462	7.12057	6.13426	7.2278	7.13679
7894061	11.8539	11.6467	12.4899	12.1522	12.0626	11.9696	11.9047	11.9526	11.6753	12.1051	11.7772	11.7983	11.9541	12.1117	12.1243	11.914	11.9575	11.9199	10.9859	12.0721	12.0269	12.0593	12.0352	12.0567	12.0067	11.9566	12.057	12.0866	12.0705	12.0841
7894062	10.9556	10.6259	10.9702	10.6262	10.8525	10.9625	10.8006	11.0339	10.7452	10.5419	10.8261	10.5818	10.9157	11.0204	10.9773	11.3425	11.0713	11.0279	11.1119	11.0588	11.1749	10.9183	10.9929	11.0331	10.9773	11.0355	10.6446	11.1069	11.1724	11.0393
7894063	9.16078	8.9267	9.30462	9.2284	9.58053	9.51158	9.40312	9.30584	9.1651	9.10604	9.3788	9.09579	9.52759	9.56853	9.63958	10.2099	9.81685	9.52604	9.72421	9.77382	9.95083	9.83998	9.71178	9.42661	9.98146	9.64034	9.53246	9.58907	9.9578	9.94179
7894064	7.2811	6.91748	7.0157	7.05562	6.70043	7.00097	7.17695	6.65748	7.06879	7.00183	6.91703	7.01241	7.32824	7.05785	6.95838	6.94559	7.03092	7.17199	7.00363	7.0321	7.04468	6.95694	7.25347	7.38704	7.53009	7.50247	7.23394	7.21328	7.92324	7.37157
7894065	6.88655	6.28278	7.25894	7.27865	7.287	7.3193	7.62585	7.5342	7.6999	7.61695	7.59988	7.06404	7.85878	7.75847	7.72964	8.1201	7.78804	7.33031	7.53319	7.88804	7.70626	7.85881	7.27265	7.55945	7.84458	7.29541	7.52283	7.04421	7.34116	7.8684
7894066	6.18079	5.82552	6.15802	5.53104	6.07556	5.97868	5.94826	6.49548	6.03357	5.47683	6.23916	5.71828	6.00712	5.97045	6.1634	6.22319	5.93553	6.50549	6.61396	5.97243	6.61532	5.7309	6.72366	6.34619	5.88042	6.31647	6.42885	6.25462	5.82448	5.95463
7894067	10.4336	10.7193	10.5176	10.2379	9.87829	10.1665	10.2046	10.1541	9.91873	10.457	10.2298	10.6003	10.0111	10.1541	9.93104	10.1158	10.017	10.0923	10.0264	10.7278	10.0817	10.221	10.1556	10.1629	10.0406	10.2901	10.7545	10.2704	10.252	10.4167
7894068	10.3039	10.2761	9.74736	9.60594	9.71456	9.96865	9.77105	9.2319	9.79239	10.4598	9.72082	10.0911	9.57179	9.3696	9.53495	9.58803	9.27527	9.60992	9.56828	10.5045	9.23697	9.47844	9.2999	9.61582	9.18	9.06824	9.32156	9.25022	9.50416	9.27682
7894069	4.75974	4.39714	4.65241	3.67953	3.71623	4.911	4.12747	4.76291	5.46746	4.83083	4.48317	4.11207	5.31669	5.12763	4.2423	4.83665	4.97299	5.14373	4.17877	4.4408	5.48135	4.82442	4.75531	4.61912	4.49438	5.05125	4.40276	5.43071	5.49762	5.13883
7894070	12.7007	12.8157	12.8507	12.7407	12.8807	12.9482	12.7921	12.7694	12.7287	12.7535	12.5765	12.7764	12.8546	12.8622	12.9478	13.0561	12.8998	12.6973	12.8064	13.0745	12.9406	13.1061	12.9138	12.907	12.996	12.7421	12.5977	12.9162	12.9803	12.8807
7894071	4.98311	4.60145	5.09234	5.00994	4.65823	4.83176	4.80372	4.6993	5.00084	5.57746	4.69322	4.70638	4.83646	4.89167	5.15777	5.55995	4.86466	4.59022	4.85299	5.3473	4.94125	4.81264	5.33658	5.16969	5.50584	4.82273	5.16912	5.10578	5.47158	5.59274
7894072	9.11585	9.24581	9.44294	9.37457	9.43465	9.41078	9.24626	9.48482	9.46034	9.46424	9.24813	9.07271	9.54817	9.53514	9.51951	9.37968	9.47704	9.35803	9.40564	8.74321	9.22897	9.14955	9.71517	9.28222	9.32527	9.73246	9.49647	9.62581	9.56517	9.69796
7894073	8.25923	6.97144	6.97772	6.35988	7.33871	6.84765	7.45738	7.79084	8.10988	7.15123	7.67758	7.29309	7.08626	7.83434	8.1069	7.07404	7.75621	6.9025	6.91749	7.57259	7.40081	6.75428	7.06732	6.4388	6.45197	6.71561	6.29648	7.24827	6.79638	7.25308
7894074	10.0006	9.46115	10.2282	10.1006	9.81775	9.78455	9.74101	10.3605	10.3479	10.3258	10.221	9.83875	10.131	10.0796	10.006	10.0956	9.90854	10.4939	10.1745	10.0459	10.1293	10.1386	9.82552	10.1941	10.0825	10.2317	10.1316	10.1007	10.017	10.0529
7894075	6.29344	6.18334	6.66469	6.37265	6.08872	6.47292	6.43452	6.65539	6.85238	6.34503	7.16691	5.91137	6.18377	6.62515	7.03007	6.7234	6.36173	7.04265	6.50023	6.55273	6.76371	6.39821	6.91528	6.9524	6.81499	6.26378	6.11972	6.70654	7.41062	6.87792
7894076	12.1148	12.2382	12.3538	12.2812	12.495	12.3149	12.0996	12.0557	12.0336	12.3084	11.9913	12.0014	12.221	12.3726	12.3035	12.2565	12.2722	11.9964	11.7811	12.0623	12.1626	12.1134	12.3125	12.208	12.1552	12.2974	12.2575	12.4151	12.4708	12.2669
7894077	4.72924	5.51796	5.51398	5.55979	5.7584	5.47721	5.76491	5.61661	6.11238	5.38221	5.35897	5.99187	6.17561	6.1946	5.95964	6.05084	6.16638	5.42522	5.8585	5.68386	5.40722	6.05479	5.27524	6.05395	5.64111	5.51444	6.36596	6.08553	5.40486	6.81589
7894078	7.40599	7.86335	7.78567	7.54079	7.67528	7.74031	7.84641	7.61992	8.06024	7.38832	7.46484	7.53403	7.7433	7.59546	7.92951	8.14061	7.97995	8.00794	7.42448	7.83967	7.8919	7.9467	7.68319	7.73766	7.65842	7.59002	7.66234	7.78134	7.82019	7.76918
7894079	4.18091	3.91997	4.97667	3.99447	4.29824	4.4755	4.34801	4.96144	4.25048	4.09084	4.01824	4.63467	4.25445	4.54564	4.68991	5.12555	4.64885	4.42622	3.89849	4.0832	3.67673	4.49944	4.04948	4.43605	4.35559	4.33271	4.14895	5.03663	4.32859	4.55183
7894080	7.50193	7.40246	7.4247	7.12926	7.40528	7.57659	7.26769	7.17637	7.19118	7.2199	7.42147	7.51116	7.18068	7.49406	7.4238	7.4421	7.27425	7.41305	7.11175	7.46022	7.18843	7.6101	7.30877	7.23274	7.28914	7.6228	7.50657	7.48705	7.22986	7.20723
7894081	5.79109	5.50274	6.29345	5.57345	6.19425	6.56819	5.62669	6.45661	6.39916	6.28356	6.63417	5.55101	6.33585	6.34875	6.2637	6.80079	6.55562	6.38966	5.88843	5.84488	5.71198	6.60535	6.46481	6.30585	6.10421	6.89596	6.20093	6.64087	6.09428	6.74023
7894082	4.89764	4.43358	5.12562	4.95778	4.44577	5.55639	4.91543	5.51638	5.15225	4.7784	5.067	4.39921	5.17247	5.16755	5.2792	5.3457	5.45447	5.03821	5.08153	4.90003	5.04309	4.93372	4.6016	5.82024	5.03761	4.99617	5.74191	5.75976	5.38519	4.85433
7894083	12.5894	12.5924	12.952	12.8056	12.4427	12.5203	12.6897	12.8827	12.6829	12.7117	12.8614	12.7237	12.7865	12.7081	12.5733	12.5639	12.5784	12.8471	12.7177	12.5372	12.6345	12.674	12.6018	12.7234	12.6731	12.6517	12.668	12.4584	12.539	12.6472
7894084	3.70486	3.59829	3.37165	3.63684	3.48675	3.30678	3.41053	3.95259	3.31692	3.58117	3.62622	3.59267	3.45626	4.13461	4.07359	3.50245	4.24043	4.16438	3.59538	4.74872	3.66028	3.72297	3.31634	3.64049	3.47767	4.15018	3.40316	3.24162	3.59686	3.59804
7894085	8.69642	8.37329	9.00995	8.80089	9.16321	9.00764	9.07885	9.26574	9.14624	8.48323	9.07063	8.61796	9.223	9.17656	9.32097	9.5378	9.41349	9.39033	9.06929	9.26444	9.33402	9.56564	9.24168	8.82478	9.50499	8.96993	8.77238	8.99466	9.54664	9.34041
7894086	12.6011	12.8128	12.7176	12.8816	12.9753	12.8256	12.8107	12.6796	12.7277	12.7688	12.5989	12.7676	12.7754	12.9332	12.9564	12.798	12.9151	12.7563	12.7342	12.8687	12.8347	12.8125	13.0254	12.8874	12.939	12.8094	12.7927	12.9806	13.0576	12.9241
7894087	10.675	10.5566	10.3567	10.3825	10.5715	10.6529	10.6367	10.8061	10.9066	10.5625	10.8052	10.5637	10.6725	10.9034	11.1151	11.5825	11.2925	11.3132	11.7501	11.1866	11.2399	11.1637	11.2942	11.1902	11.444	11.0762	10.9734	11.3006	11.5707	11.4831
7894088	8.92021	9.06547	9.13711	8.9902	8.99597	8.73469	8.98534	8.84321	8.68792	8.62762	8.88558	8.92725	8.94652	8.77562	8.8649	8.71678	8.62956	9.15021	9.25482	9.11804	8.95792	8.58467	8.6117	9.02079	8.8251	8.90505	8.73477	8.85642	8.9859	8.72253
7894089	8.45963	8.17378	8.75019	8.56097	8.73754	8.66272	8.26527	9.13764	9.22732	8.69973	8.61074	8.76236	9.0352	8.71977	9.26345	10.0247	9.24994	8.97824	8.86224	9.31476	9.27856	9.70307	9.00758	9.01874	9.73383	8.85406	8.81169	8.8198	9.48058	9.00455
7894090	4.39238	4.981	5.53523	4.57219	4.14592	4.68568	4.56416	4.18251	4.13343	4.68624	5.56588	4.89861	4.68347	4.84681	4.60052	4.31923	5.0944	4.85607	4.72581	4.24666	4.23536	4.27898	5.15369	4.61595	3.90527	4.35569	5.57568	4.96613	4.50561	4.75601
7894091	3.81667	3.57018	4.05002	3.63063	3.48959	4.27374	4.107	4.23173	4.1957	4.90677	3.9974	4.18737	4.09348	4.03164	4.47182	4.4308	4.51774	3.61344	3.85305	3.8558	4.29034	5.0345	4.91949	4.09748	4.72326	4.88965	4.50182	4.19393	3.92805	4.65592
7894092	8.18562	7.97573	7.99066	7.99323	8.20022	8.28744	8.04764	8.14069	7.83999	7.79568	7.8978	7.68308	8.01076	7.95181	7.9423	7.97879	7.86386	7.61568	7.77518	8.23828	7.8454	7.98944	8.12005	8.15139	8.10668	8.23697	7.9825	8.354	8.32491	8.11911
7894093	3.13433	3.12745	3.35191	3.7119	3.45087	3.60606	3.66491	3.12389	3.46757	3.26044	3.60765	3.50271	3.47695	3.33042	3.37809	3.78613	3.50684	4.17296	3.13236	3.75569	3.34485	3.96273	3.69338	3.62599	3.91929	3.6516	3.54462	3.2385	3.46932	3.49157
7894094	7.22172	7.19287	7.60227	7.06068	7.66834	7.73346	7.44889	7.75588	7.88651	7.32489	7.65167	7.495	7.41493	7.53929	7.51924	7.56263	7.83716	7.76359	8.07613	7.67197	7.63042	7.23301	7.65961	7.6863	7.4495	7.31361	7.68184	7.60905	7.82112	7.56496
7894095	4.85058	4.61462	5.92253	5.76476	5.65823	5.57292	5.27766	6.00821	7.12168	6.32012	4.90381	5.28459	5.94855	5.47214	6.42098	6.35479	5.88924	6.37711	5.98064	6.39748	6.44712	7.0665	5.96637	5.6153	6.63446	6.41914	6.09231	5.95224	6.06354	6.7827
7894096	6.60734	6.08815	6.49324	5.98802	5.80969	6.54365	6.37854	7.03196	7.24034	6.68101	6.61479	5.95553	6.69559	7.24002	7.57656	6.98975	7.24891	6.65261	6.62118	7.26984	6.61694	6.32856	6.00869	5.80904	5.97952	5.18951	6.05007	6.14209	6.40546	6.86843
7894097	7.29038	6.74505	7.15818	6.72534	7.39443	6.94173	7.66662	7.47324	7.28981	7.00637	6.98266	6.73409	7.34004	7.3545	7.78309	7.82787	8.09239	7.31056	7.5984	7.20623	7.14435	7.14054	7.44292	7.47837	7.18489	7.4637	6.7336	7.22859	7.57286	7.31047
7894098	12.9041	12.7905	12.8852	12.8653	12.8025	12.9393	12.9452	12.9972	12.9895	12.8487	13.0226	12.8838	12.8435	12.8822	12.8739	12.7684	12.8487	12.8666	12.8718	12.7149	12.9183	12.6983	12.7543	12.7625	12.7832	12.7792	12.7769	12.8009	12.6855	12.7896
7894099	4.50281	4.60618	4.30925	4.60905	4.23128	4.24627	4.37173	4.61772	4.26681	3.58076	4.21043	4.64335	4.46107	4.94189	4.05314	4.57021	4.19916	4.21319	4.76514	4.0413	4.2129	4.21052	4.73421	5.16148	3.91929	4.18622	4.10503	3.62138	4.09644	4.46054
7894100	11.6763	11.9839	11.9238	11.9737	12.0517	12.2301	11.9789	11.8185	11.945	12.1901	11.7557	11.9317	12.18	12.2329	12.2805	12.3176	12.1693	11.8539	12.1733	12.396	12.2157	12.502	12.3782	12.2977	12.4714	12.1093	12.0417	12.3842	12.4086	12.1337
7894101	6.22583	5.94466	5.80843	6.24546	5.97515	5.90111	6.04206	5.59545	5.42511	5.81923	6.69858	5.66289	5.67305	5.80179	5.51327	5.10454	5.85765	5.93361	6.00515	5.7278	5.92325	5.60614	6.3286	6.07775	5.62335	5.49002	6.45159	6.35135	5.98904	5.89087
7894102	10.2948	10.3068	10.6997	10.4663	10.6407	10.6243	10.2356	10.0615	10.2985	10.1981	10.0891	10.2878	10.3264	10.3064	10.3998	10.7892	10.5458	9.98722	10.0559	10.4158	10.45	10.8208	10.4679	10.4466	10.7352	10.4039	10.4676	10.5965	10.6142	10.4939
7894103	4.51495	5.29946	6.14488	5.8313	6.00136	6.484	6.18606	6.45426	6.57	5.6885	5.54403	5.69684	6.37368	6.37602	6.90924	6.86821	6.764	5.66539	6.44399	6.13462	5.95833	6.01795	6.44103	6.63474	5.99734	6.0625	5.88887	6.81816	6.97363	6.62358
7894104	10.3815	10.5586	10.7581	10.5292	10.5611	10.7372	10.5726	10.5903	10.5394	10.5165	10.2766	10.5001	10.6903	10.4726	10.6256	10.6518	10.7041	10.55	10.5495	10.4895	10.5077	10.4834	10.5529	10.4381	10.4833	10.4576	10.375	10.6711	10.6284	10.5368
7894105	4.50355	4.55447	4.35345	4.68011	4.37586	4.48504	4.60407	4.99086	4.57294	4.38147	4.78562	4.83895	3.6544	4.70289	4.80874	4.80535	4.76723	4.22	4.73065	4.31547	4.11096	4.45512	4.59767	4.28376	4.81831	4.3967	4.6723	4.47011	4.48056	4.77601
7894106	8.41908	8.06714	8.40805	7.86219	8.39147	8.53237	8.52097	8.51433	8.24721	8.72224	8.20651	8.1573	8.35099	8.51824	8.38075	8.70359	8.31266	7.78156	8.0773	8.50623	8.29594	8.07222	7.84767	8.2491	8.01072	8.17718	7.87037	8.26442	8.42988	8.47025
7894107	10.4255	10.8949	10.6674	10.8857	10.7496	10.7116	10.4477	10.809	10.713	10.7087	10.7229	10.8547	10.8489	10.9823	10.8571	10.7094	10.6807	10.7377	10.9392	10.6428	10.9305	11.0518	11.075	10.9794	10.8363	10.8569	11.1286	11.0009	11.0437	11.2544
7894108	6.9195	6.99229	7.04688	7.08672	7.5119	6.73195	7.30886	6.99804	7.17342	6.88607	6.83874	6.84941	7.25247	6.96795	7.32797	6.68974	7.22001	7.40955	6.94652	7.161	7.14429	6.32382	7.02419	7.47925	7.18313	6.94029	7.08059	7.08772	7.63791	7.22586
7894109	5.73096	5.98031	6.15219	5.48737	6.0147	6.06701	5.82271	6.23475	5.70937	5.89281	6.02273	6.14738	6.61494	6.51526	6.05979	6.3486	6.2011	6.78562	6.28438	6.23222	6.17349	6.59968	6.65758	6.38696	6.48519	6.87702	6.34005	5.88392	5.84271	6.43234
7894110	11.6723	11.8676	11.6006	11.9244	11.9218	11.8985	11.7376	11.7962	11.7511	11.8265	11.7836	11.949	11.9857	12.0215	11.9486	11.8257	11.7487	11.6571	11.7697	11.6576	11.8822	11.8441	12.0464	11.7891	11.8488	11.9916	12.1276	12.0638	12.0259	12.0485
7894111	6.40835	6.99284	6.47507	6.30288	6.84	6.71111	6.64053	6.54071	6.75125	6.30582	6.19874	6.573	6.69902	6.80874	6.6454	6.86241	6.59464	6.50621	6.83895	6.88587	5.85556	6.64707	6.61375	6.33911	6.55207	6.49249	6.69935	6.39179	6.65472	6.3656
7894112	8.27369	8.3256	8.46571	8.05936	8.7793	9.09703	8.6711	9.29198	9.08697	8.67679	8.86376	8.50616	8.83099	9.10621	8.92523	9.22758	9.17113	9.02917	8.58716	9.27512	8.81203	8.51158	8.87119	8.98337	8.52113	8.79886	8.93717	9.10874	8.9708	8.88005
7894113	3.41606	3.39368	3.40848	3.98864	3.32358	3.6487	3.76895	4.22366	3.79175	3.58482	3.32635	3.6123	4.32851	4.21621	4.16714	3.66413	4.4448	4.06924	3.35483	4.12255	3.70576	4.51384	3.77508	3.76659	4.09342	4.38918	4.42153	4.0724	3.89221	4.80149
7894114	13.6936	13.786	13.6671	13.7604	13.7386	13.7431	13.7029	13.7202	13.666	13.7443	13.6494	13.716	13.7688	13.7907	13.7647	13.7741	13.7337	13.65	13.6761	13.7294	13.7721	13.7625	13.7624	13.7175	13.7987	13.7526	13.7826	13.843	13.8347	13.7775
7894115	9.58952	9.77659	9.61801	9.5971	9.49191	9.53006	9.59345	9.52193	9.44249	9.47714	9.61711	9.60195	9.59866	9.71494	9.6666	9.62624	9.3203	9.28933	9.16519	9.23659	9.55832	9.31626	9.36956	9.35606	9.25314	9.48742	9.51354	9.35175	9.49779	9.68348
7894116	7.31278	7.10743	7.68184	6.81695	7.4051	7.56072	7.52669	7.79633	7.80609	7.62106	7.52779	7.11452	7.71049	7.69556	7.76947	7.69224	7.99859	7.55835	7.49117	7.33421	7.40634	6.89224	6.79912	6.66581	6.98632	7.24127	6.85294	7.49134	7.43186	6.8686
7894117	8.3363	8.11901	8.32173	8.25236	8.23775	8.52003	8.25546	8.06947	8.38117	8.0779	8.24651	8.19788	8.42249	8.02095	8.07022	8.54849	8.70644	8.26116	8.90846	8.81134	8.24904	8.41648	7.83942	8.25759	8.61561	7.99712	7.9435	8.31347	8.50612	8.14667
7894118	11.892	11.8049	11.6709	11.7168	11.3165	11.3329	11.6467	11.7817	11.4674	11.6077	11.8704	11.6007	11.4621	11.4972	11.2807	11.208	11.4327	11.4695	11.2761	11.331	11.5319	11.3412	11.3537	11.4228	11.2977	11.4002	11.4919	11.3828	11.2178	11.4012
7894119	11.0335	10.9609	11.0042	11.0751	11.1914	11.4568	11.0927	10.796	11.0879	11.0219	10.6495	11.0363	11.2485	11.1874	11.4792	11.439	11.2826	10.7698	11.1083	11.2299	10.9972	11.2973	11.2275	11.2699	11.376	10.6636	10.6454	10.9391	11.4725	11.1039
7894120	5.92595	6.1405	6.8954	5.98325	6.59369	6.60215	6.57656	7.01987	7.1368	6.87803	6.17425	6.29221	6.9217	6.86182	7.0048	7.28805	7.30441	6.48766	6.22864	6.75995	7.07755	7.15291	7.00373	6.48764	6.53154	6.22518	7.031	7.33031	7.25549	7.5921
7894121	5.94939	5.87519	5.95123	5.96671	5.90039	6.34787	6.37907	6.53787	6.59822	6.04551	6.51157	5.64096	6.18454	6.85506	6.29212	5.87242	6.91462	6.24227	5.86811	6.51885	6.07973	6.81435	6.84766	5.7203	6.42389	7.2702	6.50679	5.97716	6.48865	6.60423
7894122	13.1516	13.1964	13.4191	13.2027	13.238	13.2634	13.3502	13.2693	13.2926	13.109	13.0891	13.3041	13.4346	13.3619	13.4894	13.4926	13.4864	13.3781	13.3945	13.509	13.4494	13.5302	13.5704	13.4838	13.5183	13.5151	13.3299	13.6081	13.5276	13.5728
7894123	3.04093	2.85147	3.05001	3.38175	3.36385	3.10188	2.97566	3.76131	3.63663	3.06961	3.32845	3.18755	3.35917	2.94713	3.33511	3.46864	3.27839	3.32623	3.29501	4.05789	3.2473	3.16688	3.61386	3.30991	3.05855	3.73242	3.30304	3.56303	3.29644	3.39572
7894124	8.09071	7.34595	6.97438	6.76236	8.09626	7.67556	7.24113	5.60253	8.42432	8.67019	8.23916	7.78039	8.01385	7.72259	8.83108	8.53793	7.72486	5.65512	7.27897	8.29463	8.35327	7.85456	7.97637	7.43943	7.86149	7.12301	7.95919	6.91556	7.30382	7.77672
7894125	11.7103	11.9465	11.8628	11.8685	12.0951	12.1321	11.8643	11.6729	11.9968	11.8677	11.7358	11.6652	12.0252	11.9354	12.1959	12.157	12.0422	11.5867	11.7904	11.9971	11.8645	12.076	12.1341	11.8702	12.0989	11.8624	11.8648	12.0782	12.2608	12.1231
[truncated: 31,680 more rows]

## Sheet: 临床信息
!Sample_title	!Sample_geo_accession	!Sample_status	!Sample_submission_date	!Sample_last_update_date	!Sample_type	!Sample_channel_count	!Sample_source_name_ch1	!Sample_organism_ch1	!Sample_characteristics_ch1	!Sample_characteristics_ch1	!Sample_characteristics_ch1	!Sample_characteristics_ch1	!Sample_characteristics_ch1	!Sample_characteristics_ch1	!Sample_molecule_ch1	!Sample_extract_protocol_ch1	!Sample_label_ch1	!Sample_label_protocol_ch1	!Sample_taxid_ch1	!Sample_hyb_protocol	!Sample_scan_protocol	!Sample_description	!Sample_data_processing	!Sample_platform_id	!Sample_contact_name	!Sample_contact_email	!Sample_contact_institute	!Sample_contact_address	!Sample_contact_city	!Sample_contact_zip/postal_code	!Sample_contact_country	!Sample_supplementary_file	!Sample_data_row_count
[truncated: 30 more rows]

[truncated: 1 more sheets: Sheet2]
